# Supplementary material for: Integrative Transcriptomic and Phytohormonal Analyses Provide Insights into the Cold Injury Recovery Mechanisms of Tea Leaves
Source: Plants (Basel). 2022 Oct 18;11(20):2751. doi: 10.3390/plants11202751 (PMC9610371; doi:10.3390/plants11202751)
Supplement: Supplementary file 1 [file plants-11-02751-s001.zip]

Archive with 6 entries (6 files):
- Figure S1.pdf
- Table S1.pdf
- Table S2.xlsx
- Table S3.xlsx
- Table S4 climate report.xlsx
- Table S5.pdf
