# Supplementary material for: Integrative Transcriptomic and Phytohormonal Analyses Provide Insights into the Cold Injury Recovery Mechanisms of Tea Leaves
Source: Plants (Basel). 2022 Oct 18;11(20):2751. doi: 10.3390/plants11202751 (PMC9610371; doi:10.3390/plants11202751)
Supplement: Supplementary file 1 [file plants-11-02751-s001.zip › Table S2.xlsx]

## Sheet: Sheet1
id	Row2-1_fpkm	Row2-2_fpkm	Row2-3_fpkm	Row5-1_fpkm	Row5-2_fpkm	Row5-3_fpkm	Row8-1_fpkm	Row8-2_fpkm	Row8-3_fpkm	Row11-1_fpkm	Row11-2_fpkm	Row11-3_fpkm	Symbol	Description	KEGG_A_class	KEGG_B_class	Pathway	K_ID	GO Component	GO Function	GO Process
MSTRG.10000	0	0	0	0.25	0	0	0	0.47	0	0	0	0	MODA	NADP-dependent malic enzyme-like [Camellia sinensis]	Metabolism;Metabolism;Metabolism;Metabolism	Global and overview maps;Global and overview maps;Carbohydrate metabolism;Energy metabolism	ko01100//Metabolic pathways;ko01200//Carbon metabolism;ko00620//Pyruvate metabolism;ko00710//Carbon fixation in photosynthetic organisms	K00029;K00029;K00029;K00029	GO:0009536//plastid	GO:0000166//nucleotide binding;GO:0004470//malic enzyme activity;GO:0016831//carboxy-lyase activity;GO:0034062//RNA polymerase activity;GO:0046914//transition metal ion binding;GO:0046983//protein dimerization activity	GO:0006006//glucose metabolic process;GO:0006631//fatty acid metabolic process;GO:0006996//organelle organization;GO:0043648//dicarboxylic acid metabolic process;GO:0051260//protein homooligomerization;GO:0051603//proteolysis involved in cellular protein catabolic process
MSTRG.10005	8.81	7.37	6.67	9.96	12.67	11.95	11.58	9.59	8.83	6.48	6.32	7	--	-	-	-	-	-	-	-	-
MSTRG.10006	6.6	7.57	8.08	8.88	10.1	9.15	6.19	9.01	5.85	7.83	6.33	5.78	--	-	-	-	-	-	-	-	-
MSTRG.10025	0.44	0.29	0.09	0.61	0.65	0.93	1.33	0.1	0.96	0.08	0.39	0.57	--	polycomb group protein EMBRYONIC FLOWER 2-like isoform X4 [Camellia sinensis]	-	-	-	-	-	GO:0005488//binding	GO:0009908//flower development;GO:0010468//regulation of gene expression;GO:0044238//primary metabolic process;GO:0044260//cellular macromolecule metabolic process
MSTRG.10042	9.54	12.53	8.25	16.48	16.29	20.36	12.98	5.67	6.32	18.29	18.5	13.3	--	hypothetical protein TEA_025380 [Camellia sinensis var. sinensis] [Camellia sinensis]	-	-	-	-	-	-	-
MSTRG.10058	1.36	1.74	1.61	3.18	2.24	3.03	1.37	1.07	0.75	2.33	2.54	3.21	--	Tetraspanin [Gossypium australe]	-	-	-	-	-	-	-
MSTRG.10059	0.43	1.65	0.21	0	0	0	0.19	0	0	0	0.19	0	PRE3	transcription factor PRE6-like [Camellia sinensis]	-	-	-	-	GO:0043231//intracellular membrane-bounded organelle	GO:0001071//nucleic acid binding transcription factor activity;GO:0005515//protein binding	GO:0000902//cell morphogenesis;GO:0009639//response to red or far red light;GO:0010015//root morphogenesis;GO:0010468//regulation of gene expression;GO:0010476//gibberellin mediated signaling pathway;GO:0034645//cellular macromolecule biosynthetic process;GO:0040007//growth;GO:0043401//steroid hormone mediated signaling pathway;GO:0048506//regulation of timing of meristematic phase transition
MSTRG.10060	0.74	1	1.55	1.15	0.96	1.18	0.82	0.81	0.08	0.58	1.41	1.11	--	-	-	-	-	-	-	-	-
MSTRG.10070	0.62	0.43	0.23	1.43	0.49	0.92	1.1	0.85	1.58	0.55	1.05	0.35	TPR1	sugar transporter ERD6-like 7 isoform X1 [Camellia sinensis]	-	-	-	-	GO:0016020//membrane;GO:0043231//intracellular membrane-bounded organelle;GO:0044444//cytoplasmic part	GO:0022857//transmembrane transporter activity	GO:0003006//developmental process involved in reproduction;GO:0006402//mRNA catabolic process;GO:0007017//microtubule-based process;GO:0034645//cellular macromolecule biosynthetic process;GO:0044765//single-organism transport;GO:1902410//mitotic cytokinetic process
MSTRG.10076	44.87	43.42	42.97	54.97	58.4	58.86	41.9	40.43	41.91	57.33	56.98	56.53	CDKF-4	cyclin-dependent kinase F-4-like, partial [Camellia sinensis]	-	-	-	-	GO:0043231//intracellular membrane-bounded organelle	GO:0004674//protein serine/threonine kinase activity;GO:0032550//purine ribonucleoside binding	GO:0006417//regulation of translation;GO:0006486//protein glycosylation;GO:0006796//phosphate-containing compound metabolic process
MSTRG.10079	0	0	0	0	0	0	0	0.52	0.22	0	0	0	--	U2 small nuclear ribonucleoprotein A' [Camellia sinensis]	-	-	-	-	-	-	-
MSTRG.10081	1.05	0.79	1.57	1.26	1.67	1.77	0.63	1.16	0.26	1.91	2.66	1.91	--	iron-sulfur cluster co-chaperone protein HscB homolog isoform X1 [Camellia sinensis]	-	-	-	-	-	-	-
MSTRG.10090	0.51	1.15	1.52	1.8	0.54	0.91	3.28	2.24	1.89	0.68	1.16	0.86	--	-	-	-	-	-	-	-	-
MSTRG.10094	0	0	0	0	0	1.12	0	0	0	0	0.8	0	--	hypothetical protein TEA_018915 [Camellia sinensis var. sinensis] [Camellia sinensis]	-	-	-	-	-	-	-
MSTRG.10103	0.58	1.06	1.14	0.92	1.83	1.14	1.38	0.94	0.09	0.42	0.77	1.18	At1g16700	NADH dehydrogenase [ubiquinone] iron-sulfur protein 8, mitochondrial-like [Camellia sinensis]	Metabolism;Metabolism	Global and overview maps;Energy metabolism	ko01100//Metabolic pathways;ko00190//Oxidative phosphorylation	K03941;K03941	GO:0044455//mitochondrial membrane part	GO:0043169//cation binding;GO:0050136//NADH dehydrogenase (quinone) activity;GO:0051536//iron-sulfur cluster binding	GO:0044710//single-organism metabolic process
MSTRG.10109	4.41	4.24	4.54	6.42	7.5	7.64	3.74	3.11	3.78	3.62	4.01	4.54	SEOB	protein SIEVE ELEMENT OCCLUSION B-like [Camellia sinensis]	-	-	-	-	-	-	-
MSTRG.1011	1.89	2.03	1.88	2.04	2.74	2.18	2.16	1.93	1.35	3.18	2.88	2.98	URH2	pectinesterase inhibitor 10-like [Camellia sinensis]	-	-	-	-	GO:0044444//cytoplasmic part	GO:0008194//UDP-glycosyltransferase activity;GO:0008477//purine nucleosidase activity;GO:0050263//ribosylpyrimidine nucleosidase activity	GO:0010260//organ senescence;GO:0046102//inosine metabolic process
MSTRG.10112	0.32	0.93	0.73	0.18	0.67	0.13	0	0	0	0	0.09	0	--	protein ACCELERATED CELL DEATH 6-like [Camellia sinensis]	-	-	-	-	-	-	-
MSTRG.10113	1.71	0.23	0	0.19	0	0.65	0	0.23	0	0.56	0.38	0.71	CBSDUF6	DUF21 domain-containing protein At1g47330-like [Camellia sinensis]	Metabolism	Nucleotide metabolism	ko00230//Purine metabolism	K00951	GO:0009536//plastid	GO:0016772//transferase activity, transferring phosphorus-containing groups;GO:0031406//carboxylic acid binding	GO:0009150//purine ribonucleotide metabolic process
MSTRG.1012	0	0	0	0	0	0	0	0	0	0	0	0	--	-	-	-	-	-	-	-	-
MSTRG.10121	2.66	4.81	3.27	3.39	4.81	3.6	2.21	1.75	1.57	4.98	5.27	4.65	--	glutathione S-transferase T2-like [Camellia sinensis]	-	-	-	-	-	-	-
MSTRG.10127	0	0	0	0	0	0	0.82	0	0	0	0	0	--	uncharacterized protein LOC114316594 [Camellia sinensis]	-	-	-	-	-	-	-
MSTRG.10138	0.32	0.35	0	0.28	0.67	2.25	0.85	0.69	1.46	0.28	0.28	0	--	L10-interacting MYB domain-containing protein-like isoform X1 [Camellia sinensis]	-	-	-	-	-	-	-
MSTRG.1014	0	0.17	0	0.15	0.49	0.18	0	0.18	0.43	0.27	0.43	0.52	--	uncharacterized protein LOC114323166 [Camellia sinensis]	-	-	-	-	-	-	-
MSTRG.10148	104.43	108.65	99.84	75.32	76.01	75.44	102.37	100.02	104.13	73.47	77.91	75.4	At1g30230	elongation factor 1-delta [Camellia sinensis]	-	-	-	-	GO:0016020//membrane;GO:0030529//intracellular ribonucleoprotein complex;GO:0043231//intracellular membrane-bounded organelle;GO:0043234//protein complex;GO:0044444//cytoplasmic part	GO:0008135//translation factor activity, RNA binding	GO:0009404//toxin metabolic process;GO:0010467//gene expression;GO:0014070//response to organic cyclic compound;GO:0034645//cellular macromolecule biosynthetic process
MSTRG.10149	0	0	0	0	0	0	1.24	1.17	2.25	0	0	0	--	-	-	-	-	-	-	-	-
MSTRG.10156	1.56	1.72	0.67	1.19	2.78	1.85	0.79	1.27	1.62	1.54	1.75	2.28	--	Protein bfr2 like [Actinidia chinensis var. chinensis] [Actinidia chinensis]	-	-	-	-	GO:0043231//intracellular membrane-bounded organelle	-	-
MSTRG.10168	3	2.18	2.04	2.73	3.11	3.24	2.21	1.24	2.55	2.16	2.13	2.21	At3g08650	Zinc transporter like, partial [Actinidia chinensis var. chinensis] [Actinidia chinensis]	-	-	-	-	GO:0031224//intrinsic component of membrane	GO:0022890//inorganic cation transmembrane transporter activity	GO:0000041//transition metal ion transport;GO:0044763//single-organism cellular process
MSTRG.1017	6.45	4.9	5.32	4.36	7.97	5.39	6.72	7.22	8.68	5.77	6.9	6.62	--	Pre-16S rRNA nuclease [Actinidia chinensis var. chinensis] [Actinidia chinensis]	-	-	-	-	GO:0009536//plastid	GO:0016787//hydrolase activity	GO:0006259//DNA metabolic process;GO:0033554//cellular response to stress
MSTRG.10170	4.21	2.94	3.67	4.02	2.82	3.07	3.33	5.36	4.61	3.11	3.7	3.24	--	PHD finger protein [Actinidia chinensis var. chinensis] [Actinidia chinensis]	-	-	-	-	GO:0043231//intracellular membrane-bounded organelle	-	-
MSTRG.1018	6.29	3.98	4.28	5.94	5.94	6.22	2.68	2.57	3.3	4.84	4.5	4.08	RUS5	PREDICTED: protein root UVB sensitive 5 isoform X5 [Capsicum annuum]	-	-	-	-	-	-	-
MSTRG.10189	2.54	1.95	1.83	3.01	2.7	3.82	1.42	1.61	1.97	3.06	1.89	2.64	--	phosphoinositide phospholipase C 2-like [Camellia sinensis]	Metabolism	Glycan biosynthesis and metabolism	ko00514//Other types of O-glycan biosynthesis	K09667	-	-	-
MSTRG.10190	2.18	2.2	2.13	3.21	4.97	2.43	3.67	3.34	1.07	3.1	3.95	3.36	--	phosphoinositide phospholipase C 2-like [Camellia sinensis]	Metabolism	Glycan biosynthesis and metabolism	ko00514//Other types of O-glycan biosynthesis	K09667	-	-	-
MSTRG.10191	0.74	0.27	0	0	0	0.58	0	0.53	0	0.86	0.44	0.55	--	-	-	-	-	-	-	-	-
MSTRG.10192	2.15	4.95	3.08	3.79	3.71	3.71	3.52	4.04	1.98	4.1	2.8	1.31	--	DNAJ heat shock N-terminal domain-containing protein [Zea mays]	-	-	-	-	GO:0043231//intracellular membrane-bounded organelle	-	GO:0043094//cellular metabolic compound salvage
MSTRG.10193	0	0	0	0.49	0	0.37	0.53	0	0	0	0	0	--	Glucose-6-phosphate/phosphate translocator 2, chloroplastic [Vitis vinifera]	-	-	-	-	-	-	-
MSTRG.10202	0	0	0	0	0.21	0.23	0	0.22	0	0.35	0	0	--	-	-	-	-	-	-	-	-
MSTRG.10204	2.99	3.46	2.79	4.03	3.48	1.86	3.38	5.46	1.48	1.37	2.58	2.2	PNSB3	PREDICTED: photosynthetic NDH subunit of subcomplex B 3, chloroplastic [Ipomoea nil]	-	-	-	-	GO:0043234//protein complex;GO:0044434//chloroplast part	GO:0043169//cation binding;GO:0051540//metal cluster binding	GO:0005982//starch metabolic process;GO:0006090//pyruvate metabolic process;GO:0006739//NADP metabolic process;GO:0006873//cellular ion homeostasis;GO:0009687//abscisic acid metabolic process;GO:0009767//photosynthetic electron transport chain;GO:0019758//glycosinolate biosynthetic process;GO:0030001//metal ion transport
MSTRG.10207	2.3	2.26	1.69	2.9	4.21	3.09	1.5	0.95	1.29	2.54	2.38	2.69	--	disease resistance protein At4g27190-like isoform X1 [Camellia sinensis]	-	-	-	-	-	-	-
MSTRG.10208	0.3	0.66	0	0.52	0.32	0	0	0.65	0.28	0	0	0.33	--	ubiquitin-like-specific protease 1A [Camellia sinensis]	-	-	-	-	-	-	-
MSTRG.10210	10.49	9.86	9.24	8.94	7.78	6.52	15.12	14.59	14.66	5.14	5.81	7.22	SCAB1	DNA double-strand break repair Rad50 ATPase [Actinidia chinensis var. chinensis] [Actinidia chinensis]	-	-	-	-	GO:0043234//protein complex	GO:0003824//catalytic activity	GO:0008104//protein localization;GO:0009108//coenzyme biosynthetic process;GO:0030036//actin cytoskeleton organization;GO:0050794//regulation of cellular process
MSTRG.10219	7.93	9.9	8.74	12.06	10.06	10.51	8.21	7.16	9.37	9.63	9.65	9.1	--	G-box-binding factor like [Actinidia chinensis var. chinensis] [Actinidia chinensis]	-	-	-	-	-	GO:0005488//binding	-
MSTRG.10223	29.37	27.2	28.73	26.52	28.12	27.06	32.4	31.69	31.73	30.9	27.42	29.24	--	histone H1-I-like [Camellia sinensis]	-	-	-	-	GO:0043231//intracellular membrane-bounded organelle;GO:0043232//intracellular non-membrane-bounded organelle	GO:0003676//nucleic acid binding	GO:0034728//nucleosome organization
MSTRG.1023	8.08	9.3	5.94	5.52	7.12	8.2	4.41	3.68	5.76	6.55	5.47	6.77	--	F-box protein At3g08750-like [Coffea arabica]	-	-	-	-	-	-	-
MSTRG.10233	2.29	2.75	2.45	3.06	3.85	4.41	1.95	1.64	1.6	4.51	3.6	4.37	--	TRAF-like family protein [Corchorus capsularis]	-	-	-	-	-	-	-
MSTRG.10234	0.45	0.69	0.82	0.53	0.45	0.25	1.12	1.33	0.57	1.07	0.19	0.91	SOX	sulfite oxidase-like [Camellia sinensis]	Metabolism;Metabolism	Global and overview maps;Energy metabolism	ko01100//Metabolic pathways;ko00920//Sulfur metabolism	K00387;K00387	GO:0009536//plastid;GO:0042579//microbody	GO:0016670//oxidoreductase activity, acting on a sulfur group of donors, oxygen as acceptor;GO:0046914//transition metal ion binding;GO:0097159//organic cyclic compound binding;GO:1901363//heterocyclic compound binding	GO:0006778//porphyrin-containing compound metabolic process;GO:0010035//response to inorganic substance;GO:0044710//single-organism metabolic process
MSTRG.10237	0.11	0	0	0	0.11	0	0	0	0	0	0	0.34	MEFG1	elongation factor G-2, mitochondrial-like [Camellia sinensis]	-	-	-	-	GO:0043231//intracellular membrane-bounded organelle	GO:0008135//translation factor activity, RNA binding;GO:0017111//nucleoside-triphosphatase activity;GO:0032550//purine ribonucleoside binding	GO:0006414//translational elongation;GO:0010038//response to metal ion
MSTRG.1024	3.2	2.35	3.22	3.1	3.34	2.56	2.43	1.99	0.87	2.84	2.7	2.76	--	F-box protein At3g08750-like [Coffea arabica]	-	-	-	-	-	-	-
MSTRG.10243	8.13	9.24	8.59	9.95	10.23	9.54	8.5	7.54	7.91	13.73	14.84	16.04	UGP3	UTP--glucose-1-phosphate uridylyltransferase 3, chloroplastic isoform X2 [Camellia sinensis]	-	-	-	-	-	GO:0016779//nucleotidyltransferase activity	GO:0009247//glycolipid biosynthetic process;GO:0009267//cellular response to starvation
MSTRG.10247	11.28	10.54	11.87	10.31	11.25	11.49	9.58	10.63	11.25	14	11.27	11.36	TULP8	tubby-like F-box protein 8 [Camellia sinensis]	-	-	-	-	GO:0016020//membrane;GO:0043231//intracellular membrane-bounded organelle;GO:0044444//cytoplasmic part	GO:0042578//phosphoric ester hydrolase activity	GO:0006865//amino acid transport;GO:0010468//regulation of gene expression;GO:0016482//cytoplasmic transport;GO:0032412//regulation of ion transmembrane transporter activity;GO:0032446//protein modification by small protein conjugation;GO:0051707//response to other organism
MSTRG.10248	0	0.44	0.4	1.4	1.06	0.74	1.17	0.48	1.5	1.92	1.44	1.59	--	uncharacterized protein LOC114261568 [Camellia sinensis]	-	-	-	-	-	-	-
MSTRG.10249	85.4	69.27	65.77	57.79	55.54	53.85	82.03	91.45	79.06	65.7	63.72	64.56	--	uncharacterized protein LOC114284441 isoform X2 [Camellia sinensis]	-	-	-	-	-	-	-
MSTRG.10250	2.79	2.63	3.13	4.84	5.37	4.64	2.01	1.54	1.99	5.4	4.66	4.89	At2g40860/At2g40870	TSL-kinase interacting protein 1 isoform X1 [Camellia sinensis]	-	-	-	-	GO:0043231//intracellular membrane-bounded organelle	GO:0004674//protein serine/threonine kinase activity;GO:0004721//phosphoprotein phosphatase activity;GO:0043167//ion binding	GO:0006468//protein phosphorylation
MSTRG.10262	0	0	0	0.55	0.13	0.74	0	0.27	0.35	0	0	0	--	-	-	-	-	-	-	-	-
MSTRG.10266	0	0	0	0	0	0	0	0	0.73	0	0	0	--	probable LRR receptor-like serine/threonine-protein kinase At3g47570 [Camellia sinensis]	-	-	-	-	-	-	-
MSTRG.10270	1.63	0	0.47	1.27	0.5	0.74	0.82	2.33	0.61	0.21	0.76	2.13	--	pentatricopeptide repeat-containing protein At4g31850, chloroplastic-like [Camellia sinensis]	-	-	-	-	-	-	-
MSTRG.10271	0.99	0.73	0.81	1	1.39	2.34	0.44	1.25	1.66	0.14	0.59	0.37	--	cell division control protein 2 homolog [Camellia sinensis]	-	-	-	-	-	-	-
MSTRG.10273	3.9	1.68	1.88	2.74	3.01	1.69	2.47	2.17	3.24	1.42	1.88	1.27	UGT74F2	UDP-glycosyltransferase 74F2-like [Camellia sinensis]	-	-	-	-	-	GO:0035251//UDP-glucosyltransferase activity	GO:0001101//response to acid chemical;GO:0009072//aromatic amino acid family metabolic process;GO:0015698//inorganic anion transport;GO:0018958//phenol-containing compound metabolic process;GO:0032787//monocarboxylic acid metabolic process
MSTRG.10278	0.97	0.89	0.48	0.42	2.05	1.15	0.43	0.53	0.74	1.7	0.43	0.72	At5g08430	Plus-3 domain, subgroup protein [Actinidia chinensis var. chinensis] [Actinidia chinensis]	-	-	-	-	GO:0043231//intracellular membrane-bounded organelle	GO:0046914//transition metal ion binding	GO:0006464//cellular protein modification process;GO:0032774//RNA biosynthetic process
MSTRG.10279	0.56	0	0.18	0.97	0.98	0.66	1	0.6	0.51	0.49	1.49	0.82	--	dymeclin-like [Camellia sinensis]	-	-	-	-	-	-	-
MSTRG.10283	0.63	0	0.62	0.28	2.01	1.13	0	0.34	0	2.22	0	0.35	NUP107	nuclear pore complex protein NUP107-like [Camellia sinensis]	Genetic Information Processing	Translation	ko03013//RNA transport	K14301	GO:0012505//endomembrane system;GO:0046930//pore complex	GO:0005488//binding	GO:0008104//protein localization;GO:0050658//RNA transport
MSTRG.10288	4.2	4.6	3.48	4.07	3.77	3.14	5.03	3.37	3.21	5.72	2.11	2.93	LSM8	sm-like protein LSM8 isoform X1 [Camellia sinensis]	Genetic Information Processing;Genetic Information Processing	Transcription;Folding, sorting and degradation	ko03040//Spliceosome;ko03018//RNA degradation	K12627;K12627	GO:0032991//macromolecular complex	GO:0003824//catalytic activity	-
MSTRG.10290	80.69	69.76	61.59	52.25	48.2	45.1	60.53	68.13	58.64	47.67	52.1	52.01	--	Myocyte-specific enhancer factor 2C like [Actinidia chinensis var. chinensis] [Actinidia chinensis]	-	-	-	-	GO:0043231//intracellular membrane-bounded organelle	-	-
MSTRG.10292	0.46	0	1.83	0	0	0.27	0	0.25	0	0	0.21	0	--	phosphoinositide phospholipase C 2-like isoform X1 [Camellia sinensis]	-	-	-	-	-	-	-
MSTRG.10305	0.94	2.37	1.72	1.4	1.2	1.27	1.5	1.24	0.68	1.47	1.68	1.27	--	-	-	-	-	-	-	-	-
MSTRG.10306	0	0	0	0	0	0	1.08	2.11	0.45	0	0	0	--	uncharacterized protein LOC114258226 [Camellia sinensis]	-	-	-	-	-	-	-
MSTRG.10316	6.36	6.75	6.12	7.31	7.21	7.97	2.54	1.92	2.36	3.61	3.8	3.55	At1g49730	probable receptor-like protein kinase At1g49730 isoform X2 [Camellia sinensis]	-	-	-	-	GO:0016020//membrane	GO:0004672//protein kinase activity;GO:0032550//purine ribonucleoside binding	GO:0006464//cellular protein modification process;GO:0006796//phosphate-containing compound metabolic process
MSTRG.10317	4.97	5.2	5.51	5.45	5.21	5.06	4.75	4.66	4.67	5.8	3.38	4.69	At5g67130	PI-PLC X domain-containing protein At5g67130-like, partial [Camellia sinensis]	-	-	-	-	GO:0005911//cell-cell junction	GO:0016772//transferase activity, transferring phosphorus-containing groups;GO:0042578//phosphoric ester hydrolase activity	GO:0006796//phosphate-containing compound metabolic process;GO:0044238//primary metabolic process
MSTRG.10323	0.28	0.1	0.27	0.24	0.39	0.87	2.39	2.99	2.03	0.08	0.41	0.31	--	hypothetical protein TEA_013926 [Camellia sinensis var. sinensis] [Camellia sinensis]	-	-	-	-	-	-	-
MSTRG.10325	1.38	1.82	1.15	1.98	1.31	0.82	3.21	4.49	3.16	1.57	1.42	1.07	--	F-box/FBD/LRR-repeat protein At1g13570-like [Camellia sinensis]	-	-	-	-	-	-	-
MSTRG.10326	0.32	0	0.44	1.5	0.72	1.02	0.1	0.17	0	0.28	1.25	0.63	--	-	-	-	-	-	-	-	-
MSTRG.10327	0.88	2.12	0.99	2.6	3.53	3.92	1.99	1.46	1.37	2.32	3.67	2.34	--	E3 ubiquitin protein ligase RIN2-like [Camellia sinensis]	-	-	-	-	-	GO:0043169//cation binding	-
MSTRG.10329	2.02	1.73	1.89	1.9	2.77	2.2	1.95	2.23	1.41	2.8	2.75	2.64	FRS6	protein FAR1-RELATED SEQUENCE 6-like [Camellia sinensis]	-	-	-	-	-	GO:0046872//metal ion binding	-
MSTRG.1033	0	0.87	0.89	1.53	2.09	2.14	0.81	0.23	0.99	1.08	1.5	1.33	ABCB29	ABC transporter B family member 29, chloroplastic isoform X2 [Camellia sinensis]	-	-	-	-	GO:0016020//membrane	GO:0005215//transporter activity;GO:0017111//nucleoside-triphosphatase activity	GO:0044699//single-organism process;GO:0051234//establishment of localization
MSTRG.10337	0	0	0	0	0	1.22	0	0	0	0	0	0	--	-	-	-	-	-	-	-	-
MSTRG.10338	0	2.1	0.63	0.55	0.34	0.38	0.57	0	0	0.28	0.29	0.35	RCS1	cysteine synthase-like [Camellia sinensis]	Metabolism;Metabolism;Metabolism;Metabolism;Metabolism;Metabolism	Global and overview maps;Global and overview maps;Global and overview maps;Global and overview maps;Amino acid metabolism;Energy metabolism	ko01100//Metabolic pathways;ko01110//Biosynthesis of secondary metabolites;ko01200//Carbon metabolism;ko01230//Biosynthesis of amino acids;ko00270//Cysteine and methionine metabolism;ko00920//Sulfur metabolism	K01738;K01738;K01738;K01738;K01738;K01738	GO:0005576//extracellular region;GO:0009532//plastid stroma;GO:0031090//organelle membrane;GO:0042579//microbody	GO:0005488//binding;GO:0016765//transferase activity, transferring alkyl or aryl (other than methyl) groups;GO:0016836//hydro-lyase activity	GO:0000097//sulfur amino acid biosynthetic process;GO:0000904//cell morphogenesis involved in differentiation;GO:0006006//glucose metabolic process;GO:0006090//pyruvate metabolic process;GO:0006563//L-serine metabolic process;GO:0006970//response to osmotic stress;GO:0006996//organelle organization;GO:0009566//fertilization;GO:0009683//indoleacetic acid metabolic process;GO:0009699//phenylpropano…
MSTRG.10343	0.14	0.95	0.71	1.38	0.3	0.68	0.51	0.78	0.4	1.51	0	0.8	--	protein tesmin/TSO1-like CXC 2 isoform X3 [Camellia sinensis]	-	-	-	-	GO:0043231//intracellular membrane-bounded organelle;GO:0044444//cytoplasmic part	GO:0016742//hydroxymethyl-, formyl- and related transferase activity	GO:0009108//coenzyme biosynthetic process
MSTRG.10346	0.69	3.03	2.71	1.9	2.05	0.95	1.95	1.62	1.79	1.5	2.77	1.53	--	hypothetical protein TEA_009262 [Camellia sinensis var. sinensis] [Camellia sinensis]	-	-	-	-	-	-	-
MSTRG.10348	0	0	0	0	0.35	0	0	0	0	0	0	0	At3g56050	probable inactive receptor-like protein kinase At3g56050 isoform X2 [Camellia sinensis]	-	-	-	-	GO:0031224//intrinsic component of membrane	GO:0016772//transferase activity, transferring phosphorus-containing groups;GO:0032550//purine ribonucleoside binding	GO:0006464//cellular protein modification process;GO:0006796//phosphate-containing compound metabolic process
MSTRG.10350	42.26	37.83	38.27	33.78	39.5	37.11	33.25	32.19	35.33	44.81	45.2	47.53	TUBB2	tubulin beta-6 chain-like isoform X1 [Camellia sinensis]	Cellular Processes	Transport and catabolism	ko04145//Phagosome	K07375	GO:0005911//cell-cell junction;GO:0015630//microtubule cytoskeleton;GO:0016020//membrane;GO:0030312//external encapsulating structure;GO:0043231//intracellular membrane-bounded organelle;GO:0043234//protein complex	GO:0005198//structural molecule activity;GO:0017111//nucleoside-triphosphatase activity;GO:0032550//purine ribonucleoside binding	GO:0000097//sulfur amino acid biosynthetic process;GO:0003006//developmental process involved in reproduction;GO:0005976//polysaccharide metabolic process;GO:0006006//glucose metabolic process;GO:0006090//pyruvate metabolic process;GO:0006637//acyl-CoA metabolic process;GO:0006970//response to osmotic stress;GO:0006996//organelle organization;GO:0007017//microtubule-based process;GO:0009826//unid…
MSTRG.10351	7.74	6.68	7.74	8.58	5.96	7.44	7.5	7.62	9.04	9.34	7.5	8.04	--	Hydroxyacylglutathione hydrolase [Actinidia chinensis var. chinensis] [Actinidia chinensis]	-	-	-	-	GO:0043231//intracellular membrane-bounded organelle;GO:0044444//cytoplasmic part	-	-
MSTRG.10359	21.6	23.15	20.87	29.82	33.25	33.1	21.77	22.23	20.91	29.2	31.9	29	ROPGAP6	rho GTPase-activating protein 7-like [Camellia sinensis]	-	-	-	-	-	-	-
MSTRG.10360	1.27	1.93	1.44	2.46	1.05	1.54	1.33	0.67	0.93	1.19	1.57	1.19	At3g47570	probable LRR receptor-like serine/threonine-protein kinase At3g47570 [Camellia sinensis]	-	-	-	-	GO:0016020//membrane	GO:0004674//protein serine/threonine kinase activity;GO:0016491//oxidoreductase activity	GO:0006796//phosphate-containing compound metabolic process
MSTRG.10361	57.63	55.11	60.49	72.34	68.2	69.75	69.61	72.23	71.78	128.63	124.78	125.53	PFP-BETA	pyrophosphate--fructose 6-phosphate 1-phosphotransferase subunit beta [Camellia sinensis]	Metabolism;Metabolism;Metabolism;Metabolism;Metabolism	Global and overview maps;Global and overview maps;Carbohydrate metabolism;Carbohydrate metabolism;Carbohydrate metabolism	ko01100//Metabolic pathways;ko01110//Biosynthesis of secondary metabolites;ko00010//Glycolysis / Gluconeogenesis;ko00051//Fructose and mannose metabolism;ko00030//Pentose phosphate pathway	K00895;K00895;K00895;K00895;K00895	GO:0030312//external encapsulating structure;GO:0043234//protein complex;GO:0044445//cytosolic part	GO:0008233//peptidase activity;GO:0008443//phosphofructokinase activity;GO:0032550//purine ribonucleoside binding;GO:0043169//cation binding	GO:0006084//acetyl-CoA metabolic process;GO:0006090//pyruvate metabolic process;GO:0009725//response to hormone;GO:0010038//response to metal ion;GO:0016310//phosphorylation;GO:0016458//gene silencing;GO:0034968//histone lysine methylation
MSTRG.10367	8.45	10.23	10.08	12.03	10.17	9.83	7.68	9.35	9.19	9.59	9.47	10.73	OFUT15	O-fucosyltransferase 15-like isoform X1 [Camellia sinensis]	-	-	-	-	-	GO:0016740//transferase activity	-
MSTRG.10368	1.08	0.95	1.35	1.78	1.39	1.4	1.11	0.93	1.04	1.95	2.38	1.86	SRF8	protein STRUBBELIG-RECEPTOR FAMILY 8 [Camellia sinensis]	-	-	-	-	GO:0031224//intrinsic component of membrane	GO:0004674//protein serine/threonine kinase activity;GO:0032550//purine ribonucleoside binding	GO:0003006//developmental process involved in reproduction;GO:0006464//cellular protein modification process;GO:0006796//phosphate-containing compound metabolic process;GO:0048509//regulation of meristem development;GO:0051707//response to other organism
MSTRG.10369	34.94	33.58	61.12	47.47	42.46	33.49	40.19	36.21	40.9	42.35	33.32	47.92	TIF3E1	LOW QUALITY PROTEIN: eukaryotic translation initiation factor 3 subunit E-like [Camellia sinensis]	Genetic Information Processing	Translation	ko03013//RNA transport	K03250	-	-	-
MSTRG.10377	15.67	20.88	18.57	16.08	14.56	10.6	12.38	13.18	13.81	17.01	14.94	14.53	GGAT2	glutamate--glyoxylate aminotransferase 2-like [Camellia sinensis]	Metabolism;Metabolism;Metabolism;Metabolism;Metabolism;Metabolism;Metabolism;Metabolism;Metabolism;Metabolism	Global and overview maps;Global and overview maps;Global and overview maps;Global and overview maps;Energy metabolism;Global and overview maps;Carbohydrate metabolism;Amino acid metabolism;Amino acid metabolism;Amino acid metabolism	ko01100//Metabolic pathways;ko01110//Biosynthesis of secondary metabolites;ko01200//Carbon metabolism;ko01230//Biosynthesis of amino acids;ko00710//Carbon fixation in photosynthetic organisms;ko01210//2-Oxocarboxylic acid metabolism;ko00630//Glyoxylate and dicarboxylate metabolism;ko00260//Glycine, serine and threonine metabolism;ko00250//Alanine, aspartate and glutamate metabolism;ko00220//Argin…	K14272;K14272;K14272;K14272;K14272;K14272;K14272;K14272;K14272;K14272	GO:0005576//extracellular region;GO:0005618//cell wall;GO:0005911//cell-cell junction;GO:0009532//plastid stroma;GO:0042579//microbody	GO:0008242//omega peptidase activity;GO:0016755//transferase activity, transferring amino-acyl groups;GO:0032550//purine ribonucleoside binding;GO:0043168//anion binding;GO:0046914//transition metal ion binding;GO:0047635//alanine-oxo-acid transaminase activity	GO:0000097//sulfur amino acid biosynthetic process;GO:0006524//alanine catabolic process;GO:0006544//glycine metabolic process;GO:0006749//glutathione metabolic process;GO:0006952//defense response;GO:0006970//response to osmotic stress;GO:0009746//response to hexose;GO:0009863//salicylic acid mediated signaling pathway;GO:0016042//lipid catabolic process;GO:0032958//inositol phosphate biosynthet…
MSTRG.10378	2.76	2.4	1.82	1.68	3.18	2.18	2.02	1.45	2.23	3.59	4.05	3.08	--	Bone morphogenetic protein like [Actinidia chinensis var. chinensis] [Actinidia chinensis]	-	-	-	-	-	-	-
MSTRG.1038	0.43	0.98	1.18	2.4	1.99	2.66	0.88	1.08	0.9	1.83	1.64	2.53	--	dentin sialophosphoprotein-like isoform X3 [Camellia sinensis]	-	-	-	-	-	-	GO:0006950//response to stress
MSTRG.10386	3.27	2.77	4.01	4.43	4.2	2.85	5.97	4.01	3.4	3.18	2.53	3.01	--	hypothetical protein TEA_010839 [Camellia sinensis var. sinensis] [Camellia sinensis]	-	-	-	-	-	-	-
MSTRG.10388	0	6.26	5.66	0.25	6.84	7.37	6.44	5.08	0.01	1.79	5.27	3.58	POT6	potassium transporter 8-like, partial [Camellia sinensis]	-	-	-	-	GO:0031224//intrinsic component of membrane	GO:0046873//metal ion transmembrane transporter activity	GO:0030001//metal ion transport;GO:0034220//ion transmembrane transport
MSTRG.10389	1.25	0.89	1.95	1.41	1.23	1.38	1.01	0.39	0.99	0.99	1.29	0.51	--	protein ALP1-like [Camellia sinensis]	-	-	-	-	-	-	-
MSTRG.10393	4.22	3.4	4.16	3.68	4.29	4.42	1.74	1.76	1.64	6.81	5.67	8.17	SSRP1	dnaJ homolog subfamily C member 7 homolog [Camellia sinensis]	-	-	-	-	-	-	-
MSTRG.10394	200.27	173.91	167.46	113.7	115.28	111.31	179.27	191.07	168.96	87.47	89.18	85.32	SKP1A	SKP1-like protein 1B, partial [Camellia sinensis]	Genetic Information Processing;Genetic Information Processing	Folding, sorting and degradation;Folding, sorting and degradation	ko04141//Protein processing in endoplasmic reticulum;ko04120//Ubiquitin mediated proteolysis	K03094;K03094	GO:0015630//microtubule cytoskeleton;GO:0016020//membrane;GO:0031461//cullin-RING ubiquitin ligase complex;GO:0043231//intracellular membrane-bounded organelle;GO:0044444//cytoplasmic part	GO:0005488//binding;GO:0016772//transferase activity, transferring phosphorus-containing groups	GO:0000018//regulation of DNA recombination;GO:0001558//regulation of cell growth;GO:0003006//developmental process involved in reproduction;GO:0006511//ubiquitin-dependent protein catabolic process;GO:0006796//phosphate-containing compound metabolic process;GO:0007017//microtubule-based process;GO:0007126//meiotic nuclear division;GO:0009755//hormone-mediated signaling pathway;GO:0010038//respon…
MSTRG.10397	2.48	2.3	3.34	3.3	3.69	2.28	1.52	1.17	2.23	1.88	3.03	4.21	EF1	translation elongation factor 1 [Carex littledalei]	Genetic Information Processing	Translation	ko03013//RNA transport	K03231	GO:0005911//cell-cell junction;GO:0043231//intracellular membrane-bounded organelle;GO:0044444//cytoplasmic part	GO:0004779//sulfate adenylyltransferase activity;GO:0008135//translation factor activity, RNA binding;GO:0017111//nucleoside-triphosphatase activity;GO:0032550//purine ribonucleoside binding	GO:0010467//gene expression;GO:0034645//cellular macromolecule biosynthetic process
MSTRG.10401	0.25	0.14	1.47	1.95	1.44	2.06	1.78	2.84	2.31	1.63	1.78	1.66	--	-	-	-	-	-	-	-	-
MSTRG.10403	0	0.36	0	0	0.34	0.77	0.58	1.05	0	0	0.29	0.72	At3g14410	probable sugar phosphate/phosphate translocator At3g14410 [Camellia sinensis]	-	-	-	-	GO:0005840//ribosome;GO:0031224//intrinsic component of membrane	GO:0008509//anion transmembrane transporter activity;GO:0070011//peptidase activity, acting on L-amino acid peptides	GO:0006820//anion transport;GO:0015851//nucleobase transport;GO:0019941//modification-dependent protein catabolic process
MSTRG.10418	5.15	6.67	6.75	6.1	6.68	4.43	6.98	7.21	5.59	5.03	6.84	7.03	--	Potassium transport system protein kup [Actinidia chinensis var. chinensis] [Actinidia chinensis]	-	-	-	-	GO:0043231//intracellular membrane-bounded organelle	-	-
MSTRG.10419	2.62	2.55	0	0.2	1.14	1.05	0.65	2.05	2.45	0.46	1.65	1.16	--	Potassium transport system protein kup [Actinidia chinensis var. chinensis] [Actinidia chinensis]	-	-	-	-	GO:0043231//intracellular membrane-bounded organelle	-	-
MSTRG.1042	0.34	0	0	0.54	0	0.17	0.39	0.16	0	0	0	0.16	purB	probable mitochondrial-processing peptidase subunit beta, mitochondrial isoform X2 [Camellia sinensis]	Metabolism;Metabolism;Metabolism;Metabolism	Global and overview maps;Global and overview maps;Nucleotide metabolism;Amino acid metabolism	ko01100//Metabolic pathways;ko01110//Biosynthesis of secondary metabolites;ko00230//Purine metabolism;ko00250//Alanine, aspartate and glutamate metabolism	K01756;K01756;K01756;K01756	GO:0009532//plastid stroma	GO:0016842//amidine-lyase activity	GO:0006167//AMP biosynthetic process;GO:0006188//IMP biosynthetic process
MSTRG.10429	2.85	2.5	2.18	3.21	3.6	3.04	3.05	2.51	3.16	2.33	2.46	2.14	D27	beta-carotene isomerase D27, chloroplastic-like [Camellia sinensis]	Metabolism;Metabolism	Global and overview maps;Metabolism of terpenoids and polyketides	ko01110//Biosynthesis of secondary metabolites;ko00906//Carotenoid biosynthesis	K17911;K17911	GO:0009526//plastid envelope;GO:0031976//plastid thylakoid	GO:0003824//catalytic activity;GO:0043169//cation binding	GO:0001763//morphogenesis of a branching structure;GO:0009451//RNA modification;GO:0016106//sesquiterpenoid biosynthetic process
MSTRG.10436	0.06	0.12	0	0	0	0	0	0	0	0	0.15	0	--	hypothetical protein TEA_009688 [Camellia sinensis var. sinensis] [Camellia sinensis]	-	-	-	-	-	-	-
MSTRG.10447	1.18	0.33	1.75	0.68	0	0	0.07	0	0	0.26	0.53	0.33	--	-	-	-	-	-	-	-	-
MSTRG.10448	0	0	0	0.17	0	0	0	0	0.22	0	0	0	--	prostatic spermine-binding protein-like [Camellia sinensis]	-	-	-	-	-	-	-
MSTRG.10449	0.67	0.69	0.62	0.69	0.75	0.45	0.45	0.5	0.46	0.26	0.75	0.47	--	transposase [Cucumis melo var. makuwa] [Cucumis melo]	-	-	-	-	-	-	-
MSTRG.1045	0.86	0.79	0.57	0.5	1.36	0.51	0.77	0.47	1.85	0.75	0.51	0.8	--	uncharacterized protein LOC114306227 isoform X2 [Camellia sinensis]	-	-	-	-	-	-	-
MSTRG.1046	15.56	15.69	17.64	20.57	21	22.12	15.68	15.89	15.46	18.19	19.97	21.21	SEC23	protein transport protein SEC23 [Camellia sinensis]	Genetic Information Processing	Folding, sorting and degradation	ko04141//Protein processing in endoplasmic reticulum	K14006	GO:0030120//vesicle coat	GO:0046914//transition metal ion binding	GO:0015031//protein transport;GO:0016482//cytoplasmic transport
MSTRG.10460	3.23	3.38	2.37	2.91	2.94	2.79	3.67	2.49	3.37	3.35	3.34	3.1	--	syntaxin-132-like isoform X2 [Camellia sinensis]	Genetic Information Processing	Folding, sorting and degradation	ko04130//SNARE interactions in vesicular transport	K08486	-	-	GO:0006810//transport
MSTRG.10464	1.8	1.57	1.24	1.86	2.03	1.94	1.61	2	1.23	0.84	0.93	0.98	--	PREDICTED: ABC transporter C family member 3 [Juglans regia]	Environmental Information Processing	Membrane transport	ko02010//ABC transporters	K05666	-	-	-
MSTRG.10465	0.1	0.11	0.69	0.61	0.42	0.35	0.36	0.22	1.01	0.52	0.38	0	--	PREDICTED: ABC transporter C family member 3 [Juglans regia]	-	-	-	-	-	-	-
MSTRG.1047	1.02	0.77	0.82	1.57	1.59	1.93	0.28	0.25	0.32	1.79	1.75	1.75	LIMYB	L10-interacting MYB domain-containing protein-like [Camellia sinensis]	-	-	-	-	-	-	-
MSTRG.10471	0.21	1.17	0	0.56	0.23	0	0	1.16	0.78	0	0.19	0	--	-	-	-	-	-	-	-	-
MSTRG.10480	0.56	0.23	0	0.53	1.87	0.97	0.97	0.44	0.22	0.54	0.36	1.16	--	Wings apart-like protein [Actinidia chinensis var. chinensis] [Actinidia chinensis]	-	-	-	-	-	-	-
MSTRG.10481	0	0	0	0	0.35	0	0	0	0	0.31	2.06	0	JMJ16	Lysine-specific demethylase [Actinidia chinensis var. chinensis] [Actinidia chinensis]	-	-	-	-	GO:0043231//intracellular membrane-bounded organelle	GO:0001071//nucleic acid binding transcription factor activity;GO:0003824//catalytic activity	GO:0003006//developmental process involved in reproduction;GO:0006355//regulation of transcription, DNA-templated;GO:0006486//protein glycosylation;GO:0009606//tropism;GO:0018205//peptidyl-lysine modification;GO:0042743//hydrogen peroxide metabolic process;GO:0045491//xylan metabolic process;GO:0071840//cellular component organization or biogenesis
MSTRG.10484	0.76	0.24	0.53	1.13	0.68	1.02	1.74	1.64	0.7	0.85	0.1	0.36	--	-	-	-	-	-	-	-	-
MSTRG.10487	59.25	61.43	60.11	56.44	59.39	60.2	61.43	52.85	55.13	54.7	58.01	58.66	FPS	farnesyl pyrophosphate synthase 1 [Camellia sinensis]	Metabolism;Metabolism;Metabolism	Global and overview maps;Global and overview maps;Metabolism of terpenoids and polyketides	ko01100//Metabolic pathways;ko01110//Biosynthesis of secondary metabolites;ko00900//Terpenoid backbone biosynthesis	K00787;K00787;K00787	GO:0043231//intracellular membrane-bounded organelle;GO:0044444//cytoplasmic part	GO:0004659//prenyltransferase activity;GO:0043169//cation binding	GO:0006575//cellular modified amino acid metabolic process;GO:0006595//polyamine metabolic process;GO:0006637//acyl-CoA metabolic process;GO:0006720//isoprenoid metabolic process;GO:0006725//cellular aromatic compound metabolic process;GO:0006873//cellular ion homeostasis;GO:0006970//response to osmotic stress;GO:0006996//organelle organization;GO:0008203//cholesterol metabolic process;GO:0008654…
MSTRG.10488	42.24	33.62	34.79	33.09	34.76	31.13	34.1	37.82	31.94	32.28	27.99	25.49	--	protein YELLOW LEAF 1, choloroplastic-like isoform X2 [Camellia sinensis]	-	-	-	-	GO:0009536//plastid	-	GO:0003006//developmental process involved in reproduction;GO:0006625//protein targeting to peroxisome;GO:0009062//fatty acid catabolic process;GO:0009648//photoperiodism;GO:0009668//plastid membrane organization;GO:0009814//defense response, incompatible interaction;GO:0051193//regulation of cofactor metabolic process
MSTRG.1049	2.76	2.97	4.02	3.06	3.46	4.4	4.82	2.82	3.11	4.78	4.96	6.31	XTH30	probable xyloglucan endotransglucosylase/hydrolase protein 30 [Camellia sinensis]	-	-	-	-	GO:0005576//extracellular region;GO:0030312//external encapsulating structure	GO:0016758//transferase activity, transferring hexosyl groups;GO:0016787//hydrolase activity	GO:0044042//glucan metabolic process;GO:0045229//external encapsulating structure organization
MSTRG.10490	5.79	4.81	5.63	6.44	5.49	4.98	3.16	2.74	3.16	5.58	6.09	5.89	TCHQD	glutathione S-transferase TCHQD-like [Camellia sinensis]	-	-	-	-	GO:0016020//membrane;GO:0044424//intracellular part	GO:0003824//catalytic activity	GO:0042221//response to chemical
MSTRG.10493	13.42	10.12	7.41	9.93	9.31	7.61	6.23	6.94	5.77	7.92	7.37	7.47	--	uncharacterized protein LOC114287446 isoform X1 [Camellia sinensis]	-	-	-	-	-	-	-
MSTRG.10499	7.52	6.2	6.86	6.75	8.04	7.68	6.48	7.14	7.18	10.28	8.89	8.84	PIGB	GPI mannosyltransferase 3 [Camellia sinensis]	Metabolism;Metabolism	Global and overview maps;Glycan biosynthesis and metabolism	ko01100//Metabolic pathways;ko00563//Glycosylphosphatidylinositol(GPI)-anchor biosynthesis	K05286;K05286	-	GO:0016740//transferase activity	-
MSTRG.1050	2.59	2.13	3.54	1.99	0.13	0.57	2.35	2.66	4.17	4.29	3.59	0.66	XTH30	probable xyloglucan endotransglucosylase/hydrolase protein 30 [Camellia sinensis]	-	-	-	-	GO:0005576//extracellular region;GO:0030312//external encapsulating structure	GO:0016758//transferase activity, transferring hexosyl groups;GO:0016787//hydrolase activity	GO:0044042//glucan metabolic process;GO:0045229//external encapsulating structure organization
MSTRG.10503	0.84	0.93	0.83	1.14	1.19	1.22	0.42	0.31	0.78	1.39	1.34	0.63	--	-	-	-	-	-	-	-	-
MSTRG.10507	1.07	1.61	1.15	0.34	0.31	0.58	0.35	0	0.63	1.96	0.52	1.19	At5g10770	aspartyl protease family protein At5g10770-like isoform X1 [Camellia sinensis]	-	-	-	-	-	-	-
MSTRG.10513	0.32	0	0.62	0.14	0	0.94	0.85	0.17	0.58	0	0.14	0.35	--	Cas1p 10 TM acyl transferase domain-containing protein [Cynara cardunculus var. scolymus] [Cynara cardunculus]	-	-	-	-	-	-	-
MSTRG.10515	0	0	0	0	0	0	0.38	0	0	0	0	0	--	uncharacterized protein LOC114260561 [Camellia sinensis]	-	-	-	-	-	-	-
MSTRG.10521	2.81	2.89	3.78	3.26	3.97	2.8	3.06	1.84	2.54	2.62	4.33	4.08	SD11	G-type lectin S-receptor-like serine/threonine-protein kinase SD1-1 isoform X1 [Camellia sinensis]	-	-	-	-	-	GO:0004672//protein kinase activity;GO:0032550//purine ribonucleoside binding	GO:0006464//cellular protein modification process;GO:0006796//phosphate-containing compound metabolic process;GO:0008037//cell recognition
MSTRG.10525	1.33	3.12	2.15	1.1	0.55	1.89	0.19	0.52	1.73	2.1	2.91	1.96	SD11	G-type lectin S-receptor-like serine/threonine-protein kinase SD1-1 isoform X5 [Camellia sinensis]	-	-	-	-	-	GO:0001871//pattern binding;GO:0004672//protein kinase activity;GO:0032550//purine ribonucleoside binding	GO:0006464//cellular protein modification process;GO:0006796//phosphate-containing compound metabolic process;GO:0008037//cell recognition
MSTRG.10532	5.56	3.46	6.61	6.48	4.67	4.54	4.73	4.65	4.59	5.99	4.35	4.92	--	Phosphatidylinositol N-acetylglucosaminyltransferase subunit H like [Actinidia chinensis var. chinensis] [Actinidia chinensis]	Metabolism;Metabolism	Global and overview maps;Glycan biosynthesis and metabolism	ko01100//Metabolic pathways;ko00563//Glycosylphosphatidylinositol(GPI)-anchor biosynthesis	K03858;K03858	-	-	-
MSTRG.10534	17.35	16.58	18.44	21.15	18.87	19.12	22.93	23.98	23.18	25.01	25.14	26.45	WOX8	WUSCHEL-related homeobox 8-like isoform X1 [Camellia sinensis]	-	-	-	-	GO:0043231//intracellular membrane-bounded organelle	GO:0001071//nucleic acid binding transcription factor activity;GO:0003677//DNA binding;GO:0008375//acetylglucosaminyltransferase activity	GO:0010468//regulation of gene expression;GO:0034645//cellular macromolecule biosynthetic process;GO:0044707//single-multicellular organism process
MSTRG.10538	20.04	19.87	22.2	23.44	22.36	19.59	16.43	13.76	20.6	16.15	19.48	12.93	ABCB27	ABC transporter B family member 27-like [Camellia sinensis]	-	-	-	-	GO:0005773//vacuole;GO:0031090//organelle membrane;GO:0031224//intrinsic component of membrane;GO:0043234//protein complex	GO:0015631//tubulin binding;GO:0032550//purine ribonucleoside binding;GO:0042626//ATPase activity, coupled to transmembrane movement of substances	GO:0010038//response to metal ion;GO:0015893//drug transport;GO:0022402//cell cycle process
MSTRG.10543	1.63	0	0.6	0.36	0	0.24	0	0.89	0.37	1.25	0.55	0.23	--	-	-	-	-	-	-	-	-
MSTRG.10549	1.59	1.62	2.75	3.44	4.63	3.34	1.92	2.47	1.38	5.54	5.46	6.3	--	-	-	-	-	-	-	-	-
MSTRG.10552	0.16	1.62	0	0	0	0.66	1	0	2.26	0.52	0.03	0.42	PCS3	glutathione gamma-glutamylcysteinyltransferase 3-like [Camellia sinensis]	-	-	-	-	-	-	-
MSTRG.10555	2.52	2.21	3.55	2.42	3.1	2.19	1.94	5.38	1.67	0.82	1.61	2.03	--	2-carboxy-1,4-naphthoquinone phytyltransferase, chloroplastic isoform X3 [Camellia sinensis]	Metabolism;Metabolism;Metabolism	Global and overview maps;Global and overview maps;Metabolism of cofactors and vitamins	ko01100//Metabolic pathways;ko01110//Biosynthesis of secondary metabolites;ko00130//Ubiquinone and other terpenoid-quinone biosynthesis	K02548;K02548;K02548	-	-	-
MSTRG.10571	54.19	55.75	54.17	58.23	61.8	55.65	22.08	21.92	20.4	38.69	35.77	37.53	Rv1533	Nitronate monooxygenase [Actinidia chinensis var. chinensis] [Actinidia chinensis]	-	-	-	-	GO:0044444//cytoplasmic part	GO:0016703//oxidoreductase activity, acting on single donors with incorporation of molecular oxygen, incorporation of one atom of oxygen (internal monooxygenases or internal mixed function oxidases)	GO:0009072//aromatic amino acid family metabolic process;GO:0009608//response to symbiont;GO:0010038//response to metal ion
MSTRG.10573	5.89	4.36	4.09	4.14	3.84	4.81	2.03	2.17	2.02	4.11	7.22	6.94	SPPL2	signal peptide peptidase-like 2 [Camellia sinensis]	-	-	-	-	GO:0031090//organelle membrane;GO:0031224//intrinsic component of membrane;GO:0043231//intracellular membrane-bounded organelle	GO:0016787//hydrolase activity	GO:0019538//protein metabolic process
MSTRG.10576	19.8	21.46	21.88	20.31	21.57	21.87	13.86	12.84	12.1	16.99	16.75	18.29	Syncrip	PREDICTED: heterogeneous nuclear ribonucleoprotein R-like isoform X1 [Nelumbo nucifera]	-	-	-	-	-	-	-
MSTRG.1058	5.03	3.68	4.42	5.58	6.2	5.33	5.57	5.45	5.92	7.71	7.56	7.37	--	L10-interacting MYB domain-containing protein-like [Camellia sinensis]	-	-	-	-	-	-	-
MSTRG.10588	0	0	0.68	0	0	0	0	0	0.63	0.3	0.31	0.76	--	Meiosis arrest female protein [Actinidia chinensis var. chinensis] [Actinidia chinensis]	-	-	-	-	-	-	-
MSTRG.10596	1.78	2.12	1.87	2.07	2.5	2	1.78	1.51	1.42	1.48	2.02	2.28	--	DUF659 domain-containing protein/Dimer_Tnp_hAT domain-containing protein [Cephalotus follicularis]	-	-	-	-	-	GO:0005515//protein binding	-
MSTRG.10601	0.39	0	0	0	0.83	0.93	0	0	0	0	0	0	--	-	-	-	-	-	-	-	-
MSTRG.10603	0.44	0.19	0.17	0.61	0.73	0.41	1.48	0.28	0.56	0.61	0.55	0.39	--	Zinc finger protein [Actinidia chinensis var. chinensis] [Actinidia chinensis]	-	-	-	-	GO:0005623//cell	-	GO:0006605//protein targeting
MSTRG.1061	0	0.77	1.21	0.31	0.65	0.31	0.94	1.43	1.69	0.38	0.47	0.39	--	-	-	-	-	-	-	-	-
MSTRG.1062	0	0	0.16	0.14	0.52	0.19	0	0	0	0	0	0	--	hypothetical protein TEA_014981 [Camellia sinensis var. sinensis] [Camellia sinensis]	-	-	-	-	-	-	-
MSTRG.10622	0	0	0	0	0	0	0	0	0.29	0	0	0	FLCY	farnesylcysteine lyase [Camellia sinensis]	Metabolism	Metabolism of terpenoids and polyketides	ko00900//Terpenoid backbone biosynthesis	K05906	-	-	-
MSTRG.10626	2.28	2.67	1.9	1.61	1.16	1.47	1.29	1.84	0.96	1.88	1.45	2.09	--	mediator of RNA polymerase II transcription subunit 13 isoform X1 [Camellia sinensis]	-	-	-	-	-	-	-
MSTRG.10627	15.43	17.71	17.05	14.06	17.43	16.85	16.22	18.07	16.55	13.46	14.01	13.94	TIF3I1	eukaryotic translation initiation factor 3 subunit I-like isoform X3 [Camellia sinensis]	Genetic Information Processing	Translation	ko03013//RNA transport	K03246	GO:0031461//cullin-RING ubiquitin ligase complex;GO:0070993//translation preinitiation complex	GO:0008135//translation factor activity, RNA binding	GO:0006417//regulation of translation;GO:0006970//response to osmotic stress;GO:0010038//response to metal ion;GO:0022618//ribonucleoprotein complex assembly
MSTRG.10637	0.44	1.05	0.88	0.83	0.34	0.89	0.29	0.7	0.29	1.66	0.57	0.7	--	-	-	-	-	-	-	-	-
MSTRG.10655	3.07	1.69	2.22	2.41	2.38	2.67	1.93	0.44	0.85	0.63	0.73	0.34	--	Mucin-3A like [Actinidia chinensis var. chinensis] [Actinidia chinensis]	-	-	-	-	-	-	-
MSTRG.1066	4.12	2.39	2.9	4.03	3.35	3.58	6.73	6.39	5.54	3.71	3.15	4.51	TPR1	protein TPR1-like isoform X2 [Camellia sinensis]	-	-	-	-	-	-	GO:0009987//cellular process
MSTRG.10662	0	0	0	0.52	0.21	0	0	0.43	0	0	0	0	--	-	-	-	-	-	-	-	-
MSTRG.10666	0	0	0	0.18	0	0	0	0	0	0	0	0	TPT	triose phosphate/phosphate translocator, chloroplastic-like [Gossypium australe]	-	-	-	-	GO:0031224//intrinsic component of membrane;GO:0031976//plastid thylakoid;GO:0042170//plastid membrane	GO:0022891//substrate-specific transmembrane transporter activity	GO:0000097//sulfur amino acid biosynthetic process;GO:0006091//generation of precursor metabolites and energy;GO:0015717//triose phosphate transport;GO:0031399//regulation of protein modification process
MSTRG.10671	15.43	15.45	13.28	8.4	7.31	9.2	5.87	8.74	6.96	7.77	6.96	5.73	--	sigma factor binding protein 1, chloroplastic [Ricinus communis]	-	-	-	-	-	-	-
MSTRG.10674	2.79	0.27	1.01	1.79	1.09	0.29	0	0.26	0.22	0.63	1.51	1.61	--	early endosome antigen 1-like isoform X1 [Camellia sinensis]	-	-	-	-	-	-	-
MSTRG.10678	6.8	6.98	9.02	8.17	8.56	7.22	7.47	9.53	9.48	7.58	4.7	6.46	--	PREDICTED: F-box protein At5g07610-like [Populus euphratica]	-	-	-	-	-	-	-
MSTRG.10679	1.01	2.53	0.55	0.61	1.69	2.34	1.47	2.19	0	1.94	2	1	--	PREDICTED: F-box protein At5g07610-like [Populus euphratica]	-	-	-	-	-	-	-
MSTRG.10680	2.66	2.15	1.4	0.77	0.94	0.84	3.81	3.01	2.12	0.93	1.11	0.4	--	uncharacterized protein LOC114317906 isoform X2 [Camellia sinensis]	-	-	-	-	-	-	-
MSTRG.10683	62.23	62.89	57.36	48.21	43.16	40.72	53.23	53.72	56.83	49.46	43.34	49.02	At3g08610	NADH dehydrogenase [ubiquinone] 1 alpha subcomplex subunit 1-like [Camellia sinensis]	Metabolism;Metabolism	Global and overview maps;Energy metabolism	ko01100//Metabolic pathways;ko00190//Oxidative phosphorylation	K03945;K03945	GO:0031224//intrinsic component of membrane;GO:0044455//mitochondrial membrane part	-	GO:0019941//modification-dependent protein catabolic process;GO:0035966//response to topologically incorrect protein;GO:0043094//cellular metabolic compound salvage;GO:0043248//proteasome assembly;GO:0044710//single-organism metabolic process
MSTRG.10687	21.13	17.52	21.35	22.13	20.41	18.77	19.43	18.26	20.66	23.18	23.65	23.95	At3g08650	Zinc/iron permease [Macleaya cordata]	-	-	-	-	GO:0031224//intrinsic component of membrane	GO:0022890//inorganic cation transmembrane transporter activity	GO:0000041//transition metal ion transport;GO:0044763//single-organism cellular process
MSTRG.10699	5.64	2.84	5.4	6.93	4.59	6.86	2.91	2.73	3.59	4.85	4.29	2.65	--	-	-	-	-	-	-	-	-
MSTRG.10700	2.42	2.57	2.22	3.23	2.98	3.77	1.3	0.7	1.41	2.04	3.1	1.85	--	protein CMSS1-like [Camellia sinensis]	-	-	-	-	GO:0043231//intracellular membrane-bounded organelle	-	-
MSTRG.10708	43.27	46.48	46.86	44.49	41.97	37.68	56.95	64.8	65.07	39.05	38.29	37.3	RPL35	60S ribosomal protein L35 [Camellia sinensis]	Genetic Information Processing	Translation	ko03010//Ribosome	K02918	GO:0005911//cell-cell junction;GO:0015934//large ribosomal subunit;GO:0031090//organelle membrane;GO:0043231//intracellular membrane-bounded organelle	GO:0005198//structural molecule activity	GO:0009451//RNA modification;GO:0010467//gene expression;GO:0022613//ribonucleoprotein complex biogenesis
MSTRG.10710	57.84	54.64	50.9	48.81	40.28	42.11	47.16	51.35	47.44	40.99	34.79	34.57	Os02g0178400	protein transport protein Sec61 subunit gamma [Camellia sinensis]	Genetic Information Processing;Cellular Processes;Genetic Information Processing	Folding, sorting and degradation;Transport and catabolism;Folding, sorting and degradation	ko04141//Protein processing in endoplasmic reticulum;ko04145//Phagosome;ko03060//Protein export	K07342;K07342;K07342	GO:0031090//organelle membrane;GO:0031224//intrinsic component of membrane	GO:0008320//protein transmembrane transporter activity	GO:0006812//cation transport;GO:0006886//intracellular protein transport;GO:0009814//defense response, incompatible interaction;GO:0033554//cellular response to stress;GO:0046942//carboxylic acid transport
MSTRG.10713	0.08	0.04	0.08	0.96	0.95	0.42	1.49	1.24	1.12	0.1	0.21	0.13	--	probable RNA-binding protein 23 [Camellia sinensis]	-	-	-	-	GO:0043231//intracellular membrane-bounded organelle	GO:0003676//nucleic acid binding	GO:0006396//RNA processing
MSTRG.10717	0.36	0	0	1.24	0.76	0.42	0.64	0.39	0.17	0	0.32	0	RPL1	50S ribosomal protein L1, chloroplastic-like isoform X2 [Camellia sinensis]	Genetic Information Processing	Translation	ko03010//Ribosome	K02863	GO:0009526//plastid envelope;GO:0009532//plastid stroma;GO:0044391//ribosomal subunit;GO:0044434//chloroplast part	GO:0003723//RNA binding;GO:0005198//structural molecule activity	GO:0006090//pyruvate metabolic process;GO:0006351//transcription, DNA-templated;GO:0006605//protein targeting;GO:0006739//NADP metabolic process;GO:0008652//cellular amino acid biosynthetic process;GO:0009658//chloroplast organization;GO:0009668//plastid membrane organization
MSTRG.10732	0	0	0	0.26	0.24	0.36	0.27	0.66	0.28	0	0	0	VTE4	LOW QUALITY PROTEIN: probable tocopherol O-methyltransferase, chloroplastic [Camellia sinensis]	-	-	-	-	GO:0009536//plastid	GO:0008171//O-methyltransferase activity	GO:0018130//heterocycle biosynthetic process;GO:0044699//single-organism process
MSTRG.10733	2.74	2.13	0.2	0.6	0.89	1.34	0	0.37	0	0.44	0	0.1	--	agamous-like MADS-box protein AGL80 [Camellia sinensis]	-	-	-	-	-	-	-
MSTRG.10734	1.75	1.03	0.56	0.76	0.62	0.96	0.26	0.53	0.72	0.26	0.44	0.49	--	agamous-like MADS-box protein AGL80 [Camellia sinensis]	-	-	-	-	-	-	-
MSTRG.10739	11.05	11.13	11.14	14.02	15.06	12.85	9.1	8.02	8.25	14.89	14	13.85	CLPX3	CLP protease regulatory subunit CLPX1, mitochondrial-like [Camellia sinensis]	-	-	-	-	GO:0044429//mitochondrial part	GO:0005515//protein binding;GO:0017111//nucleoside-triphosphatase activity;GO:0032550//purine ribonucleoside binding	GO:0006787//porphyrin-containing compound catabolic process;GO:0044267//cellular protein metabolic process
MSTRG.10742	10.38	10.92	11.41	12.03	11.1	12.15	11.71	12.11	11.64	12.15	11	12.52	At5g06050	probable methyltransferase PMT10 isoform X2 [Camellia sinensis]	-	-	-	-	-	-	-
MSTRG.10748	6.92	8.43	6.02	5.9	6.76	4.36	8.51	8.08	6.7	7.53	6.93	7.95	MIA40	mitochondrial intermembrane space import and assembly protein 40 homolog [Camellia sinensis]	-	-	-	-	-	-	GO:0006605//protein targeting
MSTRG.1075	4.17	4.17	6.69	7.51	8.7	7.6	3.89	4.31	5.19	7.55	7.71	9.52	At2g40250	GDSL esterase/lipase At5g08460-like isoform X2 [Camellia sinensis]	-	-	-	-	-	-	-
MSTRG.10764	0	0	0.16	0	0	0.19	0.14	0	0	0.14	0	0.18	At5g44450	Protein N-terminal methyltransferase [Handroanthus impetiginosus]	-	-	-	-	-	GO:0016741//transferase activity, transferring one-carbon groups	GO:0008152//metabolic process
MSTRG.10783	0.74	1.52	0.92	1.04	2.12	0.9	1.57	1.17	1.19	1.84	2.71	1.76	RH46	DEAD-box ATP-dependent RNA helicase 46-like isoform X1 [Camellia sinensis]	Genetic Information Processing	Transcription	ko03040//Spliceosome	K12823	GO:0043231//intracellular membrane-bounded organelle	GO:0003724//RNA helicase activity;GO:0016301//kinase activity;GO:0032550//purine ribonucleoside binding;GO:0042623//ATPase activity, coupled	GO:0006625//protein targeting to peroxisome;GO:0009062//fatty acid catabolic process;GO:0044260//cellular macromolecule metabolic process;GO:0071555//cell wall organization;GO:0090304//nucleic acid metabolic process
MSTRG.10784	0.65	1.71	0.6	2.4	1.94	2.27	0.95	0.87	0.43	1.44	1.41	1.51	--	-	-	-	-	-	-	-	-
MSTRG.10787	0.43	0.23	1.37	1.21	0.34	1.64	0.86	0.81	0.2	0.28	0.38	0.83	RS41	ERI1 exoribonuclease 2-like [Camellia sinensis]	Genetic Information Processing	Transcription	ko03040//Spliceosome	K12893	GO:0030529//intracellular ribonucleoprotein complex	GO:0003676//nucleic acid binding	GO:0000377//RNA splicing, via transesterification reactions with bulged adenosine as nucleophile
MSTRG.1079	35.02	33.18	35.92	34.52	31.93	32.43	35.81	33.37	37.38	34.11	34.1	33.68	LKHA4	leucine aminopeptidase-like [Camellia sinensis]	Metabolism;Metabolism	Global and overview maps;Lipid metabolism	ko01100//Metabolic pathways;ko00590//Arachidonic acid metabolism	K01254;K01254	GO:0009536//plastid	GO:0046914//transition metal ion binding;GO:0070011//peptidase activity, acting on L-amino acid peptides	GO:0006305//DNA alkylation;GO:0006636//unsaturated fatty acid biosynthetic process;GO:0034968//histone lysine methylation
MSTRG.10792	114.99	106.95	112.67	96.44	88.01	84.55	108.32	103.82	108.36	104.84	103.03	103.64	UBICEP52-7	ubiquitin extension protein 1, partial [Prunus dulcis]	-	-	-	-	GO:0030529//intracellular ribonucleoprotein complex;GO:0043231//intracellular membrane-bounded organelle	GO:0005198//structural molecule activity;GO:0016491//oxidoreductase activity	GO:0010467//gene expression;GO:0044710//single-organism metabolic process
MSTRG.10795	0	0	0	0.28	0	0	0	0	0	0.85	0	0.36	ALY1	Protein ALWAYS EARLY like isoform 1 [Actinidia chinensis var. chinensis] [Actinidia chinensis]	-	-	-	-	GO:0043231//intracellular membrane-bounded organelle;GO:0043234//protein complex	GO:0005488//binding	GO:0009606//tropism;GO:0034645//cellular macromolecule biosynthetic process;GO:0044763//single-organism cellular process;GO:0045491//xylan metabolic process
MSTRG.10797	1.59	1.66	1.04	0.55	0.96	1.12	3.07	2.48	0.72	1	0.8	0.68	--	YTH domain-containing protein ECT4 [Camellia sinensis]	-	-	-	-	-	-	-
MSTRG.10798	4.66	2.9	2.21	2.29	3.46	4.13	6.03	4.77	3.19	4.75	2.66	0.94	--	transmembrane protein 120 homolog isoform X5 [Camellia sinensis]	-	-	-	-	GO:0016020//membrane;GO:0044424//intracellular part	-	-
MSTRG.10799	0	0	0	0	0.23	0	0	0	0	0.19	0.38	0.24	--	transmembrane protein 120 homolog isoform X4 [Camellia sinensis]	-	-	-	-	GO:0044424//intracellular part	-	-
MSTRG.1080	12.65	11.89	14.49	12.42	11.98	11.27	14.88	15.03	14.74	15.31	15.81	14.02	TON1B	protein TONNEAU 1a-like [Camellia sinensis]	-	-	-	-	GO:0015630//microtubule cytoskeleton;GO:0016020//membrane;GO:0030863//cortical cytoskeleton;GO:0043231//intracellular membrane-bounded organelle;GO:0044430//cytoskeletal part	GO:0005488//binding	GO:0000226//microtubule cytoskeleton organization;GO:0003006//developmental process involved in reproduction;GO:0006310//DNA recombination;GO:0022607//cellular component assembly
MSTRG.10800	2.62	1.59	2.59	1.49	1.52	0.93	0.47	2.71	1.45	0.11	0.47	1.17	--	-	-	-	-	-	-	-	-
MSTRG.10808	1.9	1.45	1.63	2.46	2.85	2.44	2.99	2.07	2.96	1.82	1.92	1.71	R1A-10	Late blight resistance protein like [Actinidia chinensis var. chinensis] [Actinidia chinensis]	-	-	-	-	-	-	-
MSTRG.10819	0	0.73	0	0	0.35	0	0.89	0	0.31	0.29	0	0	--	protein enabled-like [Camellia sinensis]	-	-	-	-	-	-	-
MSTRG.10820	0.05	0	0.05	0.49	0.11	0.31	0.67	0.28	0.38	0.09	0.05	0	TOP2	DNA topoisomerase 2-like [Camellia sinensis]	-	-	-	-	-	-	-
MSTRG.10821	0.24	0.66	0.59	0.21	1.39	0.71	0	1.96	0.33	0.63	0.32	0	--	Carbohydrate/puine kinase, PfkB, conserved site protein [Actinidia chinensis var. chinensis] [Actinidia chinensis]	-	-	-	-	GO:0009536//plastid	GO:0016773//phosphotransferase activity, alcohol group as acceptor	GO:0006090//pyruvate metabolic process;GO:0006351//transcription, DNA-templated;GO:0009152//purine ribonucleotide biosynthetic process;GO:0009658//chloroplast organization;GO:0009668//plastid membrane organization;GO:0016310//phosphorylation;GO:0019321//pentose metabolic process
MSTRG.10833	0.31	0	0.3	0	0	0	0.55	0.33	0	0.27	0	0	BPA1	binding partner of ACD11 1-like isoform X1 [Camellia sinensis]	-	-	-	-	GO:0009536//plastid	GO:0097159//organic cyclic compound binding	GO:0000097//sulfur amino acid biosynthetic process
MSTRG.10843	1.1	1.08	2.3	1.28	1.29	1.45	0.77	0.53	0.56	1.07	0.77	1.5	--	-	-	-	-	-	-	-	-
MSTRG.10844	1.24	0.69	1.43	0.9	0.55	0.98	1.02	0.56	0.1	1.36	0.28	0.58	--	pentatricopeptide repeat-containing protein At3g22470, mitochondrial-like isoform X2 [Camellia sinensis]	-	-	-	-	-	-	-
MSTRG.10850	0	1.29	0.4	3.02	4.58	4.4	14.18	15.66	13.31	0.24	0.37	0.15	TBP	Beta2-adaptin/TBP, C-terminal domain-containing protein [Cynara cardunculus var. scolymus] [Cynara cardunculus]	Genetic Information Processing	Transcription	ko03022//Basal transcription factors	K03120	-	-	-
MSTRG.10851	2.64	1.79	1	0.71	0.64	0.48	0.73	0.88	0.75	3.9	1.09	1.36	--	-	-	-	-	-	-	-	-
MSTRG.10861	0	0	0	0	0	0	1.12	1.3	2.62	0	0	0	--	protein ANTAGONIST OF LIKE HETEROCHROMATIN PROTEIN 1-like [Camellia sinensis]	-	-	-	-	-	-	-
MSTRG.10865	1.62	1.12	1.2	3.18	2.35	1.44	1.54	0.99	0.65	2.04	2.09	2.82	--	-	-	-	-	-	-	-	-
MSTRG.10879	4.55	4.85	4.97	3.7	2.58	3.17	3.28	2.41	4.4	2.28	3.38	4.24	FER	receptor-like protein kinase FERONIA [Camellia sinensis]	-	-	-	-	GO:0005911//cell-cell junction;GO:0016020//membrane;GO:0044426//cell wall part	GO:0004674//protein serine/threonine kinase activity;GO:0005488//binding	GO:0000302//response to reactive oxygen species;GO:0001558//regulation of cell growth;GO:0006006//glucose metabolic process;GO:0006090//pyruvate metabolic process;GO:0006468//protein phosphorylation;GO:0006970//response to osmotic stress;GO:0006996//organelle organization;GO:0009620//response to fungus;GO:0009787//regulation of abscisic acid-activated signaling pathway;GO:0009856//pollination;GO:…
MSTRG.10880	16.2	17.23	16.23	12.33	14.82	13.88	12.11	12.51	10.44	11.85	10.21	10.26	FER	receptor-like protein kinase FERONIA [Camellia sinensis]	-	-	-	-	GO:0005911//cell-cell junction;GO:0016020//membrane;GO:0044426//cell wall part	GO:0004674//protein serine/threonine kinase activity;GO:0005488//binding	GO:0000302//response to reactive oxygen species;GO:0001558//regulation of cell growth;GO:0006006//glucose metabolic process;GO:0006090//pyruvate metabolic process;GO:0006468//protein phosphorylation;GO:0006970//response to osmotic stress;GO:0006996//organelle organization;GO:0009620//response to fungus;GO:0009787//regulation of abscisic acid-activated signaling pathway;GO:0009856//pollination;GO:…
MSTRG.10881	2.13	1.36	1.34	1.08	1.41	0.91	0.87	0.75	0.55	2.25	1.87	1.44	At4g39670	ACD11 homolog protein-like isoform X6 [Camellia sinensis]	-	-	-	-	GO:0043231//intracellular membrane-bounded organelle	GO:0005319//lipid transporter activity;GO:0008289//lipid binding	GO:0001101//response to acid chemical;GO:0006605//protein targeting;GO:0006812//cation transport;GO:0006869//lipid transport;GO:0009408//response to heat;GO:0009620//response to fungus;GO:0009696//salicylic acid metabolic process;GO:0009755//hormone-mediated signaling pathway;GO:0010243//response to organonitrogen compound;GO:0033554//cellular response to stress;GO:0043067//regulation of programm…
MSTRG.10888	18.02	16.19	18.71	23.36	18.12	22.07	16.15	17.01	10.46	12.65	15.94	22.06	TSN2	ribonuclease TUDOR 2-like [Camellia sinensis]	-	-	-	-	GO:0005911//cell-cell junction;GO:0012505//endomembrane system;GO:0043231//intracellular membrane-bounded organelle;GO:0043232//intracellular non-membrane-bounded organelle;GO:0044444//cytoplasmic part	GO:0003676//nucleic acid binding;GO:0016788//hydrolase activity, acting on ester bonds	GO:0006006//glucose metabolic process;GO:0006739//NADP metabolic process;GO:0006970//response to osmotic stress;GO:0009685//gibberellin metabolic process;GO:0010038//response to metal ion;GO:0015031//protein transport;GO:0016458//gene silencing;GO:0044707//single-multicellular organism process
MSTRG.10902	8.38	9.2	9.89	12.03	11.63	11.19	8.19	8.79	8.19	12.47	13.78	13.42	POSF21	Transcription factor RF2a like [Actinidia chinensis var. chinensis] [Actinidia chinensis]	-	-	-	-	-	GO:0003677//DNA binding	GO:0010468//regulation of gene expression
MSTRG.10903	41.51	44.4	42.58	54.34	53.94	52.54	37.04	38.36	36.26	53.36	53.32	51.93	At4g38890	tRNA-dihydrouridine(47) synthase [NAD(P)(+)]-like isoform X1 [Camellia sinensis]	-	-	-	-	GO:0043231//intracellular membrane-bounded organelle	GO:0000166//nucleotide binding;GO:0016627//oxidoreductase activity, acting on the CH-CH group of donors;GO:0043169//cation binding	GO:0008033//tRNA processing;GO:0044710//single-organism metabolic process
MSTRG.10905	0.81	0.81	0.58	1.79	2.68	0.87	2.5	1.6	1.89	0	0.92	0.82	--	-	-	-	-	-	-	-	-
MSTRG.10906	85.9	81.64	78.32	70.52	56.51	59.98	88.41	84.54	82.19	77.57	76.7	77	--	FAD-dependent cmnm(5)s(2)U34 oxidoreductase [Actinidia chinensis var. chinensis] [Actinidia chinensis]	-	-	-	-	GO:0009536//plastid	GO:0015077//monovalent inorganic cation transmembrane transporter activity	GO:0006754//ATP biosynthetic process
MSTRG.10913	5.81	5.28	3.76	3.45	5.21	3.96	2.95	3.49	3.33	5.26	4.65	3.51	RPP8L4	probable disease resistance RPP8-like protein 2 [Camellia sinensis]	-	-	-	-	-	-	-
MSTRG.10914	0.88	0.97	0.54	1.25	1.51	2.48	2.27	3.11	1.92	0.58	0.1	0.98	WDR26	WD repeat-containing protein WDS homolog [Camellia sinensis]	-	-	-	-	GO:0044424//intracellular part	-	GO:0003006//developmental process involved in reproduction;GO:0006342//chromatin silencing;GO:0007059//chromosome segregation;GO:0009606//tropism;GO:0009653//anatomical structure morphogenesis;GO:0018205//peptidyl-lysine modification;GO:0022402//cell cycle process;GO:0032412//regulation of ion transmembrane transporter activity;GO:0033043//regulation of organelle organization;GO:0042743//hydrogen…
MSTRG.10917	2.19	2.05	1.08	2.36	2.72	3.39	2.07	4.01	1.97	1.99	1.85	2.94	--	zinc finger BED domain-containing protein DAYSLEEPER-like [Camellia sinensis]	-	-	-	-	-	GO:0003676//nucleic acid binding;GO:0005515//protein binding	-
MSTRG.10918	1.41	0.57	0.51	1.36	1.96	1.5	0.53	0.57	0.55	1.3	0.93	0.66	At5g14590	isocitrate dehydrogenase [NADP] [Camellia sinensis]	Metabolism;Metabolism;Metabolism;Metabolism;Metabolism;Cellular Processes;Metabolism;Metabolism	Global and overview maps;Global and overview maps;Global and overview maps;Global and overview maps;Metabolism of other amino acids;Transport and catabolism;Global and overview maps;Carbohydrate metabolism	ko01100//Metabolic pathways;ko01110//Biosynthesis of secondary metabolites;ko01200//Carbon metabolism;ko01230//Biosynthesis of amino acids;ko00480//Glutathione metabolism;ko04146//Peroxisome;ko01210//2-Oxocarboxylic acid metabolism;ko00020//Citrate cycle (TCA cycle)	K00031;K00031;K00031;K00031;K00031;K00031;K00031;K00031	GO:0009532//plastid stroma;GO:0031976//plastid thylakoid	GO:0000166//nucleotide binding;GO:0004448//isocitrate dehydrogenase activity;GO:0043169//cation binding	GO:0006101//citrate metabolic process;GO:0044262//cellular carbohydrate metabolic process;GO:0045491//xylan metabolic process;GO:0050896//response to stimulus
MSTRG.10919	1.5	1.14	1.19	2.17	2.27	1.63	1.12	1.07	1.03	1.39	1.31	1.58	--	NHL repeat-containing protein [Actinidia chinensis var. chinensis] [Actinidia chinensis]	-	-	-	-	-	-	GO:0044238//primary metabolic process;GO:0044260//cellular macromolecule metabolic process;GO:0044763//single-organism cellular process
MSTRG.10920	0.32	0.51	0.29	0.67	0.17	0.54	0	0.1	0	1.14	0.61	0.13	At1g59780	disease resistance protein RPP8-like [Camellia sinensis]	-	-	-	-	-	-	-
MSTRG.10924	29.47	35.87	34.75	29.34	35.39	36.11	26	23.53	23.86	36.99	39.46	39.87	IPMS1	2-isopropylmalate synthase 1, chloroplastic-like [Camellia sinensis]	Metabolism;Metabolism;Metabolism;Metabolism;Metabolism;Metabolism	Global and overview maps;Global and overview maps;Global and overview maps;Carbohydrate metabolism;Global and overview maps;Amino acid metabolism	ko01100//Metabolic pathways;ko01110//Biosynthesis of secondary metabolites;ko01230//Biosynthesis of amino acids;ko00620//Pyruvate metabolism;ko01210//2-Oxocarboxylic acid metabolism;ko00290//Valine, leucine and isoleucine biosynthesis	K01649;K01649;K01649;K01649;K01649;K01649	GO:0009526//plastid envelope	GO:0046912//transferase activity, transferring acyl groups, acyl groups converted into alkyl on transfer	GO:0006551//leucine metabolic process;GO:0008652//cellular amino acid biosynthetic process
MSTRG.10933	16.06	17.35	17.28	17.33	17.5	19.58	13.83	13.86	15.37	15.36	17.09	15.89	FRS5	protein FAR1-RELATED SEQUENCE 5-like isoform X1 [Camellia sinensis]	-	-	-	-	GO:0043231//intracellular membrane-bounded organelle	GO:0046914//transition metal ion binding	GO:0009416//response to light stimulus
MSTRG.10949	4.41	4.19	4.23	6.29	6.5	6.41	2.43	1.77	1.94	4.94	5.41	4.41	At1g77840	LOW QUALITY PROTEIN: eukaryotic translation initiation factor 5-like [Camellia sinensis]	Genetic Information Processing	Translation	ko03013//RNA transport	K03262	GO:0043231//intracellular membrane-bounded organelle;GO:0044444//cytoplasmic part	GO:0008135//translation factor activity, RNA binding;GO:0032550//purine ribonucleoside binding	GO:0006417//regulation of translation;GO:0046942//carboxylic acid transport
MSTRG.10956	2.61	0.82	2.56	2.42	2.93	2.19	1	2.21	2.38	0.81	2.32	1.86	At3g09470	UNC93-like protein 3 isoform X4 [Camellia sinensis]	-	-	-	-	GO:0031224//intrinsic component of membrane	-	-
MSTRG.10957	5.32	5.12	5.61	5.61	5.79	6.5	3.29	4.22	4.78	6.87	7.25	6.66	GCS1	mannosyl-oligosaccharide glucosidase GCS1 isoform X1 [Camellia sinensis]	Metabolism;Genetic Information Processing;Metabolism	Global and overview maps;Folding, sorting and degradation;Glycan biosynthesis and metabolism	ko01100//Metabolic pathways;ko04141//Protein processing in endoplasmic reticulum;ko00510//N-Glycan biosynthesis	K01228;K01228;K01228	GO:0016020//membrane	GO:0015926//glucosidase activity	GO:0044723//single-organism carbohydrate metabolic process
MSTRG.10959	0.31	0.34	0	0.27	0.32	0	0.27	0	0	0	0.55	0	WAV2	PREDICTED: protein bem46-like [Lupinus angustifolius]	-	-	-	-	GO:0005576//extracellular region;GO:0031090//organelle membrane;GO:0043231//intracellular membrane-bounded organelle	GO:0003824//catalytic activity	GO:0009630//gravitropism;GO:0009648//photoperiodism;GO:0044767//single-organism developmental process
MSTRG.10960	1.68	1.39	1.45	0.37	1.11	0.75	0.19	0.23	0.39	0.18	0	0.7	--	-	-	-	-	-	-	-	-
MSTRG.10961	2.71	1.94	2.21	1.03	1.37	0.7	1.16	0.9	0.87	0.51	0.32	0.92	--	Ribophorin I [Corchorus capsularis]	Metabolism;Genetic Information Processing;Metabolism	Global and overview maps;Folding, sorting and degradation;Glycan biosynthesis and metabolism	ko01100//Metabolic pathways;ko04141//Protein processing in endoplasmic reticulum;ko00510//N-Glycan biosynthesis	K12666;K12666;K12666	GO:0016020//membrane;GO:0044464//cell part	-	-
MSTRG.10962	6.04	1.45	1.12	4.6	8.76	9.17	1.35	1.02	1.91	3.63	5.58	6.3	--	-	-	-	-	-	-	-	-
MSTRG.10965	0.54	1.39	0.36	1.42	0.19	0.86	0.32	0.2	0.17	1.26	0.65	0.4	--	-	-	-	-	-	-	-	-
MSTRG.10976	1.8	1.58	2.24	1.98	2.78	3.12	2.04	2.08	3.08	1.68	4.29	2.54	--	PREDICTED: At5g01610 [Prunus dulcis]	-	-	-	-	-	-	GO:0044763//single-organism cellular process
MSTRG.10986	0	0.59	0	1.34	0.88	0.19	0.35	0	0	1	0.35	0.39	--	SCAN domain-containing protein, partial [Actinidia chinensis var. chinensis] [Actinidia chinensis]	-	-	-	-	-	-	-
MSTRG.1099	140.13	132.77	131.16	115.31	107.03	115.62	137.33	144.63	136.66	95.64	93.2	96.16	RPL35	Ribosomal L29 family protein [Theobroma cacao]	Genetic Information Processing	Translation	ko03010//Ribosome	K02918	GO:0005911//cell-cell junction;GO:0015934//large ribosomal subunit;GO:0031090//organelle membrane;GO:0043231//intracellular membrane-bounded organelle	GO:0005198//structural molecule activity	GO:0009451//RNA modification;GO:0010467//gene expression;GO:0022613//ribonucleoprotein complex biogenesis
MSTRG.10999	2.38	1.69	1.17	0.3	0.54	0.4	0	1.11	0.16	0.89	0	1.52	--	hypothetical protein TEA_003312 [Camellia sinensis var. sinensis] [Camellia sinensis]	-	-	-	-	-	-	-
MSTRG.11001	0	0	0	0	0	0	1.36	1.18	1.19	0	0	0	PARG1	poly(ADP-ribose) glycohydrolase 1-like isoform X3 [Camellia sinensis]	-	-	-	-	GO:0043231//intracellular membrane-bounded organelle	GO:0004553//hydrolase activity, hydrolyzing O-glycosyl compounds	GO:0006950//response to stress;GO:0009620//response to fungus;GO:0010118//stomatal movement;GO:0044238//primary metabolic process
MSTRG.11002	2.15	2.44	2.15	1.62	1.51	1.16	2.36	3.64	1.78	1.58	1.09	0.85	ATHB-13	homeobox-leucine zipper protein ATHB-13-like [Camellia sinensis]	-	-	-	-	GO:0043231//intracellular membrane-bounded organelle	GO:0001071//nucleic acid binding transcription factor activity;GO:0003677//DNA binding	GO:0001101//response to acid chemical;GO:0003006//developmental process involved in reproduction;GO:0009887//organ morphogenesis;GO:0010468//regulation of gene expression;GO:0034285//response to disaccharide;GO:0034645//cellular macromolecule biosynthetic process
MSTRG.11009	148.15	145.33	142.96	124.34	120.46	112.03	167.47	168.52	165.56	94.41	90.69	86.46	Os01g0813400	ADP-ribosylation factor 1-like isoform X1 [Camellia sinensis]	Cellular Processes	Transport and catabolism	ko04144//Endocytosis	K07937	GO:0005911//cell-cell junction;GO:0043231//intracellular membrane-bounded organelle;GO:0044444//cytoplasmic part	GO:0005515//protein binding;GO:0032550//purine ribonucleoside binding;GO:0060229//lipase activator activity	GO:0006498//N-terminal protein lipidation;GO:0009755//hormone-mediated signaling pathway;GO:0009893//positive regulation of metabolic process;GO:0010468//regulation of gene expression;GO:0015031//protein transport;GO:0035556//intracellular signal transduction
MSTRG.11016	0.05	0.21	0.74	0.23	1.26	1.57	0	0.3	0.81	1.13	0	1.18	STP-1	PREDICTED: alpha-1,4 glucan phosphorylase L-2 isozyme, chloroplastic/amyloplastic isoform X2 [Nicotiana tomentosiformis]	Metabolism;Metabolism;Metabolism	Global and overview maps;Global and overview maps;Carbohydrate metabolism	ko01100//Metabolic pathways;ko01110//Biosynthesis of secondary metabolites;ko00500//Starch and sucrose metabolism	K00688;K00688;K00688	GO:0009532//plastid stroma	GO:0004645//phosphorylase activity;GO:0043168//anion binding	GO:0005982//starch metabolic process;GO:0006950//response to stress;GO:0009617//response to bacterium
MSTRG.11020	0.33	0	0	0	0	0	0	0	0.73	0	0	0	At4g10440	probable methyltransferase PMT19 [Camellia sinensis]	-	-	-	-	-	-	-
MSTRG.11023	9.91	8.74	6.64	6.74	7.04	7.72	6.09	8.55	5.43	9.53	7.38	5.15	At3g52320	F-box protein At5g62510-like [Camellia sinensis]	-	-	-	-	-	-	-
MSTRG.11024	1.27	1.4	1.25	2.08	0.34	0.94	0.71	0.52	0.15	1.11	0.71	1.95	--	hypothetical protein TEA_020109 [Camellia sinensis var. sinensis] [Camellia sinensis]	-	-	-	-	-	-	-
MSTRG.11025	0.36	0.39	0.35	0.93	0.19	0	0	0	0	0.16	0.16	0.4	--	anamorsin homolog [Camellia sinensis]	-	-	-	-	-	-	-
MSTRG.11026	3.01	4.14	2.6	1.31	1.59	2.23	1.16	1.23	1.71	0.66	1.35	0.92	--	prolycopene isomerase, chloroplastic-like isoform X2 [Camellia sinensis]	-	-	-	-	-	GO:0016627//oxidoreductase activity, acting on the CH-CH group of donors	GO:0001523//retinoid metabolic process;GO:0016109//tetraterpenoid biosynthetic process
MSTRG.1103	0.9	0.82	0.6	0.67	1.09	0.31	0.33	0.41	0.47	0.53	0.73	0.86	GSH1	glutamate--cysteine ligase, chloroplastic [Camellia sinensis]	Metabolism;Metabolism;Metabolism	Global and overview maps;Amino acid metabolism;Metabolism of other amino acids	ko01100//Metabolic pathways;ko00270//Cysteine and methionine metabolism;ko00480//Glutathione metabolism	K01919;K01919;K01919	GO:0009532//plastid stroma	GO:0004003//ATP-dependent DNA helicase activity;GO:0016881//acid-amino acid ligase activity;GO:0032550//purine ribonucleoside binding	GO:0000097//sulfur amino acid biosynthetic process;GO:0000302//response to reactive oxygen species;GO:0001101//response to acid chemical;GO:0006006//glucose metabolic process;GO:0006090//pyruvate metabolic process;GO:0006259//DNA metabolic process;GO:0006749//glutathione metabolic process;GO:0006970//response to osmotic stress;GO:0009620//response to fungus;GO:0009625//response to insect;GO:00100…
MSTRG.11030	0	1.55	0	0	0	0	0	0	0	0	0	0.16	--	-	-	-	-	-	-	-	-
MSTRG.11031	0.5	0.14	0.35	0.1	0.65	0.42	0.23	0.31	0.12	0	0.56	0.14	--	Long-chain fatty acid transport protein like [Actinidia chinensis var. chinensis] [Actinidia chinensis]	-	-	-	-	GO:0009536//plastid	GO:0015077//monovalent inorganic cation transmembrane transporter activity	GO:0006754//ATP biosynthetic process
MSTRG.11043	0	0	0	0	0	0	2.24	1.16	1.18	0	0	0	--	novel plant SNARE 13-like [Camellia sinensis]	-	-	-	-	-	-	-
MSTRG.11060	4.31	1.88	3.38	1.84	1.81	3.28	2.85	2.29	2.54	3.14	2.73	4.4	--	multicystatin-like [Camellia sinensis]	-	-	-	-	-	-	-
MSTRG.11079	1.54	1.2	2.08	1.43	2.46	3.23	1.58	0.94	1.91	2.23	1.95	1.22	EIFSV1	eukaryotic translation initiation factor 5A-like [Camellia sinensis]	-	-	-	-	-	GO:0008135//translation factor activity, RNA binding;GO:0043021//ribonucleoprotein complex binding	GO:0006448//regulation of translational elongation;GO:0006449//regulation of translational termination
MSTRG.11080	3.07	4.45	3.78	4.11	3.69	3.29	2.68	3.15	3.44	1.91	1.21	1.22	--	ankyrin repeat-containing protein ITN1-like [Camellia sinensis]	-	-	-	-	-	-	-
MSTRG.11081	0.67	1.24	0.44	0.2	0.24	0.27	0.4	0	0.41	0.79	0.6	1.25	--	-	-	-	-	-	-	-	-
MSTRG.11083	0	0.13	0	0.11	0	0	2.25	2.9	2.12	0	0	0.14	--	serine/threonine-protein kinase STY46-like [Camellia sinensis]	-	-	-	-	GO:0005911//cell-cell junction;GO:0016020//membrane;GO:0044424//intracellular part	GO:0004713//protein tyrosine kinase activity;GO:0016891//endoribonuclease activity, producing 5'-phosphomonoesters;GO:0032550//purine ribonucleoside binding	GO:0000097//sulfur amino acid biosynthetic process;GO:0006468//protein phosphorylation;GO:0006637//acyl-CoA metabolic process;GO:0008380//RNA splicing;GO:0010646//regulation of cell communication;GO:0016129//phytosteroid biosynthetic process;GO:0090501//RNA phosphodiester bond hydrolysis
MSTRG.11084	0.81	0.18	0.16	0.14	1.03	0.19	0.44	0.35	0.15	0	0.29	0.36	APC4	anaphase-promoting complex subunit 4 [Camellia sinensis]	Genetic Information Processing	Folding, sorting and degradation	ko04120//Ubiquitin mediated proteolysis	K03351	GO:0000152//nuclear ubiquitin ligase complex	-	GO:0003006//developmental process involved in reproduction;GO:0007088//regulation of mitotic nuclear division;GO:0032446//protein modification by small protein conjugation;GO:0043161//proteasome-mediated ubiquitin-dependent protein catabolic process;GO:0044767//single-organism developmental process
MSTRG.11091	5.89	6.68	6.07	11.24	13.07	12.02	5.34	4.93	6.09	10.83	10.7	9.71	--	Inactive ubiquitin carboxyl-terminal hydrolase [Actinidia chinensis var. chinensis] [Actinidia chinensis]	-	-	-	-	-	GO:0016787//hydrolase activity;GO:0043169//cation binding	-
MSTRG.11098	1.21	1	1.07	1.37	1.47	0.93	0.22	1.31	0.5	0.74	1.08	1.48	--	-	-	-	-	-	-	-	-
MSTRG.111	6.06	5.67	5.18	4.75	5.75	4.79	6.6	7.79	6.87	5.56	6.69	6.75	--	Spindle and kinetochore-associated protein [Actinidia chinensis var. chinensis] [Actinidia chinensis]	-	-	-	-	-	-	GO:0006260//DNA replication
MSTRG.11105	7.31	7.47	9.47	5.99	5.17	6.26	5.16	5.23	5.69	7.28	6.79	6.02	--	uncharacterized protein LOC114259048 [Camellia sinensis]	-	-	-	-	-	-	-
MSTRG.11106	0	0	0	0	0	0	0	0	0	0	0	0	PDC2	pyruvate decarboxylase 1 [Camellia sinensis]	Metabolism;Metabolism;Metabolism	Global and overview maps;Global and overview maps;Carbohydrate metabolism	ko01100//Metabolic pathways;ko01110//Biosynthesis of secondary metabolites;ko00010//Glycolysis / Gluconeogenesis	K01568;K01568;K01568	-	GO:0016831//carboxy-lyase activity;GO:0019842//vitamin binding;GO:0046872//metal ion binding	-
MSTRG.1111	0	0	0	0	0	0	1.6	0.42	0.82	0	0	0	--	inorganic pyrophosphatase-like [Camellia sinensis]	-	-	-	-	-	GO:0046872//metal ion binding	-
MSTRG.11114	0	0	0	0.53	1.16	1.45	1.57	0.93	1.03	0	0	0	ABIL1	NAD-dependent malic enzyme 2, mitochondrial-like [Camellia sinensis]	-	-	-	-	GO:0043234//protein complex;GO:0044424//intracellular part	GO:0005488//binding	GO:0000904//cell morphogenesis involved in differentiation;GO:0007015//actin filament organization
MSTRG.11120	18.46	18.09	20.28	17.75	19.08	20.56	19.27	19.53	18.33	15.05	16.36	14.34	--	Large tegument protein like [Actinidia chinensis var. chinensis] [Actinidia chinensis]	-	-	-	-	-	-	-
MSTRG.11124	16.14	17.3	15.65	23.49	24.38	23.35	13.03	13.95	14.22	20.22	21.13	20.89	RNGTT	mRNA-capping enzyme-like isoform X1 [Camellia sinensis]	Genetic Information Processing	Translation	ko03015//mRNA surveillance pathway	K13917	GO:0005911//cell-cell junction;GO:0043231//intracellular membrane-bounded organelle	GO:0003909//DNA ligase activity;GO:0004721//phosphoprotein phosphatase activity;GO:0008192//RNA guanylyltransferase activity;GO:0032550//purine ribonucleoside binding;GO:0098518//polynucleotide phosphatase activity	GO:0006259//DNA metabolic process;GO:0006397//mRNA processing;GO:0006470//protein dephosphorylation;GO:0042127//regulation of cell proliferation
MSTRG.1113	6.05	4.36	5.55	4.29	2.41	2.52	5.14	6.92	5.11	4.26	4.85	4.05	--	PREDICTED: arginine/serine-rich protein PNISR [Daucus carota subsp. sativus] [Daucus carota]	-	-	-	-	GO:0009536//plastid	-	-
MSTRG.11131	3.06	2.76	2.47	2.45	2.93	2.32	1.08	1.8	1.72	3.64	3.59	3.57	OSCPNX1	cycloartenol Synthase [Camellia sinensis]	Metabolism;Metabolism;Metabolism	Global and overview maps;Global and overview maps;Lipid metabolism	ko01100//Metabolic pathways;ko01110//Biosynthesis of secondary metabolites;ko00100//Steroid biosynthesis	K01853;K01853;K01853	GO:0031224//intrinsic component of membrane;GO:0043231//intracellular membrane-bounded organelle	GO:0031559//oxidosqualene cyclase activity	GO:0006090//pyruvate metabolic process;GO:0006355//regulation of transcription, DNA-templated;GO:0006633//fatty acid biosynthetic process;GO:0006694//steroid biosynthetic process;GO:0006779//porphyrin-containing compound biosynthetic process;GO:0009668//plastid membrane organization;GO:0010685//tetracyclic triterpenoid metabolic process;GO:0016104//triterpenoid biosynthetic process;GO:0016109//te…
MSTRG.11138	62.01	67.83	67.79	61.83	64.89	67.43	57.51	54.83	55.15	65.46	66.41	65.7	CBP60B	calmodulin-binding protein 60 B [Camellia sinensis]	-	-	-	-	-	GO:0005515//protein binding	GO:0006486//protein glycosylation
MSTRG.11140	13.42	10.83	12.53	11.07	10.68	11.51	10.18	10.01	11.52	10.36	11.15	10.7	TOL1	TOM1-like protein 1 [Camellia sinensis]	-	-	-	-	GO:0005794//Golgi apparatus;GO:0016020//membrane	GO:0022892//substrate-specific transporter activity	GO:0006605//protein targeting;GO:0048193//Golgi vesicle transport;GO:0061024//membrane organization
MSTRG.11153	249.37	243.56	257.32	211.89	204.27	193.62	258.89	270.78	257.59	193.3	190.34	204.24	RPS28	40S ribosomal protein S28-2-like [Olea europaea var. sylvestris] [Olea europaea]	Genetic Information Processing	Translation	ko03010//Ribosome	K02979	-	-	-
MSTRG.11159	0	0	0.24	0	0	0.59	0	0	0	0	0	0	--	reverse transcriptase [Gossypium australe]	-	-	-	-	-	-	-
MSTRG.11162	2.03	1.67	1.66	0.44	0.53	0.6	2.42	0.18	0.93	0.59	1.06	1.5	--	-	-	-	-	-	-	-	-
MSTRG.11164	1.02	0.65	1.04	1.34	0.54	0.3	0.69	0.28	0	0	0.23	0.29	--	-	-	-	-	-	-	-	-
MSTRG.11166	3.6	2.14	2.81	3.45	4.03	3.24	4.63	4.3	5.16	2.2	3.16	2.13	--	Ferritin-like superfamily [Trema orientale]	-	-	-	-	-	GO:0046872//metal ion binding	GO:0044710//single-organism metabolic process
MSTRG.11174	2.34	2.22	2.21	2.08	2.59	2.68	2.4	1.33	2.26	3.32	3.15	2.94	Os01g0541900	protein kinase and PP2C-like domain-containing protein [Camellia sinensis]	-	-	-	-	-	GO:0004702//receptor signaling protein serine/threonine kinase activity;GO:0004721//phosphoprotein phosphatase activity;GO:0032550//purine ribonucleoside binding;GO:0043169//cation binding	GO:0032147//activation of protein kinase activity
MSTRG.11175	2.91	0.25	0	0.78	1.42	0.53	1	0.97	0.41	1.57	1.81	1.5	--	triphosphate tunnel metalloenzyme 3-like [Camellia sinensis]	-	-	-	-	-	-	-
MSTRG.11177	3.29	2.32	2.16	3.36	1.07	1.47	2.24	2.16	3.2	2.61	2.26	3.21	BHLH30	transcription factor bHLH30-like [Camellia sinensis]	-	-	-	-	-	-	-
MSTRG.11185	1.28	1.72	1.54	2.98	3.61	3.44	2.54	2.14	2.29	1.96	2.03	1.42	J	MADS-box protein SVP isoform X1 [Camellia sinensis]	-	-	-	-	GO:0043231//intracellular membrane-bounded organelle	GO:0001071//nucleic acid binding transcription factor activity;GO:0003677//DNA binding;GO:0030371//translation repressor activity;GO:0046983//protein dimerization activity	GO:0006355//regulation of transcription, DNA-templated;GO:0006417//regulation of translation;GO:0006605//protein targeting;GO:0006952//defense response;GO:0009555//pollen development;GO:0009628//response to abiotic stimulus;GO:0009755//hormone-mediated signaling pathway;GO:0009863//salicylic acid mediated signaling pathway;GO:0009887//organ morphogenesis;GO:0009909//regulation of flower developme…
MSTRG.11186	6.84	7.48	7.33	8.33	9.66	10.09	5.88	6.67	6.79	10.24	12.25	11.14	FGT1	protein FORGETTER 1-like isoform X1 [Camellia sinensis]	-	-	-	-	-	GO:0046914//transition metal ion binding	-
MSTRG.11193	0	0.76	0	0	0.37	0.21	0.62	0.57	0.32	0.91	0.93	0.39	--	-	-	-	-	-	-	-	-
MSTRG.11197	0.33	0.12	0.44	0.1	0.35	0.26	0	0	0	0	0	0	CYP76T24	geraniol 8-hydroxylase-like [Camellia sinensis]	-	-	-	-	-	GO:0005488//binding;GO:0016491//oxidoreductase activity	-
MSTRG.11201	1.59	1.32	1.15	1.45	3.71	2.23	1.53	0.93	1.26	1.42	1.92	1.72	--	LOW QUALITY PROTEIN: pentatricopeptide repeat-containing protein At2g01740-like [Camellia sinensis]	-	-	-	-	GO:0043231//intracellular membrane-bounded organelle	-	-
MSTRG.11202	1.44	1.89	0.73	2.28	3.87	3.18	0.57	1.03	0.72	2.24	1.6	1.47	LRK10L-2.6	glycerophosphodiester phosphodiesterase GDPDL1-like [Camellia sinensis]	-	-	-	-	GO:0005576//extracellular region;GO:0005618//cell wall;GO:0005911//cell-cell junction;GO:0009536//plastid;GO:0031225//anchored component of membrane	GO:0008081//phosphoric diester hydrolase activity;GO:0046872//metal ion binding	GO:0000904//cell morphogenesis involved in differentiation;GO:0006066//alcohol metabolic process;GO:0006694//steroid biosynthetic process;GO:0009664//plant-type cell wall organization;GO:0009826//unidimensional cell growth;GO:0010053//root epidermal cell differentiation;GO:0010383//cell wall polysaccharide metabolic process;GO:0042546//cell wall biogenesis;GO:0044723//single-organism carbohydrate…
MSTRG.1121	6.79	6.72	6.26	7.87	7.61	8.75	7.17	5.73	6.91	7.48	7.66	7.41	--	Protein FAR1-RELATED SEQUENCE like [Actinidia chinensis var. chinensis] [Actinidia chinensis]	-	-	-	-	-	GO:0046914//transition metal ion binding	-
MSTRG.11215	33.07	29.93	33.74	39.58	42.17	39.46	31.53	34.79	31.29	28.21	30.09	30.89	DAPB2	4-hydroxy-tetrahydrodipicolinate reductase 2, chloroplastic-like isoform X1 [Camellia sinensis]	Metabolism;Metabolism;Metabolism;Metabolism;Metabolism	Global and overview maps;Global and overview maps;Global and overview maps;Amino acid metabolism;Biosynthesis of other secondary metabolites	ko01100//Metabolic pathways;ko01110//Biosynthesis of secondary metabolites;ko01230//Biosynthesis of amino acids;ko00300//Lysine biosynthesis;ko00261//Monobactam biosynthesis	K00215;K00215;K00215;K00215;K00215	GO:0009532//plastid stroma	GO:0004672//protein kinase activity;GO:0016628//oxidoreductase activity, acting on the CH-CH group of donors, NAD or NADP as acceptor;GO:0032550//purine ribonucleoside binding;GO:0043168//anion binding	GO:0006464//cellular protein modification process;GO:0009085//lysine biosynthetic process
MSTRG.11216	13.27	13.61	15.26	13.18	12.04	11.99	12.98	12.09	12.51	13.75	14.46	15.13	At4g24290	MACPF domain-containing protein At4g24290-like [Camellia sinensis]	-	-	-	-	-	-	-
MSTRG.11221	0.92	1.02	1.09	0.16	0.58	1.53	0	0.2	0	0.16	0	0.62	At2g37460	WAT1-related protein At2g37460-like [Camellia sinensis]	-	-	-	-	GO:0031224//intrinsic component of membrane	GO:0005215//transporter activity	GO:0044763//single-organism cellular process
MSTRG.11224	0.49	0.32	0.57	0.59	1.13	1.15	0.52	0.63	0.62	0.51	0.78	0.86	--	protein SUPPRESSOR OF npr1-1, CONSTITUTIVE 1-like [Camellia sinensis]	-	-	-	-	-	-	-
MSTRG.11244	18.18	17.66	16.29	14.06	13.52	12.4	14.1	13.38	13.3	15.39	13.31	13.5	--	Serine/arginine repetitive matrix protein [Actinidia chinensis var. chinensis] [Actinidia chinensis]	-	-	-	-	GO:0009536//plastid	-	-
MSTRG.11261	1.68	0.23	0.83	0.73	0.56	0.37	0.47	0.46	0.39	0.74	0.94	0.59	RE2	PREDICTED: uncharacterized mitochondrial protein AtMg00810-like [Capsicum annuum]	-	-	-	-	GO:0043231//intracellular membrane-bounded organelle	-	-
MSTRG.11266	3.11	3.22	2.7	2.63	2.39	3.63	1.52	1.59	1.69	3.05	2.03	2.31	--	hypothetical protein TEA_020194 [Camellia sinensis var. sinensis] [Camellia sinensis]	-	-	-	-	-	-	-
MSTRG.11277	3.21	4.94	1.52	4.2	3.32	3.18	1.98	2.47	3.63	2.34	1.92	3.28	--	protein FAR1-RELATED SEQUENCE 5-like isoform X1 [Carica papaya]	-	-	-	-	-	-	-
MSTRG.11281	14.28	14.77	16.46	19.07	18.8	19.54	14.43	13.22	12.9	15.98	15.7	18.63	ytfP	flavoprotein HI0933-like protein [Actinidia chinensis var. chinensis] [Actinidia chinensis]	-	-	-	-	-	-	GO:0042743//hydrogen peroxide metabolic process;GO:0044710//single-organism metabolic process
MSTRG.11282	6.27	5.96	6.84	8.94	8.02	7.54	5.19	5.06	4.63	9.14	10.55	8.78	VIP1	inositol hexakisphosphate and diphosphoinositol-pentakisphosphate kinase VIP1-like, partial [Camellia sinensis]	Environmental Information Processing	Signal transduction	ko04070//Phosphatidylinositol signaling system	K13024	GO:0044424//intracellular part	GO:0016772//transferase activity, transferring phosphorus-containing groups	GO:0006796//phosphate-containing compound metabolic process;GO:0034968//histone lysine methylation
MSTRG.11287	2.33	1.06	2.45	1.95	2.25	2.83	1.64	1.71	1.73	2.84	3.22	2.66	ST3	low affinity sulfate transporter 3-like [Camellia sinensis]	-	-	-	-	GO:0031224//intrinsic component of membrane	GO:0015103//inorganic anion transmembrane transporter activity;GO:0015291//secondary active transmembrane transporter activity	GO:0000097//sulfur amino acid biosynthetic process;GO:0006873//cellular ion homeostasis;GO:0008272//sulfate transport;GO:0009683//indoleacetic acid metabolic process;GO:0019758//glycosinolate biosynthetic process;GO:0030001//metal ion transport
MSTRG.11288	0.43	1.11	1.42	0.5	0.76	0.85	0.77	0.78	0.79	1.88	1.29	1.92	--	DNA repair protein RAD5B-like [Camellia sinensis]	-	-	-	-	-	-	-
MSTRG.11294	1.22	0.06	0	0	0	0.82	0	0.15	0	0.3	0.31	0	CSLD4	cellulose synthase A catalytic subunit 7 [UDP-forming]-like [Camellia sinensis]	-	-	-	-	GO:0031224//intrinsic component of membrane	GO:0016759//cellulose synthase activity	GO:0030243//cellulose metabolic process
MSTRG.11298	0.36	0	0	1.17	0.41	0	0.33	0	0.33	0	0.16	0.4	--	hypothetical protein TEA_011872 [Camellia sinensis var. sinensis] [Camellia sinensis]	-	-	-	-	-	-	-
MSTRG.11312	0.31	0.11	0.46	0.86	0.31	0.84	1.95	0.84	0.83	0.46	0.44	0.21	At3g06240	F-box/kelch-repeat protein At3g06240-like [Camellia sinensis]	-	-	-	-	-	-	-
MSTRG.11313	4.82	6.24	6.42	7.65	6.58	5.04	7.1	5.23	4.69	2.48	3.81	3.79	--	-	-	-	-	-	-	-	-
MSTRG.11314	16.26	18.05	17.58	15.96	18.21	17.03	12.13	13.18	12.58	16.42	16.49	18.16	At3g06240	F-box/kelch-repeat protein At3g06240-like [Camellia sinensis]	-	-	-	-	-	-	-
MSTRG.11315	7.38	6.77	7.07	7.55	9.28	7.37	8.08	5.37	6.65	7.32	9.08	9.87	At3g52320	F-box/kelch-repeat protein At3g06240-like isoform X1 [Camellia sinensis]	-	-	-	-	-	-	-
MSTRG.11316	3.74	4.12	2.56	3.76	2.67	1.95	3.03	2.31	3.99	3	3.07	3.46	CPR1	F-box/kelch-repeat protein At3g06240-like [Camellia sinensis]	-	-	-	-	-	-	-
MSTRG.11317	0.21	0.35	0.15	0.23	0.66	0.19	0.52	0.74	0.43	0.09	0.09	0.35	At3g06240	F-box/kelch-repeat protein At3g06240-like [Camellia sinensis]	-	-	-	-	-	-	-
MSTRG.11318	0	0	0	0	0	0	3.37	2.13	2.86	0	0	0	HAK8	potassium transporter 1 [Camellia sinensis]	-	-	-	-	GO:0009536//plastid;GO:0031224//intrinsic component of membrane	GO:0046873//metal ion transmembrane transporter activity	GO:0009247//glycolipid biosynthetic process;GO:0009267//cellular response to starvation;GO:0019758//glycosinolate biosynthetic process;GO:0030001//metal ion transport;GO:0034220//ion transmembrane transport
MSTRG.11319	0.46	0	0.2	0.27	0.73	0.22	0.58	0.13	0.93	0	0.42	0	PGR	protein PGR-like [Camellia sinensis]	-	-	-	-	-	-	-
MSTRG.11335	4.89	5.55	6.72	7.25	8.06	6.29	4.62	5.56	5.33	3.65	4.28	4.36	TUBB1	tubulin beta chain-like [Camellia sinensis]	Cellular Processes	Transport and catabolism	ko04145//Phagosome	K07375	GO:0015630//microtubule cytoskeleton;GO:0016020//membrane;GO:0043231//intracellular membrane-bounded organelle;GO:0043234//protein complex	GO:0005198//structural molecule activity;GO:0017111//nucleoside-triphosphatase activity;GO:0032550//purine ribonucleoside binding	GO:0000097//sulfur amino acid biosynthetic process;GO:0003006//developmental process involved in reproduction;GO:0005976//polysaccharide metabolic process;GO:0006006//glucose metabolic process;GO:0006090//pyruvate metabolic process;GO:0006637//acyl-CoA metabolic process;GO:0006970//response to osmotic stress;GO:0006996//organelle organization;GO:0007017//microtubule-based process;GO:0009826//unid…
MSTRG.11337	0	0	0	0.29	0.67	0	0.3	0	0.61	0	0.01	0	--	Wall-associated receptor kinase 2 [Morella rubra]	-	-	-	-	-	-	-
MSTRG.11338	3.68	2.94	3.12	3.65	3.6	2.01	2.2	2.05	2.84	1.96	2.22	2	RPS15A	40S ribosomal protein S15a-like isoform X1 [Camellia sinensis]	Genetic Information Processing	Translation	ko03010//Ribosome	K02957	GO:0009536//plastid;GO:0015935//small ribosomal subunit	-	GO:0009059//macromolecule biosynthetic process;GO:0010467//gene expression
MSTRG.11346	1.41	1.55	0.52	1.69	0.93	1.46	3.31	1.53	2.26	0.61	0.79	0.98	--	TPS9 [Betula platyphylla]	-	-	-	-	-	-	-
MSTRG.11353	2.39	1.89	1.96	1.65	1.72	2.09	1.86	1.18	1.04	2.69	1.66	1.51	--	-	-	-	-	-	-	-	-
MSTRG.11362	1.22	0.66	0.38	0.57	2.39	0.59	0.19	1.43	0	0	0.74	0.58	ACLB-1	ATP-citrate synthase beta chain protein 2-like [Camellia sinensis]	Metabolism;Metabolism;Metabolism	Global and overview maps;Global and overview maps;Carbohydrate metabolism	ko01100//Metabolic pathways;ko01110//Biosynthesis of secondary metabolites;ko00020//Citrate cycle (TCA cycle)	K01648;K01648;K01648	GO:0016020//membrane;GO:0043234//protein complex;GO:0044444//cytoplasmic part	GO:0004774//succinate-CoA ligase activity;GO:0032550//purine ribonucleoside binding;GO:0043169//cation binding;GO:0046912//transferase activity, transferring acyl groups, acyl groups converted into alkyl on transfer	GO:0003006//developmental process involved in reproduction;GO:0005975//carbohydrate metabolic process;GO:0006084//acetyl-CoA metabolic process;GO:0016129//phytosteroid biosynthetic process;GO:0018205//peptidyl-lysine modification;GO:0042743//hydrogen peroxide metabolic process
MSTRG.11367	2.66	3.28	3.68	3.32	3.31	4.05	3.91	3.11	2.48	4.62	4.94	4.6	TBL6	protein trichome birefringence-like 6 [Camellia sinensis]	-	-	-	-	-	-	-
MSTRG.11369	0.56	0.78	0.28	0.25	0.89	0.5	0.38	0.77	0.65	1.48	1.26	2.2	--	BnaA09g15390D [Brassica napus]	-	-	-	-	-	-	-
MSTRG.11373	4.1	4.52	4.23	4.72	4.39	4.12	3.09	2.5	2.89	5.43	5.98	5.39	VPS51	vacuolar protein sorting-associated protein 51 homolog isoform X1 [Camellia sinensis]	-	-	-	-	GO:0043231//intracellular membrane-bounded organelle	-	GO:0006892//post-Golgi vesicle-mediated transport
MSTRG.11377	9.75	11.14	10.37	7.65	7.21	9.04	12.09	15.48	11.36	13.61	12.02	14.12	--	ERI1 exoribonuclease 2-like [Camellia sinensis]	-	-	-	-	-	-	-
MSTRG.11378	5.9	3.07	2.82	9.96	8.71	8.66	2.67	3.16	2.59	11.5	12.76	8.9	--	ERI1 exoribonuclease 2-like [Camellia sinensis]	-	-	-	-	-	-	-
MSTRG.11385	0	0	0	0	0	0	0.15	0.19	1.11	0	0	0	--	-	-	-	-	-	-	-	-
MSTRG.11387	11.6	12.43	12.41	14.25	15.01	16.11	11.5	11.81	11.04	13.3	12.89	13.66	PLL5	probable protein phosphatase 2C 23 [Camellia sinensis]	-	-	-	-	GO:0016020//membrane;GO:0043231//intracellular membrane-bounded organelle	GO:0004721//phosphoprotein phosphatase activity	GO:0006498//N-terminal protein lipidation;GO:0006605//protein targeting;GO:0006796//phosphate-containing compound metabolic process;GO:0006952//defense response;GO:0009620//response to fungus;GO:0009755//hormone-mediated signaling pathway;GO:0009863//salicylic acid mediated signaling pathway;GO:0015833//peptide transport;GO:0016192//vesicle-mediated transport;GO:0032412//regulation of ion transme…
MSTRG.11393	0.26	0	0.51	0	1.11	0.3	0	0	0.94	0.45	0	0.34	--	-	-	-	-	-	-	-	-
MSTRG.11395	0.15	0	0	0.13	0.16	0	0	0	0	0.13	0.27	0.17	At4g22670	TPR repeat-containing thioredoxin TDX like [Actinidia chinensis var. chinensis] [Actinidia chinensis]	-	-	-	-	GO:0044444//cytoplasmic part	GO:0016667//oxidoreductase activity, acting on a sulfur group of donors;GO:0031072//heat shock protein binding	GO:0006461//protein complex assembly;GO:0009408//response to heat;GO:0010038//response to metal ion;GO:0019725//cellular homeostasis;GO:0044267//cellular protein metabolic process;GO:0044710//single-organism metabolic process
MSTRG.11400	8.32	5.56	4.85	8.04	7.28	8.65	9.94	8.44	7.75	6.94	2.81	6.7	At4g17486	deSI-like protein At4g17486 [Camellia sinensis]	-	-	-	-	GO:0016020//membrane;GO:0044424//intracellular part	-	GO:0044248//cellular catabolic process
MSTRG.11419	0.35	1.44	0.85	1.14	0.27	0.8	0.91	0.53	0.71	0	0.33	0.19	--	cysteine proteinase inhibitor A-like isoform X1 [Camellia sinensis]	-	-	-	-	-	-	-
MSTRG.11425	0.21	0.24	0.11	0.09	0.23	0	0.1	0	0	0.19	0	0.6	MRS2-F	magnesium transporter MRS2-F-like isoform X2 [Camellia sinensis]	-	-	-	-	GO:0043231//intracellular membrane-bounded organelle	GO:0046873//metal ion transmembrane transporter activity	GO:0006812//cation transport
MSTRG.11428	0.71	0	0.73	0.65	0	0	1.68	0	0	0	0.98	0.41	--	senescence associated gene 18 [Arabidopsis thaliana]	-	-	-	-	GO:0009536//plastid;GO:0031224//intrinsic component of membrane	GO:0016746//transferase activity, transferring acyl groups;GO:0016810//hydrolase activity, acting on carbon-nitrogen (but not peptide) bonds	GO:0006631//fatty acid metabolic process
MSTRG.11429	7.36	5.28	8.3	7.23	9	7.62	6.49	5.71	6.77	7.26	8.69	6.77	NSL1	PREDICTED: MACPF domain-containing protein NSL1 [Cucumis melo]	-	-	-	-	GO:0043231//intracellular membrane-bounded organelle	-	GO:0002252//immune effector process;GO:0006605//protein targeting;GO:0006865//amino acid transport;GO:0006970//response to osmotic stress;GO:0009617//response to bacterium;GO:0009620//response to fungus;GO:0009696//salicylic acid metabolic process;GO:0009755//hormone-mediated signaling pathway;GO:0009814//defense response, incompatible interaction;GO:0009863//salicylic acid mediated signaling pat…
MSTRG.11431	147.18	151.89	146.12	149.26	145.19	134.44	170.07	172.85	171.62	136.14	130.11	140.81	ABCI8	UPF0051 protein ABCI8, chloroplastic-like, partial [Camellia sinensis]	-	-	-	-	GO:0009536//plastid;GO:0044455//mitochondrial membrane part	GO:0016740//transferase activity	GO:0006787//porphyrin-containing compound catabolic process;GO:0009058//biosynthetic process;GO:0043623//cellular protein complex assembly
MSTRG.11437	5.81	5.64	5.55	6.27	6.01	6.41	4.32	4.39	4.97	6.35	6.06	5.44	--	Protein FAR1-RELATED SEQUENCE like [Actinidia chinensis var. chinensis] [Actinidia chinensis]	-	-	-	-	-	GO:0046914//transition metal ion binding;GO:0097159//organic cyclic compound binding	-
MSTRG.11441	0	0.4	0	0.64	0	0.44	0.33	0	0	0.32	0.33	0	--	-	-	-	-	-	-	-	-
MSTRG.1145	84.33	73.62	68.29	70.22	73.89	71.78	72.71	73.74	69.37	72.35	75.1	72.73	GME-2	GDP-mannose 3,5-epimerase 1 [Selaginella moellendorffii]	Metabolism;Metabolism;Metabolism;Metabolism	Global and overview maps;Global and overview maps;Carbohydrate metabolism;Carbohydrate metabolism	ko01100//Metabolic pathways;ko01110//Biosynthesis of secondary metabolites;ko00520//Amino sugar and nucleotide sugar metabolism;ko00053//Ascorbate and aldarate metabolism	K10046;K10046;K10046;K10046	GO:0043234//protein complex;GO:0044444//cytoplasmic part	GO:0000166//nucleotide binding;GO:0016857//racemase and epimerase activity, acting on carbohydrates and derivatives;GO:0048037//cofactor binding	GO:0006355//regulation of transcription, DNA-templated;GO:0009117//nucleotide metabolic process;GO:0019852//L-ascorbic acid metabolic process
MSTRG.11454	0.17	0	0.33	0	0	0.2	0	0	0.31	0.29	0.15	0.18	--	-	-	-	-	-	-	-	-
MSTRG.11455	9.01	8.77	7.72	4.55	5.24	5.57	5.61	3.97	5.76	8.11	5.85	5.82	ERD4	kinesin-like protein KIN-7D, mitochondrial [Camellia sinensis]	-	-	-	-	GO:0005911//cell-cell junction;GO:0031224//intrinsic component of membrane;GO:0042170//plastid membrane	-	GO:0044765//single-organism transport
MSTRG.11465	0.34	0.37	0.17	0.29	0	0	0	0	0.16	0.15	0	0	--	DnaJ subfamily C member 10 like [Actinidia chinensis var. chinensis] [Actinidia chinensis]	-	-	-	-	GO:0043231//intracellular membrane-bounded organelle	-	-
MSTRG.11481	0	0	0.31	0.56	0.67	0.75	0	0	0	1.11	0	0.35	--	RNA polymerase II-associated protein 3-like isoform X8 [Camellia sinensis]	-	-	-	-	-	-	-
MSTRG.11491	6.66	5.87	6.83	10.68	6.75	8.21	8.35	13.89	5.46	7.22	9.07	8.01	--	Leucine--tRNA ligase [Actinidia chinensis var. chinensis] [Actinidia chinensis]	-	-	-	-	GO:0009536//plastid	-	-
MSTRG.11493	0.21	0.24	0	0.37	0.68	0.25	0	0	0	0	0	0.48	--	DUF21 domain-containing protein At2g14520-like [Camellia sinensis]	-	-	-	-	-	-	-
MSTRG.11498	75.93	81.14	77.95	68.37	70.05	71.44	77.71	74.72	74.82	77.51	77.64	80.61	TUBB2	tubulin beta-2 chain-like [Camellia sinensis]	Cellular Processes	Transport and catabolism	ko04145//Phagosome	K07375	GO:0005911//cell-cell junction;GO:0015630//microtubule cytoskeleton;GO:0016020//membrane;GO:0030312//external encapsulating structure;GO:0043231//intracellular membrane-bounded organelle;GO:0043234//protein complex;GO:0044444//cytoplasmic part	GO:0005198//structural molecule activity;GO:0017111//nucleoside-triphosphatase activity;GO:0032550//purine ribonucleoside binding	GO:0006006//glucose metabolic process;GO:0006970//response to osmotic stress;GO:0006996//organelle organization;GO:0010038//response to metal ion;GO:0043623//cellular protein complex assembly;GO:0044763//single-organism cellular process;GO:0048509//regulation of meristem development;GO:0051603//proteolysis involved in cellular protein catabolic process
MSTRG.11516	0.37	0	0	0	0	0	0	0	0	0	0	0	SR34B	serine/arginine-rich splicing factor SR34B-like isoform X2 [Camellia sinensis]	Genetic Information Processing	Transcription	ko03040//Spliceosome	K12890	-	-	-
MSTRG.11519	0.12	0.26	0.23	0.92	0.87	0.28	0.95	1.4	0.97	0.93	0.84	0.79	SWEET16	bidirectional sugar transporter SWEET16-like [Camellia sinensis]	-	-	-	-	-	-	-
MSTRG.1152	19.45	19.3	24.22	17.32	15.87	19.95	33.62	37.18	40.07	26.06	25.84	24.59	--	Protein Pet [Trema orientale]	-	-	-	-	-	-	-
MSTRG.11529	1.51	0.21	0.26	0.68	0.91	0.52	0.24	0.37	0.37	0.52	0.68	0.56	--	-	-	-	-	-	-	-	-
MSTRG.11530	0	1.22	0.91	0.22	0.21	0	0.53	0.45	0.37	0.64	0.57	0	--	-	-	-	-	-	-	-	-
MSTRG.11534	1.51	2.37	0.26	0.83	2.15	1.5	0.1	0.81	0.57	1.34	2.3	1.52	At1g03010	BTB/POZ domain-containing protein At1g03010-like isoform X1 [Camellia sinensis]	-	-	-	-	GO:0016020//membrane	-	GO:0000904//cell morphogenesis involved in differentiation;GO:0009314//response to radiation;GO:0032446//protein modification by small protein conjugation
MSTRG.11535	0	0	0	0	0.33	0.73	0	0	0	0	0.83	0	--	uncharacterized protein LOC114288684 isoform X2 [Camellia sinensis]	-	-	-	-	-	-	-
MSTRG.11540	1.05	1.98	1.31	2.5	2.8	3.27	1.62	1.34	0.52	1.49	2.47	1.81	DSP8	Dual specificity protein phosphatase DSP8 [Actinidia chinensis var. chinensis] [Actinidia chinensis]	-	-	-	-	-	GO:0004721//phosphoprotein phosphatase activity	GO:0006470//protein dephosphorylation;GO:0043405//regulation of MAP kinase activity
MSTRG.11542	3.04	2.09	1.87	2.5	2.97	1.9	2.72	2.49	2.69	2.86	2.26	2.36	--	DUF659 domain-containing protein/Dimer_Tnp_hAT domain-containing protein [Cephalotus follicularis]	-	-	-	-	-	-	-
MSTRG.11544	0	0	0	0	0.06	0.07	0	0	0.06	0.11	0.16	0	MAG2	RINT1-like protein MAG2 [Durio zibethinus]	-	-	-	-	GO:0009536//plastid;GO:0031312//extrinsic component of organelle membrane	-	GO:0006605//protein targeting;GO:0016192//vesicle-mediated transport;GO:0016482//cytoplasmic transport
MSTRG.11547	1.1	1.3	1.01	2.36	2.86	2.03	0.75	1	1.02	2.23	2.26	2.05	--	zinc finger MYM-type protein 1-like [Citrus sinensis]	-	-	-	-	GO:0005911//cell-cell junction	-	-
MSTRG.11549	3.03	3.17	2.69	4.75	5.42	6.39	2.27	1.13	1.83	2.29	3.08	3.03	RLP6	receptor-like protein 6 [Camellia sinensis]	-	-	-	-	-	-	-
MSTRG.11551	3	3.18	2.63	1.9	2.53	2.07	1.07	0.89	1.3	1.71	2	2.12	RLP35	receptor-like protein 6 [Camellia sinensis]	-	-	-	-	-	-	-
MSTRG.11553	5.33	4.87	4.87	8.42	9	8.25	4	4.14	3.85	5.03	5.35	7.24	RLP6	receptor-like protein 6 [Camellia sinensis]	-	-	-	-	-	-	-
MSTRG.11554	0.02	0.08	0.02	0.04	0.02	0	6.35	6.67	6.29	0	0.02	0.08	ACD6	protein ACCELERATED CELL DEATH 6-like [Camellia sinensis]	-	-	-	-	-	-	GO:0008152//metabolic process
MSTRG.11559	0	0	0	0	0	0.3	0.23	0	0	0	0	0	--	probable sugar phosphate/phosphate translocator At1g06470, partial [Camellia sinensis]	-	-	-	-	-	-	-
MSTRG.11590	1.26	0	0.5	0.22	0.8	0	1.36	0.55	0.46	1.33	0.45	0	--	ATP-dependent DNA helicase homolog RECG, chloroplastic-like [Camellia sinensis]	Genetic Information Processing	Replication and repair	ko03440//Homologous recombination	K03655	-	GO:0004386//helicase activity;GO:0042623//ATPase activity, coupled	GO:0006259//DNA metabolic process
MSTRG.11596	1.26	2.29	2.35	2.32	2.37	1.16	1.88	1.22	2.57	3.3	3.99	2.49	NAD-ME2	NAD-dependent malic enzyme 59 kDa isoform, mitochondrial-like [Camellia sinensis]	Metabolism;Metabolism;Metabolism;Metabolism	Global and overview maps;Global and overview maps;Carbohydrate metabolism;Energy metabolism	ko01100//Metabolic pathways;ko01200//Carbon metabolism;ko00620//Pyruvate metabolism;ko00710//Carbon fixation in photosynthetic organisms	K00028;K00028;K00028;K00028	GO:0043231//intracellular membrane-bounded organelle;GO:0044444//cytoplasmic part	GO:0000166//nucleotide binding;GO:0004470//malic enzyme activity;GO:0046914//transition metal ion binding	GO:0044710//single-organism metabolic process
MSTRG.116	0.28	0.3	0	0.48	1.16	0	0	0.6	0.25	0.48	0.25	0	--	hypothetical protein TEA_005283 [Camellia sinensis var. sinensis] [Camellia sinensis]	-	-	-	-	-	-	-
MSTRG.11600	0.38	0.42	0.08	0	0.16	0.36	0.55	0.25	0.07	0.07	0.14	0	BCCP1	vinorine synthase-like [Camellia sinensis]	Metabolism;Metabolism;Metabolism;Metabolism;Metabolism;Metabolism;Metabolism	Global and overview maps;Global and overview maps;Global and overview maps;Carbohydrate metabolism;Global and overview maps;Lipid metabolism;Carbohydrate metabolism	ko01100//Metabolic pathways;ko01110//Biosynthesis of secondary metabolites;ko01200//Carbon metabolism;ko00620//Pyruvate metabolism;ko01212//Fatty acid metabolism;ko00061//Fatty acid biosynthesis;ko00640//Propanoate metabolism	K02160;K02160;K02160;K02160;K02160;K02160;K02160	GO:0009526//plastid envelope;GO:0009532//plastid stroma	GO:0016421//CoA carboxylase activity;GO:0019842//vitamin binding	GO:0003006//developmental process involved in reproduction;GO:0005976//polysaccharide metabolic process;GO:0006631//fatty acid metabolic process;GO:0006637//acyl-CoA metabolic process;GO:0009826//unidimensional cell growth;GO:0016129//phytosteroid biosynthetic process;GO:0042546//cell wall biogenesis;GO:0043479//pigment accumulation in tissues in response to UV light;GO:0048509//regulation of mer…
MSTRG.1162	0	0	0.48	0.57	0.43	0.39	0.22	0.09	0.22	0.36	0.29	0.54	--	F-box/kelch-repeat protein At3g06240-like isoform X1 [Camellia sinensis]	-	-	-	-	-	-	-
MSTRG.11627	2.49	2	0.67	1.58	2.87	2.68	0.41	0.74	0	0.79	1.01	1.01	--	-	-	-	-	-	-	-	-
MSTRG.11629	5.34	3.41	4.32	4.94	4.4	5.96	4.21	4.65	4.52	5.23	4.98	4.88	--	Cytochrome c oxidase assembly factor like [Actinidia chinensis var. chinensis] [Actinidia chinensis]	-	-	-	-	GO:0043231//intracellular membrane-bounded organelle	-	-
MSTRG.1163	9.48	11.07	12.62	10.62	8.53	8.72	10.98	11.81	10.73	11.13	10.78	10.86	At4g10955	GDSL esterase/lipase At4g10955-like [Camellia sinensis]	-	-	-	-	GO:0043231//intracellular membrane-bounded organelle	GO:0003824//catalytic activity	GO:0006629//lipid metabolic process
MSTRG.11631	1.05	0	0	0.28	0	0	0.87	0.93	1.92	0.69	0.38	0	UFD1	LOW QUALITY PROTEIN: ubiquitin fusion degradation protein 1 homolog [Camellia sinensis]	Genetic Information Processing	Folding, sorting and degradation	ko04141//Protein processing in endoplasmic reticulum	K14016	GO:0009536//plastid	-	GO:0019941//modification-dependent protein catabolic process
MSTRG.11632	2.18	1.55	3.18	3.61	2.48	4.13	0.71	0.69	1.22	3.4	2.15	2.79	RZFP34	probable E3 ubiquitin-protein ligase RZFP34 isoform X1 [Camellia sinensis]	Genetic Information Processing	Folding, sorting and degradation	ko04120//Ubiquitin mediated proteolysis	K10144	GO:0043231//intracellular membrane-bounded organelle	GO:0005515//protein binding;GO:0046914//transition metal ion binding	GO:0002832//negative regulation of response to biotic stimulus;GO:0032436//positive regulation of proteasomal ubiquitin-dependent protein catabolic process;GO:0032446//protein modification by small protein conjugation
MSTRG.1164	1.65	1.09	1.5	1.03	0.7	0.2	1.04	0.72	1.22	0.73	0.44	1.1	--	GDSL esterase/lipase At4g10955-like [Camellia sinensis]	-	-	-	-	GO:0043231//intracellular membrane-bounded organelle	GO:0003824//catalytic activity	GO:0006629//lipid metabolic process
MSTRG.11640	0	0	0	0.6	0	0	1.84	2.53	2.39	0	0	0	--	transposase, Tnp1/En/Spm-like protein [Artemisia annua]	-	-	-	-	-	-	-
MSTRG.11652	1.33	1.46	1.49	1.71	1.93	1.8	0.28	0.63	0.45	1.1	1.93	2.2	GLR3.7	PREDICTED: glutamate receptor 3.7-like isoform X1 [Nelumbo nucifera]	-	-	-	-	-	-	-
MSTRG.11666	10.8	8.26	6.95	10.9	12.6	9.03	12.22	8.9	10.14	13.92	15.38	12.54	HIPP39	heavy metal-associated isoprenylated plant protein 39-like [Camellia sinensis]	-	-	-	-	-	GO:0043169//cation binding	GO:0006812//cation transport
MSTRG.11669	1.39	1.94	1.62	1.16	1.32	0.89	1.82	1.58	2.36	0.94	1.1	1.44	FK	delta(14)-sterol reductase-like [Camellia sinensis]	Metabolism;Metabolism;Metabolism	Global and overview maps;Global and overview maps;Lipid metabolism	ko01100//Metabolic pathways;ko01110//Biosynthesis of secondary metabolites;ko00100//Steroid biosynthesis	K00222;K00222;K00222	GO:0005789//endoplasmic reticulum membrane;GO:0031224//intrinsic component of membrane	GO:0016628//oxidoreductase activity, acting on the CH-CH group of donors, NAD or NADP as acceptor	GO:0003006//developmental process involved in reproduction;GO:0006637//acyl-CoA metabolic process;GO:0016104//triterpenoid biosynthetic process;GO:0016129//phytosteroid biosynthetic process
MSTRG.11674	2.45	3.34	2.9	2.93	2.89	2.84	2.06	1.06	1.8	3.3	3.04	3.27	fsjA	S-adenosyl-L-methionine-dependent methyltransferases superfamily protein [Artemisia annua]	-	-	-	-	GO:0044424//intracellular part	GO:0008173//RNA methyltransferase activity	GO:0006089//lactate metabolic process;GO:0006412//translation;GO:0030488//tRNA methylation
MSTRG.11680	2.16	1.02	1.77	1.88	2.35	2.4	1.1	1.01	0.98	3.69	3.48	3.33	RPM1	disease resistance protein RPM1-like [Camellia sinensis]	Organismal Systems	Environmental adaptation	ko04626//Plant-pathogen interaction	K13457	-	-	-
MSTRG.11681	1.23	1	1.64	1.09	1.53	0.71	0.48	3.61	1.91	3.27	1.64	2.67	RZPF34	E3 ubiquitin-protein ligase RZFP34-like isoform X2 [Camellia sinensis]	Genetic Information Processing	Folding, sorting and degradation	ko04120//Ubiquitin mediated proteolysis	K10144	-	GO:0043169//cation binding	-
MSTRG.11685	73.25	73.51	70.8	60.8	50.42	55.16	71.9	77.23	74.24	63.79	56.85	60.44	--	lactoylglutathione lyase [Camellia sinensis]	-	-	-	-	GO:0043231//intracellular membrane-bounded organelle	GO:0003824//catalytic activity	GO:0009725//response to hormone;GO:0046474//glycerophospholipid biosynthetic process
MSTRG.11687	39.34	34.8	27.75	25.54	22.06	19.9	44.82	45.43	45.38	19.58	22.27	15.95	--	-	-	-	-	-	-	-	-
MSTRG.11688	3.06	3.9	4.74	4.91	5.48	4.82	6.39	5.38	5.93	4.7	5.52	4.49	At3g06240	F-box protein CPR1-like [Camellia sinensis]	-	-	-	-	-	-	-
MSTRG.1169	0.08	0	0.17	0.37	0	0.21	0.17	0.09	0.23	0.29	0.32	0.09	--	LOW QUALITY PROTEIN: intron-binding protein aquarius-like [Quercus suber]	-	-	-	-	-	-	-
MSTRG.11695	6.51	6	5.24	6.63	7.62	8.98	6.82	7.25	6.46	4.17	3.29	4.49	LOX2.1	lipoxygenase [Camellia sinensis]	Metabolism;Metabolism;Metabolism;Metabolism	Global and overview maps;Global and overview maps;Lipid metabolism;Lipid metabolism	ko01100//Metabolic pathways;ko01110//Biosynthesis of secondary metabolites;ko00592//alpha-Linolenic acid metabolism;ko00591//Linoleic acid metabolism	K00454;K00454;K00454;K00454	-	GO:0016701//oxidoreductase activity, acting on single donors with incorporation of molecular oxygen;GO:0043169//cation binding	GO:0006633//fatty acid biosynthetic process
MSTRG.11696	0.29	0	0.87	0.26	0	0	0.79	0.32	0	0	0	0.33	LOX2	lipoxygenase [Camellia fraterna]	Metabolism;Metabolism;Metabolism;Metabolism	Global and overview maps;Global and overview maps;Lipid metabolism;Lipid metabolism	ko01100//Metabolic pathways;ko01110//Biosynthesis of secondary metabolites;ko00592//alpha-Linolenic acid metabolism;ko00591//Linoleic acid metabolism	K00454;K00454;K00454;K00454	-	GO:0016701//oxidoreductase activity, acting on single donors with incorporation of molecular oxygen;GO:0043169//cation binding	GO:0006633//fatty acid biosynthetic process
MSTRG.1170	0.4	0	0	0	0	0.92	0.31	0	0	0.35	0.87	0	--	-	-	-	-	-	-	-	-
MSTRG.11704	2.49	3.28	2.83	4.62	3.2	3.27	3.59	3.65	3.83	3.83	3.98	3.92	radA	DNA repair protein like [Actinidia chinensis var. chinensis] [Actinidia chinensis]	-	-	-	-	-	GO:0003677//DNA binding;GO:0032550//purine ribonucleoside binding;GO:0042623//ATPase activity, coupled	GO:0006259//DNA metabolic process
MSTRG.11708	81.52	81	70.19	34.87	33.63	36.16	26.72	25.78	24.92	19.71	22.17	25.11	--	uncharacterized protein LOC110659962 [Hevea brasiliensis]	-	-	-	-	-	-	-
MSTRG.1171	0	0	0.07	0.2	0.24	0.09	0.14	0.33	0.55	0.26	0.27	0.08	--	Disease resistance RPP13-like protein [Actinidia chinensis var. chinensis] [Actinidia chinensis]	-	-	-	-	-	-	-
MSTRG.11713	3.31	2.8	3.76	2.66	3.36	2.87	1.6	2.49	1.05	1.61	1.43	0.99	--	-	-	-	-	-	-	-	-
MSTRG.11714	2.64	2.73	3.3	2.48	2.45	3.11	1.49	2.65	1.52	4.09	2.73	2.79	--	Rho-associated protein kinase [Actinidia chinensis var. chinensis] [Actinidia chinensis]	-	-	-	-	-	-	-
MSTRG.11720	24.73	28.68	25.68	16.87	19.66	17.25	23.98	27.5	23.53	14	16.69	12.8	--	Envelope glycoprotein like [Actinidia chinensis var. chinensis] [Actinidia chinensis]	-	-	-	-	-	-	-
MSTRG.11722	7.39	3.89	5.72	3.84	3.91	4.46	5.02	5.37	4.73	4.62	3.39	3.19	--	ankyrin repeat-containing protein BDA1-like isoform X2 [Camellia sinensis]	-	-	-	-	-	-	-
MSTRG.11729	4.82	3.73	1.77	2.97	3.18	3.9	2.36	3.12	2.81	3.74	3.7	2.09	--	PTB domain-containing engulfment adapter protein 1 isoform 1 [Theobroma cacao]	-	-	-	-	-	-	-
MSTRG.1173	0	0	0.42	1.17	0.43	0.99	0	0	0.44	0	0.14	1.49	--	reverse transcriptase [Gossypium australe]	-	-	-	-	-	-	-
MSTRG.11730	14.1	19.24	14.93	16.37	14.2	16.15	19.21	19.63	21.24	16.01	15.28	14.32	SEC13B	protein transport protein SEC13 homolog B-like [Camellia sinensis]	Genetic Information Processing;Genetic Information Processing	Folding, sorting and degradation;Translation	ko04141//Protein processing in endoplasmic reticulum;ko03013//RNA transport	K14004;K14004	GO:0012505//endomembrane system;GO:0043231//intracellular membrane-bounded organelle;GO:0043232//intracellular non-membrane-bounded organelle;GO:0044444//cytoplasmic part;GO:0046930//pore complex	-	GO:0006739//NADP metabolic process;GO:0006970//response to osmotic stress;GO:0008104//protein localization;GO:0016050//vesicle organization;GO:0050658//RNA transport
MSTRG.11731	2.74	2.63	2.84	3	3.34	3.36	2.69	3.45	3.24	2.62	2.14	2.6	XI-A	cell number regulator 13-like [Camellia sinensis]	-	-	-	-	-	GO:0005488//binding	-
MSTRG.11735	0.69	0	0.31	0	0.71	0	0.93	0.38	0	1.5	0.6	0.77	--	hypothetical protein TEA_002262 [Camellia sinensis var. sinensis] [Camellia sinensis]	-	-	-	-	-	-	-
MSTRG.11738	0.57	0	0.28	0	0	0	2.64	0.31	0	0.5	1.46	0	--	subtilisin-like protease SBT3.3 isoform X2 [Camellia sinensis]	-	-	-	-	GO:0044444//cytoplasmic part	-	GO:0046474//glycerophospholipid biosynthetic process
MSTRG.11743	4.8	3.59	4.49	3.98	2.43	3.29	3.99	4.93	3.34	2.88	2.77	2.23	--	-	-	-	-	-	-	-	-
MSTRG.1175	0.62	0	1.67	0.8	0.65	0.91	0.41	0	0.14	2.02	0.55	1.89	--	protein SUPPRESSOR OF npr1-1, CONSTITUTIVE 1-like [Camellia sinensis]	-	-	-	-	-	-	-
MSTRG.11751	18.1	16.75	17.63	13.12	15.38	15.05	17.38	15.06	17.66	11.54	12.14	12.49	--	CTP synthase [Actinidia chinensis var. chinensis] [Actinidia chinensis]	-	-	-	-	-	-	-
MSTRG.11752	1.96	1.94	1	2.08	2.35	2.34	1.31	1.49	1.53	1.72	2.29	1.61	B3GALT7	hydroxyproline O-galactosyltransferase HPGT3-like isoform X1 [Camellia sinensis]	-	-	-	-	GO:0031224//intrinsic component of membrane;GO:0043231//intracellular membrane-bounded organelle	GO:0035250//UDP-galactosyltransferase activity	GO:0006464//cellular protein modification process
MSTRG.11755	0.84	1.06	0	0.21	1.73	1.14	1.03	0.52	0.54	0.63	0.65	0	CDC5	Cell division cycle 5-like protein [Vitis vinifera]	Genetic Information Processing	Transcription	ko03040//Spliceosome	K12860	GO:0009536//plastid;GO:0030529//intracellular ribonucleoprotein complex	GO:0001071//nucleic acid binding transcription factor activity;GO:0003676//nucleic acid binding	GO:0002218//activation of innate immune response;GO:0006259//DNA metabolic process;GO:0006396//RNA processing;GO:0007049//cell cycle;GO:0009617//response to bacterium;GO:0009620//response to fungus;GO:0010468//regulation of gene expression;GO:0034645//cellular macromolecule biosynthetic process
MSTRG.11758	0	0	0.59	0	0	0	0	0	0	0	0.53	0	--	-	-	-	-	-	-	-	-
MSTRG.11760	0	0	0.28	0.12	0.15	0	0.38	0	0	0	0.13	0	CP29B	29 kDa ribonucleoprotein A, chloroplastic-like isoform X1 [Camellia sinensis]	-	-	-	-	GO:0009526//plastid envelope;GO:0009532//plastid stroma;GO:0031976//plastid thylakoid;GO:0032991//macromolecular complex;GO:0044434//chloroplast part	GO:0008187//poly-pyrimidine tract binding	GO:0001101//response to acid chemical;GO:0006091//generation of precursor metabolites and energy;GO:0006396//RNA processing;GO:0009409//response to cold;GO:0009617//response to bacterium;GO:0009696//salicylic acid metabolic process;GO:0043487//regulation of RNA stability;GO:0045087//innate immune response;GO:0048511//rhythmic process
MSTRG.11761	3.43	3.05	3.34	3.49	3.62	3.53	5.26	6.15	6.68	1.81	2.22	1.79	At3g47200	UPF0481 protein At3g47200-like isoform X1 [Camellia sinensis]	-	-	-	-	-	-	-
MSTRG.11762	0	0.19	0	0.54	0.7	0.25	0	0	0.14	0.18	0.39	0	--	Transcription factor TFIIE beta subunit [Macleaya cordata]	Genetic Information Processing	Transcription	ko03022//Basal transcription factors	K03137	GO:0044451//nucleoplasm part	-	GO:0006352//DNA-templated transcription, initiation;GO:0006412//translation;GO:0008380//RNA splicing
MSTRG.11763	1.75	3.65	4.46	2.49	3.63	5.06	3.44	4.19	7.11	4.46	4.27	3.33	--	PREDICTED: general transcription factor IIE subunit 2-like [Nelumbo nucifera]	Genetic Information Processing	Transcription	ko03022//Basal transcription factors	K03137	GO:0044451//nucleoplasm part	-	GO:0006352//DNA-templated transcription, initiation;GO:0006412//translation;GO:0008380//RNA splicing
MSTRG.11764	0.61	0	0	0.53	0.64	0.72	0.81	0.33	0.28	0	1.9	0	--	hypothetical protein TEA_016592 [Camellia sinensis var. sinensis] [Camellia sinensis]	-	-	-	-	-	-	-
MSTRG.11770	0.31	0	0	0.68	0.33	0.74	0.42	0	0.14	0	0	0	PR	probable aldo-keto reductase 1 [Camellia sinensis]	-	-	-	-	-	-	GO:0044710//single-organism metabolic process
MSTRG.11773	2.84	2.02	2.08	1.76	2.13	1.63	2.79	4.68	2.28	2.25	2.22	3.17	CRK10	G-type lectin S-receptor-like serine/threonine-protein kinase SD1-1 [Vitis vinifera]	-	-	-	-	GO:0043231//intracellular membrane-bounded organelle	GO:0004702//receptor signaling protein serine/threonine kinase activity;GO:0032550//purine ribonucleoside binding	GO:0032147//activation of protein kinase activity
MSTRG.11776	1.82	1.62	1.41	2.16	1.88	1.97	1.32	1.55	1.25	0.41	0.69	0.56	--	-	-	-	-	-	-	-	-
MSTRG.11782	0	0	0	0	0	0	0.16	0	0	0	0	0	--	Upstream activation factor subunit spp27 like [Actinidia chinensis var. chinensis] [Actinidia chinensis]	-	-	-	-	GO:0043231//intracellular membrane-bounded organelle	-	-
MSTRG.11783	20.34	21.19	19.02	25.38	21.97	22.26	15.76	16.89	16.04	23.29	18.99	19.61	UAF30	Upstream activation factor subunit spp27 like [Actinidia chinensis var. chinensis] [Actinidia chinensis]	-	-	-	-	GO:0043231//intracellular membrane-bounded organelle	-	-
MSTRG.11784	11.15	9.76	9.82	7.41	7.99	8.54	1.9	3.04	2.57	4.94	5.81	3.98	--	DNA topoisomerase 3-alpha-like [Camellia sinensis]	-	-	-	-	-	-	-
MSTRG.11787	995.35	1072.98	1069.86	1147.74	1161.45	1170.91	1103.74	1110.89	1159.98	1044.13	1038.91	1060.5	FTSH2	ATP-dependent zinc metalloprotease FTSH 2, chloroplastic [Camellia sinensis]	-	-	-	-	GO:0031224//intrinsic component of membrane	GO:0004175//endopeptidase activity;GO:0032550//purine ribonucleoside binding;GO:0042623//ATPase activity, coupled;GO:0046914//transition metal ion binding	GO:0009057//macromolecule catabolic process;GO:0019538//protein metabolic process;GO:0044763//single-organism cellular process
MSTRG.11788	0.28	0	0.29	0	0.16	0	0.27	0.33	0	0	0	0	FTSH2	ATP-dependent zinc metalloprotease FTSH 2, chloroplastic [Camellia sinensis]	-	-	-	-	GO:0031224//intrinsic component of membrane;GO:0044434//chloroplast part	GO:0004175//endopeptidase activity;GO:0032550//purine ribonucleoside binding;GO:0042623//ATPase activity, coupled;GO:0046914//transition metal ion binding	GO:0009057//macromolecule catabolic process;GO:0019538//protein metabolic process;GO:0044763//single-organism cellular process
MSTRG.1179	6.49	6.64	6	5.08	4.81	4.95	4.77	4.31	5.04	4.49	4.62	3.67	PHO1-H2	phosphate transporter PHO1 homolog 3-like [Camellia sinensis]	-	-	-	-	-	-	-
MSTRG.11799	2.95	1.99	1.97	1.99	3.01	2.93	2.73	1.24	2.71	2.25	1.79	2.33	--	-	-	-	-	-	-	-	-
MSTRG.11806	1.43	1.1	0.28	0.25	0.15	0.34	0	0.31	0.13	0	0.38	0.16	--	Endonuclease/exonuclease/phosphatase, partial [Corchorus olitorius]	-	-	-	-	-	-	-
MSTRG.11807	63.3	68.21	70.01	50.73	52.77	45.08	44	41.66	48.23	54.5	55.55	56.92	GSTT1	glutathione S-transferase T1-like [Camellia sinensis]	Metabolism	Metabolism of other amino acids	ko00480//Glutathione metabolism	K00799	GO:0042579//microbody	GO:0016209//antioxidant activity;GO:0016765//transferase activity, transferring alkyl or aryl (other than methyl) groups	GO:0009404//toxin metabolic process;GO:0014070//response to organic cyclic compound
MSTRG.11808	19.24	18.45	15.71	14.23	13.03	12.6	15.39	19.22	16.56	18.81	17.88	16.83	GSTT1	glutathione S-transferase T1-like [Camellia sinensis]	Metabolism	Metabolism of other amino acids	ko00480//Glutathione metabolism	K00799	GO:0042579//microbody	GO:0016765//transferase activity, transferring alkyl or aryl (other than methyl) groups	GO:0009404//toxin metabolic process;GO:0014070//response to organic cyclic compound
MSTRG.11809	1.23	1.17	0.18	1.16	2.06	0.79	1.59	0.97	1.04	1.24	1.09	0.99	KAO	Ent-kaurenoic acid oxidase [Actinidia chinensis var. chinensis] [Actinidia chinensis]	Metabolism;Metabolism;Metabolism	Global and overview maps;Global and overview maps;Metabolism of terpenoids and polyketides	ko01100//Metabolic pathways;ko01110//Biosynthesis of secondary metabolites;ko00904//Diterpenoid biosynthesis	K04123;K04123;K04123	GO:0016020//membrane	GO:0016491//oxidoreductase activity;GO:0046872//metal ion binding	GO:0044710//single-organism metabolic process
MSTRG.11810	2.17	1.21	2.14	3.32	2.01	5.2	2.91	0.59	2.99	2.9	2.46	1.54	TSS	Protein KIAA0664-like protein [Morus notabilis]	-	-	-	-	-	-	GO:0006412//translation;GO:0009451//RNA modification
MSTRG.11821	2.8	2.78	3.68	3.57	3.88	3.42	1.54	1.59	0.99	2.02	1.98	2.52	AtMg01250	Transposon TX1 uncharacterized 149 kDa protein [Vitis vinifera]	-	-	-	-	-	-	-
MSTRG.11824	0.07	0	0	0.24	0.22	0.41	0	0	0	0	0	0	--	PREDICTED: transmembrane [Prunus dulcis]	-	-	-	-	-	-	-
MSTRG.11827	0.6	1.23	0.33	0.42	0.35	1.53	1.09	0.36	0.48	0.67	1.35	1.07	--	cell division protein ZapE-like isoform X3 [Camellia sinensis]	-	-	-	-	GO:0043231//intracellular membrane-bounded organelle;GO:0044444//cytoplasmic part	GO:0005515//protein binding;GO:0017111//nucleoside-triphosphatase activity	GO:0044763//single-organism cellular process
MSTRG.1183	0.22	0	0	0	0	0	0	0	0.2	0.19	0.39	0	--	-	-	-	-	-	-	-	-
MSTRG.11839	0.99	1.4	0.16	0.43	1.34	2.07	0.75	2.24	0.73	1.53	1.99	0.88	At5g15810	probable tRNA (guanine(26)-N(2))-dimethyltransferase 2 [Camellia sinensis]	-	-	-	-	-	GO:0008170//N-methyltransferase activity	GO:0001510//RNA methylation;GO:0006399//tRNA metabolic process
MSTRG.11842	0	0	0	0.26	0.63	1.06	1.47	1.15	1.1	0	0	0	--	Histone H4 [Artemisia annua]	-	-	-	-	GO:0030529//intracellular ribonucleoprotein complex	-	GO:0010467//gene expression
MSTRG.11843	1.22	1.42	0.6	0.73	1.44	0.9	5.46	6.14	3.84	0.93	0.61	0.59	VTC2	GDP-L-galactose phosphorylase 2-like [Camellia sinensis]	Metabolism;Metabolism;Metabolism	Global and overview maps;Global and overview maps;Carbohydrate metabolism	ko01100//Metabolic pathways;ko01110//Biosynthesis of secondary metabolites;ko00053//Ascorbate and aldarate metabolism	K14190;K14190;K14190	GO:0043231//intracellular membrane-bounded organelle	GO:0004645//phosphorylase activity;GO:0008905//mannose-phosphate guanylyltransferase activity;GO:0035251//UDP-glucosyltransferase activity	GO:0000302//response to reactive oxygen species;GO:0001101//response to acid chemical;GO:0006605//protein targeting;GO:0006972//hyperosmotic response;GO:0009617//response to bacterium;GO:0009694//jasmonic acid metabolic process;GO:0009755//hormone-mediated signaling pathway;GO:0019852//L-ascorbic acid metabolic process;GO:0043067//regulation of programmed cell death
MSTRG.11845	10.79	7.48	6.35	9.95	12.32	12.41	11.91	9.5	7.62	10.7	11.38	10.04	--	E3 ubiquitin-protein ligase BIG BROTHER-like [Camellia sinensis]	-	-	-	-	-	GO:0003824//catalytic activity;GO:0046914//transition metal ion binding	-
MSTRG.11854	4.82	6.01	7.2	4.36	4.71	4.47	2.72	3.03	3.06	6.21	5.65	3.83	--	GATA transcription factor 24-like [Camellia sinensis]	-	-	-	-	-	-	-
MSTRG.11855	1.42	1.39	1.4	1.24	1	1.31	0.99	0.51	1.02	1.24	1.41	1.23	UBP7	ubiquitin carboxyl-terminal hydrolase 7-like isoform X1 [Camellia sinensis]	-	-	-	-	-	-	-
MSTRG.11856	15.04	10.98	12.81	13.45	13	15.5	13.15	11.46	11.05	14.62	12.13	11.93	At1g17350	probable complex I intermediate-associated protein 30 isoform X3 [Camellia sinensis]	-	-	-	-	GO:0043231//intracellular membrane-bounded organelle	-	GO:0009755//hormone-mediated signaling pathway
MSTRG.11859	0	0.09	0	0.36	0.71	0.4	2.47	2.18	1.61	0	0.07	0	PG1	plastid lipid-associated protein 3, chloroplastic-like [Camellia sinensis]	-	-	-	-	GO:0009579//thylakoid;GO:0044434//chloroplast part	-	-
MSTRG.11862	0.83	0	0.25	0	0.27	0.38	0.68	0	0.56	0.57	0.91	0.71	At5g43745	Ion channel POLLUX-like [Actinidia chinensis var. chinensis] [Actinidia chinensis]	-	-	-	-	GO:0009526//plastid envelope;GO:0031224//intrinsic component of membrane	GO:0015075//ion transmembrane transporter activity	GO:0006812//cation transport
MSTRG.11902	2.13	2.34	2.1	1.78	1.51	1.66	1.21	0.68	0.72	1.56	0.94	1.15	PSK	phytosulfokines 5-like [Camellia sinensis]	-	-	-	-	-	GO:0005102//receptor binding	GO:0006605//protein targeting;GO:0006812//cation transport;GO:0009891//positive regulation of biosynthetic process;GO:0043067//regulation of programmed cell death;GO:0044767//single-organism developmental process
MSTRG.11903	74.89	67.36	53.14	40.08	37.28	39.49	39.42	43.64	31.6	24.56	25.48	26.85	PSK5	phytosulfokines 5-like [Camellia sinensis]	-	-	-	-	GO:0043231//intracellular membrane-bounded organelle	-	GO:0006605//protein targeting;GO:0006812//cation transport;GO:0009891//positive regulation of biosynthetic process;GO:0043067//regulation of programmed cell death;GO:0044767//single-organism developmental process
MSTRG.11910	6.8	7.29	7.5	6.88	5.84	6.85	6.73	5.1	6.31	8.37	8.15	7.68	GRF6	growth-regulating factor 1-like isoform X1 [Camellia sinensis]	-	-	-	-	GO:0005576//extracellular region;GO:0005911//cell-cell junction;GO:0009532//plastid stroma;GO:0016020//membrane	GO:0005515//protein binding	GO:0003006//developmental process involved in reproduction;GO:0010038//response to metal ion;GO:0010467//gene expression;GO:0019222//regulation of metabolic process;GO:0048580//regulation of post-embryonic development;GO:0048827//phyllome development;GO:0051707//response to other organism
MSTRG.11912	5.64	2.74	4.45	6.26	2.66	6.89	10.68	7.48	7.3	6.63	4.35	4.29	--	Protein NUCLEAR FUSION DEFECTIVE 6 like [Actinidia chinensis var. chinensis] [Actinidia chinensis]	-	-	-	-	-	-	-
MSTRG.11919	5.19	4.64	4.03	6.39	6.3	5.38	3.54	3.81	3.04	10.49	11.68	14.3	TRX2	thioredoxin H2-like [Camellia sinensis]	-	-	-	-	-	-	-
MSTRG.11922	4.01	3.54	2.84	3.38	2.92	3.06	4.63	4.57	4.03	4.13	4.42	4.05	--	ERI1 exoribonuclease 2-like [Camellia sinensis]	-	-	-	-	-	-	-
MSTRG.11923	1.3	1.32	0.22	0.42	0.99	1.23	0.45	0.68	1.14	1.19	0.85	1.69	--	ERI1 exoribonuclease 2-like [Camellia sinensis]	-	-	-	-	-	-	-
MSTRG.11927	16.71	17.14	15.51	22.02	20.16	22.9	13.19	12.68	11.95	17.5	19.39	16.59	At5g49770	probable leucine-rich repeat receptor-like protein kinase At5g49770 [Camellia sinensis]	-	-	-	-	GO:0016020//membrane	GO:0004674//protein serine/threonine kinase activity;GO:0016491//oxidoreductase activity	GO:0006468//protein phosphorylation;GO:0044710//single-organism metabolic process
MSTRG.1193	2.23	0.84	1.01	1.28	2.02	1.36	0.8	0.97	0.88	2.73	1.71	3.12	UXT3	UDP-xylose transporter 3-like [Camellia sinensis]	-	-	-	-	GO:0031224//intrinsic component of membrane;GO:0031984//organelle subcompartment;GO:0043231//intracellular membrane-bounded organelle	-	GO:0006464//cellular protein modification process;GO:0015851//nucleobase transport;GO:0016192//vesicle-mediated transport;GO:0061024//membrane organization
MSTRG.11930	2.25	0.97	2.03	1.88	1.76	1.28	1.67	1.49	0.63	1.37	1.84	1.96	--	-	-	-	-	-	-	-	-
MSTRG.11931	1.14	1.5	0.75	0.79	0.61	1.62	0.2	1.24	0	0.2	0.55	0.58	--	-	-	-	-	-	-	-	-
MSTRG.11932	0.96	0.16	1.74	0.25	0.7	0.34	0.36	0.69	0.59	0.91	1.39	2.23	--	uncharacterized protein LOC114268854 isoform X2 [Camellia sinensis]	-	-	-	-	-	-	-
MSTRG.11935	4.98	4.11	5.33	5.46	5.71	6.28	5.12	4.91	5.38	5.82	5.96	7.43	TPX2	protein TPX2 [Camellia sinensis]	-	-	-	-	GO:0015630//microtubule cytoskeleton;GO:0043231//intracellular membrane-bounded organelle	-	GO:0006342//chromatin silencing;GO:0007017//microtubule-based process;GO:0008283//cell proliferation;GO:0034968//histone lysine methylation;GO:0048580//regulation of post-embryonic development;GO:1902410//mitotic cytokinetic process
MSTRG.11937	17.58	19.25	17.81	16.8	17.53	16.66	15.66	16.89	17	19.39	16.92	17.86	--	transmembrane protein 64-like [Camellia sinensis]	-	-	-	-	GO:0016020//membrane	-	-
MSTRG.11938	1.68	2.19	0.6	2	1.78	0.73	0.82	1	1.12	0.27	0.69	1.02	--	epimerase family protein SDR39U1 homolog, chloroplastic-like isoform X2 [Camellia sinensis]	-	-	-	-	-	-	-
MSTRG.11939	4.5	4.39	5.27	3.65	2.17	4.47	3.16	5.12	3.76	3.48	4.75	4.44	RPOT1-TOM	DNA-directed RNA polymerase 2A-like isoform X1 [Camellia sinensis]	-	-	-	-	GO:0043231//intracellular membrane-bounded organelle	GO:0003676//nucleic acid binding;GO:0034062//RNA polymerase activity	GO:0034645//cellular macromolecule biosynthetic process
MSTRG.11940	0.4	0.49	0	0.2	0	0.28	0	0.51	0	0.47	0	0.28	RPOT1-TOM	DNA-directed RNA polymerase 1B, mitochondrial-like [Camellia sinensis]	-	-	-	-	GO:0043231//intracellular membrane-bounded organelle	GO:0034062//RNA polymerase activity	GO:0034645//cellular macromolecule biosynthetic process
MSTRG.11943	0	0	0	0.57	0	0.46	0.9	0.49	2.55	0	0	0	At1g16060	protein FAR1-RELATED SEQUENCE 3-like [Pyrus ussuriensis x Pyrus communis]	-	-	-	-	GO:0043231//intracellular membrane-bounded organelle	GO:0001071//nucleic acid binding transcription factor activity;GO:0003676//nucleic acid binding	GO:0000160//phosphorelay signal transduction system;GO:0006641//triglyceride metabolic process;GO:0009118//regulation of nucleoside metabolic process;GO:0010468//regulation of gene expression;GO:0010557//positive regulation of macromolecule biosynthetic process;GO:0034285//response to disaccharide;GO:0034645//cellular macromolecule biosynthetic process
MSTRG.11949	1.79	0.87	2.25	3.8	3.39	3.98	8.51	12.89	8.21	0.44	0.96	0.24	--	N-acetylglucosaminyl-phosphatidylinositol de-N-acetylase-like isoform X8 [Camellia sinensis]	Metabolism;Metabolism	Global and overview maps;Glycan biosynthesis and metabolism	ko01100//Metabolic pathways;ko00563//Glycosylphosphatidylinositol(GPI)-anchor biosynthesis	K03434;K03434	-	GO:0003824//catalytic activity	-
MSTRG.1195	15.26	16.96	15.88	17.45	15.71	15.53	13.56	14.12	12.67	14.47	14.39	15.39	At3g04600	tryptophan--tRNA ligase, cytoplasmic-like isoform X2 [Hevea brasiliensis]	Genetic Information Processing	Translation	ko00970//Aminoacyl-tRNA biosynthesis	K01867	GO:0044444//cytoplasmic part	GO:0004812//aminoacyl-tRNA ligase activity;GO:0032550//purine ribonucleoside binding;GO:0043167//ion binding	GO:0006418//tRNA aminoacylation for protein translation;GO:0009117//nucleotide metabolic process
MSTRG.11952	0.9	0.86	0.71	1.07	0.3	0.34	0.13	0	0.21	0.76	0.41	1	--	uncharacterized protein LOC114269490 isoform X1 [Camellia sinensis]	-	-	-	-	-	-	-
MSTRG.11956	4.15	4.8	3.48	2.9	4.38	2.71	3.35	4.06	2.86	3.09	2.79	3.7	AOG	abscisate beta-glucosyltransferase-like [Camellia sinensis]	Metabolism;Metabolism;Metabolism	Global and overview maps;Global and overview maps;Metabolism of terpenoids and polyketides	ko01100//Metabolic pathways;ko01110//Biosynthesis of secondary metabolites;ko00906//Carotenoid biosynthesis	K14595;K14595;K14595	-	GO:0035251//UDP-glucosyltransferase activity	GO:0043207//response to external biotic stimulus;GO:0051553//flavone biosynthetic process
MSTRG.11967	2.05	1.86	2.23	3.09	2.94	3.05	1.47	1.58	2.04	2.65	2.56	2.94	FRS7	protein FAR1-RELATED SEQUENCE 7-like isoform X2 [Camellia sinensis]	-	-	-	-	-	-	-
MSTRG.11970	3.75	5.26	3.43	4.55	5.27	4.76	4.36	4.17	3.12	7.49	6.08	6.91	At5g47540	calcium-binding protein 39-like isoform X1 [Camellia sinensis]	-	-	-	-	-	-	GO:0022613//ribonucleoprotein complex biogenesis
MSTRG.11974	0.47	0.78	1.64	1.79	0.92	1.69	1.06	0.34	0.87	1.11	2.12	1.23	--	Macrolide export protein like [Actinidia chinensis var. chinensis] [Actinidia chinensis]	-	-	-	-	-	-	-
MSTRG.11978	2.75	2.94	2.22	2.99	2.51	3.59	1.64	1	1.91	2.98	3.68	4.29	SUVR1	probable inactive histone-lysine N-methyltransferase SUVR2 isoform X1 [Camellia sinensis]	-	-	-	-	GO:0005911//cell-cell junction;GO:0043232//intracellular non-membrane-bounded organelle	GO:0016279//protein-lysine N-methyltransferase activity;GO:0046914//transition metal ion binding	GO:0016571//histone methylation
MSTRG.11979	1.56	0.87	1.69	1.49	2.04	1.79	0.6	1.08	0.7	1.25	1.32	1.35	SUVR2	probable inactive histone-lysine N-methyltransferase SUVR2 [Camellia sinensis]	-	-	-	-	-	-	-
MSTRG.11987	1.43	1.75	1.8	2.46	2.66	2.26	1.66	1.04	1.13	2.11	1.41	1.65	--	protein IWS1 homolog 1-like [Camellia sinensis]	-	-	-	-	-	-	-
MSTRG.1199	9.95	11.57	9.48	8.97	11.26	9.05	11.26	10.99	11.87	7.58	8.21	8.39	AGL61	agamous-like MADS-box protein AGL29 [Camellia sinensis]	-	-	-	-	GO:0043076//megasporocyte nucleus	GO:0005515//protein binding	GO:0009561//megagametogenesis;GO:0009605//response to external stimulus;GO:0010467//gene expression;GO:0019932//second-messenger-mediated signaling;GO:0034645//cellular macromolecule biosynthetic process
MSTRG.11999	3.99	1.86	1.25	1.72	3.72	2.35	2.04	2.77	2.07	2.09	2.01	2.2	SPPA	serine protease SPPA, chloroplastic-like [Camellia sinensis]	-	-	-	-	GO:0009526//plastid envelope;GO:0009532//plastid stroma;GO:0031224//intrinsic component of membrane;GO:0031976//plastid thylakoid;GO:0044434//chloroplast part	GO:0005515//protein binding;GO:0070011//peptidase activity, acting on L-amino acid peptides	GO:0006796//phosphate-containing compound metabolic process;GO:0006950//response to stress;GO:0016485//protein processing
MSTRG.1200	7.9	10.11	9.71	8.96	6.3	7.39	10.59	7.17	9.37	4.94	7.57	5.9	AGL61	agamous-like MADS-box protein AGL29 [Camellia sinensis]	-	-	-	-	GO:0043076//megasporocyte nucleus	GO:0005515//protein binding	GO:0009561//megagametogenesis;GO:0009605//response to external stimulus;GO:0010467//gene expression;GO:0019932//second-messenger-mediated signaling;GO:0034645//cellular macromolecule biosynthetic process
MSTRG.12002	7.79	7.05	7.76	8.2	8.58	6.65	7.83	4.22	7.19	7.93	9.2	9.49	TBP1	Proteasome endopeptidase complex [Handroanthus impetiginosus]	Genetic Information Processing	Folding, sorting and degradation	ko03050//Proteasome	K03065	GO:0016020//membrane;GO:0043231//intracellular membrane-bounded organelle;GO:0043234//protein complex;GO:0044444//cytoplasmic part	GO:0003676//nucleic acid binding;GO:0005515//protein binding;GO:0032550//purine ribonucleoside binding;GO:0034062//RNA polymerase activity;GO:0042623//ATPase activity, coupled	GO:0003006//developmental process involved in reproduction;GO:0006006//glucose metabolic process;GO:0006511//ubiquitin-dependent protein catabolic process;GO:0006997//nucleus organization;GO:0009059//macromolecule biosynthetic process;GO:0009062//fatty acid catabolic process;GO:0009404//toxin metabolic process;GO:0009606//tropism;GO:0009757//hexose mediated signaling;GO:0035966//response to topol…
MSTRG.1201	23.38	19.78	18.71	13.23	11.63	16.86	17.73	21.94	18.4	16.56	14.39	14.42	--	uncharacterized LOC101244341 [Solanum lycopersicum]	-	-	-	-	GO:0043231//intracellular membrane-bounded organelle	-	-
MSTRG.12012	1.9	1.84	2.65	5.05	4.12	4.92	1.37	0.43	1.77	3.91	3.83	4.14	CBP60B	calmodulin-binding protein 60 D-like, partial [Camellia sinensis]	-	-	-	-	-	GO:0005515//protein binding	GO:0006486//protein glycosylation
MSTRG.12015	1.19	1.04	0.88	2.43	1.6	1.61	1.06	0.65	0.76	1.51	1.35	2.34	GATA18	GATA transcription factor 24-like isoform X11 [Camellia sinensis]	-	-	-	-	-	GO:0003677//DNA binding;GO:0046914//transition metal ion binding	GO:0010468//regulation of gene expression
MSTRG.12017	2.29	1.51	1.54	2.32	2.71	1.74	3.69	2.39	3.37	2.96	2.38	2.45	At5g35930	Acyl-activating enzyme like [Actinidia chinensis var. chinensis] [Actinidia chinensis]	-	-	-	-	-	GO:0047661//amino-acid racemase activity	GO:0007154//cell communication;GO:0030422//production of siRNA involved in RNA interference;GO:0045087//innate immune response
MSTRG.1202	0	1.79	0	1.97	1.22	0	1.42	0	0	0	1.56	0	--	uncharacterized LOC101244341 [Solanum lycopersicum]	-	-	-	-	GO:0043231//intracellular membrane-bounded organelle	-	-
MSTRG.12027	25.94	24.07	24.66	17.22	17.51	17.59	28.79	31.61	29.1	21.46	17.28	18.09	--	DNA repair protein like [Actinidia chinensis var. chinensis] [Actinidia chinensis]	-	-	-	-	GO:0043231//intracellular membrane-bounded organelle	-	-
MSTRG.1203	19.51	15.88	18.64	11.56	17.37	11.06	19.17	20.46	16.86	15.21	13.65	16.55	--	aspartyl/glutamyl-tRNA (Asn/Gln) amidotransferase subunit B [Parasponia andersonii]	-	-	-	-	GO:0043231//intracellular membrane-bounded organelle	-	-
MSTRG.12033	12.94	15.23	13.34	11.73	10.46	12.12	6.89	6.44	5.84	7.07	7.42	7.27	poglut2	O-glucosyltransferase rumi homolog isoform X1 [Camellia sinensis]	Metabolism	Glycan biosynthesis and metabolism	ko00514//Other types of O-glycan biosynthesis	K13667	GO:0031984//organelle subcompartment;GO:0043231//intracellular membrane-bounded organelle	-	-
MSTRG.12034	3.9	3.4	3.38	3.69	3.33	4.54	2.65	2.92	3.03	3.11	3.31	3.07	BTS	zinc finger protein BRUTUS-like [Camellia sinensis]	-	-	-	-	-	GO:0046872//metal ion binding	GO:0009267//cellular response to starvation
MSTRG.12050	2.56	2.48	2.37	1.97	1.11	1.78	1.89	0.82	1.52	1.97	1.75	1.84	--	E3 ubiquitin-protein ligase RFWD3-like isoform X2 [Camellia sinensis]	-	-	-	-	-	-	-
MSTRG.12054	1.43	1.16	1.52	2.18	2.28	2.27	0.75	0.52	0.56	2.75	2.93	3.24	TY3B-I	reverse transcriptase [Corchorus capsularis]	-	-	-	-	-	-	-
MSTRG.12060	1.36	1.44	1.69	2.77	2.93	2.81	1.58	1.42	0.97	1.94	1.58	1.68	--	-	-	-	-	-	-	-	-
MSTRG.12062	1.44	1.36	1.61	3.19	1.42	1.04	1.38	1.93	0.85	1.8	2.9	1.99	ATG18A	autophagy-related protein 18a-like [Camellia sinensis]	-	-	-	-	GO:0031090//organelle membrane;GO:0043231//intracellular membrane-bounded organelle;GO:0044444//cytoplasmic part	-	GO:0006625//protein targeting to peroxisome;GO:0006950//response to stress;GO:0009057//macromolecule catabolic process;GO:0009062//fatty acid catabolic process;GO:0010260//organ senescence;GO:0012501//programmed cell death
MSTRG.12063	1.79	0.22	1.17	0.17	1.47	1.41	0.45	2.37	0.36	0.87	1.42	0.88	--	syndetin [Camellia sinensis]	-	-	-	-	GO:0043231//intracellular membrane-bounded organelle	-	GO:0006464//cellular protein modification process
MSTRG.12064	4.25	0	7.52	0	0	0	0	0	3.95	0	0	0	SBT1.8	subtilisin-like protease SBT1.6, partial [Camellia sinensis]	-	-	-	-	-	GO:0070011//peptidase activity, acting on L-amino acid peptides	GO:0019538//protein metabolic process
MSTRG.12065	3.48	9.67	0.83	8.38	9.22	10.25	3.5	4.56	1.12	5.49	7.8	7.98	SBT1.8	subtilisin-like protease SBT1.6, partial [Camellia sinensis]	-	-	-	-	-	GO:0070011//peptidase activity, acting on L-amino acid peptides	GO:0019538//protein metabolic process
MSTRG.12068	0	0.55	0	0	0.88	0.15	0.02	0	0	0.25	0.6	0	--	DNA ligase 1-like [Camellia sinensis]	-	-	-	-	-	-	-
MSTRG.12073	65.84	59.24	62.51	47.5	48.39	46.48	61.79	57.31	63.96	54.45	54.14	47.56	RHA2A	E3 ubiquitin-protein ligase RHA2A-like [Camellia sinensis]	-	-	-	-	GO:0043231//intracellular membrane-bounded organelle	GO:0019787//ubiquitin-like protein transferase activity;GO:0046914//transition metal ion binding	GO:0006970//response to osmotic stress;GO:0009787//regulation of abscisic acid-activated signaling pathway;GO:0032446//protein modification by small protein conjugation
MSTRG.12078	1.69	2.79	3.32	3.72	5.7	4.89	1.35	1.46	1.41	3.08	3.07	3.73	--	Sickle tail protein [Actinidia chinensis var. chinensis] [Actinidia chinensis]	-	-	-	-	-	-	-
MSTRG.12084	0.61	0	0	0.55	0.47	0.99	0	0	0.34	0.86	1.06	1.03	--	PREDICTED: zinc finger BED domain-containing protein RICESLEEPER 2-like [Daucus carota subsp. sativus] [Daucus carota]	-	-	-	-	GO:0043231//intracellular membrane-bounded organelle	GO:0003676//nucleic acid binding;GO:0005515//protein binding	-
MSTRG.12092	0.45	0.33	0	0	0	0.18	0	0	0	0.13	0	0	--	-	-	-	-	-	-	-	-
MSTRG.12107	1.88	1.53	0.4	1.49	1.72	1.26	0.8	1.73	1.05	1.68	1.68	1.27	--	rab3 GTPase-activating protein catalytic subunit isoform X3 [Camellia sinensis]	-	-	-	-	GO:0009536//plastid	-	-
MSTRG.12108	1.24	1.06	1.27	1.66	0.95	1.74	1.3	0.86	1.65	0.88	1.51	2.01	--	hypothetical protein TEA_010520 [Camellia sinensis var. sinensis] [Camellia sinensis]	-	-	-	-	-	-	-
MSTRG.12109	0	0	0	0	0.36	0.4	0	0.37	0	0	0	0	ACS	acetyl-coenzyme A synthetase, chloroplastic/glyoxysomal-like isoform X1 [Lactuca sativa]	Metabolism;Metabolism;Metabolism;Metabolism;Metabolism;Metabolism;Metabolism	Global and overview maps;Global and overview maps;Global and overview maps;Carbohydrate metabolism;Carbohydrate metabolism;Carbohydrate metabolism;Carbohydrate metabolism	ko01100//Metabolic pathways;ko01110//Biosynthesis of secondary metabolites;ko01200//Carbon metabolism;ko00010//Glycolysis / Gluconeogenesis;ko00620//Pyruvate metabolism;ko00630//Glyoxylate and dicarboxylate metabolism;ko00640//Propanoate metabolism	K01895;K01895;K01895;K01895;K01895;K01895;K01895	-	-	-
MSTRG.12111	0.44	0.65	0	1.01	1.17	0.62	1.28	1.07	1.22	0.42	0.15	1.53	--	LINE-type retrotransposon LIb DNA [Gossypium australe]	-	-	-	-	-	-	-
MSTRG.12112	4.32	3.08	4.01	5.44	4.66	4.86	3.64	4.42	4.36	4.78	4.74	5.08	--	reverse transcriptase [Gossypium australe]	-	-	-	-	-	-	-
MSTRG.12124	0	0.33	0	0.38	0.14	0.22	0	0	0.13	0.11	0.12	0.3	ILL6	IAA-amino acid hydrolase ILR1-like 6 [Camellia sinensis]	-	-	-	-	-	GO:0016811//hydrolase activity, acting on carbon-nitrogen (but not peptide) bonds, in linear amides;GO:0070011//peptidase activity, acting on L-amino acid peptides	GO:0001101//response to acid chemical;GO:0002831//regulation of response to biotic stimulus;GO:0006950//response to stress;GO:0009694//jasmonic acid metabolic process;GO:0019538//protein metabolic process;GO:0042445//hormone metabolic process;GO:0051707//response to other organism
MSTRG.12134	2.07	1.14	2.24	0.18	0.89	2.2	1.67	2.28	2.29	0.36	0.93	0.69	Os06g0651600	probable protein phosphatase 2C 60 isoform X3 [Camellia sinensis]	-	-	-	-	GO:0016020//membrane;GO:0043231//intracellular membrane-bounded organelle	GO:0004721//phosphoprotein phosphatase activity;GO:0043169//cation binding	GO:0006464//cellular protein modification process;GO:0009247//glycolipid biosynthetic process;GO:0009267//cellular response to starvation;GO:0009414//response to water deprivation;GO:0009608//response to symbiont
MSTRG.12135	0.21	0.16	0.56	0.25	0.6	0.76	0.13	0.08	0.13	0.19	0.58	0.24	JMJ25	lysine-specific demethylase JMJ25-like isoform X5 [Camellia sinensis]	-	-	-	-	-	GO:0046914//transition metal ion binding	GO:0008152//metabolic process
MSTRG.12136	0	0	0	0	0	0	1.69	0	0.33	0.19	0	0	--	phosphoglycerate kinase, chloroplastic-like [Camellia sinensis]	-	-	-	-	-	-	-
MSTRG.12145	1.53	1	0.9	0.59	1.38	1.29	0.78	0.51	0.2	0.76	1.39	0.51	--	transcription factor SOX-1-like isoform X2 [Camellia sinensis]	-	-	-	-	GO:0043231//intracellular membrane-bounded organelle	-	-
MSTRG.12148	34.16	34.11	38.63	28.83	29.1	28.73	33.11	34.43	30.97	30.72	28.99	32.68	PTB	polypyrimidine tract-binding protein homolog 1-like isoform X2 [Camellia sinensis]	-	-	-	-	GO:0036464//cytoplasmic ribonucleoprotein granule;GO:0043231//intracellular membrane-bounded organelle	GO:0003676//nucleic acid binding;GO:0016491//oxidoreductase activity	GO:0010608//posttranscriptional regulation of gene expression;GO:0044707//single-multicellular organism process;GO:0048024//regulation of mRNA splicing, via spliceosome
MSTRG.12149	0.88	0.86	1.58	0.77	0.85	1.6	1.13	0.53	1.33	1.37	1.98	1.8	--	extra-large guanine nucleotide-binding protein 1-like isoform X2 [Camellia sinensis]	-	-	-	-	-	-	-
MSTRG.12151	2.08	2.57	2.92	4.17	4.03	5.64	2.4	2.94	2.2	2.71	3.26	3.46	ABCC14	ABC transporter C family member 14-like [Camellia sinensis]	Environmental Information Processing	Membrane transport	ko02010//ABC transporters	K05666	GO:0031224//intrinsic component of membrane	GO:0015405//P-P-bond-hydrolysis-driven transmembrane transporter activity;GO:0016491//oxidoreductase activity;GO:0017111//nucleoside-triphosphatase activity;GO:0032550//purine ribonucleoside binding	GO:0008152//metabolic process;GO:0044763//single-organism cellular process;GO:0051234//establishment of localization
MSTRG.12154	0.35	0.58	0.17	0.31	0.19	0.83	0.16	1.72	0	0.77	0.16	0.59	OVA2	Isoleucine--tRNA ligase [Morus notabilis]	Genetic Information Processing	Translation	ko00970//Aminoacyl-tRNA biosynthesis	K01870	GO:0009526//plastid envelope;GO:0009532//plastid stroma	GO:0004812//aminoacyl-tRNA ligase activity;GO:0008135//translation factor activity, RNA binding;GO:0017111//nucleoside-triphosphatase activity;GO:0032550//purine ribonucleoside binding;GO:0052689//carboxylic ester hydrolase activity	GO:0003006//developmental process involved in reproduction;GO:0006090//pyruvate metabolic process;GO:0006351//transcription, DNA-templated;GO:0006418//tRNA aminoacylation for protein translation;GO:0006448//regulation of translational elongation;GO:0006468//protein phosphorylation;GO:0009658//chloroplast organization;GO:0009668//plastid membrane organization;GO:0016109//tetraterpenoid biosyntheti…
MSTRG.12155	1.59	1.4	1.13	1.06	1.28	0.53	0.97	0.62	0.76	1.23	2.11	2.13	PRMT13	probable histone-arginine methyltransferase 1.3 [Camellia sinensis]	-	-	-	-	-	-	-
MSTRG.12156	0	1.07	0.19	1.19	0.41	0	0.7	0.21	0.18	0.17	0.52	0.65	PRMT13	probable histone-arginine methyltransferase 1.3 [Camellia sinensis]	-	-	-	-	-	-	-
MSTRG.12157	0	0.75	0.45	0.4	0	0.27	0	0	0.63	0.99	0.81	0.76	CARM1	probable histone-arginine methyltransferase 1.3 [Camellia sinensis]	-	-	-	-	-	-	-
MSTRG.12159	0	0	0	0	0	0	0	0.35	0	0	0	0.73	NHX2	sodium/hydrogen exchanger 2-like isoform X3 [Camellia sinensis]	-	-	-	-	GO:0031090//organelle membrane;GO:0031224//intrinsic component of membrane	GO:0005451//monovalent cation:proton antiporter activity;GO:0046873//metal ion transmembrane transporter activity	GO:0006814//sodium ion transport;GO:0006970//response to osmotic stress;GO:0010119//regulation of stomatal movement;GO:0015992//proton transport;GO:0055065//metal ion homeostasis;GO:0055067//monovalent inorganic cation homeostasis;GO:0071805//potassium ion transmembrane transport
MSTRG.12162	0.36	0.4	0	0.32	0.01	0	0	0	1.18	0.21	0	0	At5g01460	PREDICTED: LIMR family protein At5g01460 [Nicotiana tomentosiformis]	-	-	-	-	GO:0031224//intrinsic component of membrane	-	-
MSTRG.12171	2.23	4.68	2.94	1.66	2	1.62	2.74	2.41	3.2	1.3	0.86	1.77	--	-	-	-	-	-	-	-	-
MSTRG.12173	1.53	3.16	4.31	2.16	2.07	2.3	3.19	3.5	3.01	4.6	5.21	5.22	CLPS3	protein CLP1 homolog isoform X2 [Camellia sinensis]	Genetic Information Processing	Translation	ko03015//mRNA surveillance pathway	K14399	GO:0043231//intracellular membrane-bounded organelle;GO:0043234//protein complex;GO:0044444//cytoplasmic part	GO:0032550//purine ribonucleoside binding	GO:0006397//mRNA processing
MSTRG.12175	4.75	1.49	2.9	2.27	2.74	2.41	4.46	6.39	5.2	1.58	2.13	1.76	--	ATP-dependent RNA helicase [Actinidia chinensis var. chinensis] [Actinidia chinensis]	-	-	-	-	-	-	-
MSTRG.12180	2.03	0.22	0	0	0.73	1.18	1.09	0.22	0.43	0.87	0.71	1.11	--	Autophagy-related protein [Actinidia chinensis var. chinensis] [Actinidia chinensis]	-	-	-	-	-	-	-
MSTRG.12186	2.78	1.69	2.93	1.59	2.23	2.73	11.51	11.67	10.4	4.28	3.52	2.46	--	glutathione S-transferase T3-like [Camellia sinensis]	-	-	-	-	-	-	-
MSTRG.12195	1.35	1.13	1.94	2.24	2.12	1.61	2.6	1.1	1.75	2.98	2.04	1.96	DUR3	urea-proton symporter DUR3-like isoform X2 [Rosa chinensis]	-	-	-	-	GO:0031224//intrinsic component of membrane	GO:0015291//secondary active transmembrane transporter activity;GO:0042887//amide transmembrane transporter activity	GO:0015840//urea transport;GO:0044763//single-organism cellular process
MSTRG.12202	1.62	2.34	1.78	0.7	1.21	1.26	0.42	0.46	0.43	0.61	0.94	1.26	XA21	receptor kinase-like protein Xa21 [Camellia sinensis]	-	-	-	-	GO:0016020//membrane	GO:0004672//protein kinase activity	GO:0006464//cellular protein modification process;GO:0016310//phosphorylation
MSTRG.12211	5	5.4	5.28	5.58	6.25	6.22	2.04	1.69	1.81	3.2	3.85	3.55	At4g03230	G-type lectin S-receptor-like serine/threonine-protein kinase At4g03230 isoform X1 [Camellia sinensis]	-	-	-	-	-	GO:0005488//binding;GO:0016301//kinase activity	GO:0009987//cellular process
MSTRG.12216	1.95	2.55	2.09	3.81	1.36	1.75	1.64	1.03	1.53	3.01	1.52	1.59	ISA3	isoamylase 3, chloroplastic-like [Camellia sinensis]	Metabolism;Metabolism;Metabolism	Global and overview maps;Global and overview maps;Carbohydrate metabolism	ko01100//Metabolic pathways;ko01110//Biosynthesis of secondary metabolites;ko00500//Starch and sucrose metabolism	K01214;K01214;K01214	GO:0009532//plastid stroma;GO:0043036//starch grain	GO:0004133//glycogen debranching enzyme activity;GO:0016798//hydrolase activity, acting on glycosyl bonds;GO:0043167//ion binding	GO:0005982//starch metabolic process;GO:0071555//cell wall organization
MSTRG.12219	63.75	53.54	62.65	50.47	41.78	40.52	51.25	53.62	52.19	42.94	46.41	42.09	--	huntingtin-interacting protein K-like isoform X1 [Camellia sinensis]	-	-	-	-	GO:0043231//intracellular membrane-bounded organelle;GO:0044444//cytoplasmic part	-	-
MSTRG.1222	2.06	3.02	1.35	1.79	1.81	0.81	1.23	3.72	2.52	0.3	2.46	3.05	At2g33840	tyrosine--tRNA ligase 1, cytoplasmic-like [Camellia sinensis]	Genetic Information Processing	Translation	ko00970//Aminoacyl-tRNA biosynthesis	K01866	-	-	-
MSTRG.12220	6.12	3.71	4.28	10.43	11.42	9.18	5.96	5.09	4.74	6.71	5.82	7.38	EDR1	MAP kinase kinase MKK1/SSP32-like isoform X1 [Camellia sinensis]	-	-	-	-	GO:0043231//intracellular membrane-bounded organelle	GO:0004702//receptor signaling protein serine/threonine kinase activity;GO:0032550//purine ribonucleoside binding	GO:0006402//mRNA catabolic process;GO:0010468//regulation of gene expression;GO:0032147//activation of protein kinase activity;GO:0043269//regulation of ion transport
MSTRG.12222	0.55	0.35	0.36	0.44	0.43	1.03	0.16	0.1	0.21	0.76	0.61	0.61	CHX15	cation/H(+) antiporter 14-like, partial [Camellia sinensis]	-	-	-	-	-	GO:0015299//solute:proton antiporter activity	GO:0015672//monovalent inorganic cation transport;GO:0016043//cellular component organization;GO:0030001//metal ion transport;GO:0044763//single-organism cellular process;GO:0055067//monovalent inorganic cation homeostasis
MSTRG.12223	7.86	9.06	10.12	8.74	6.76	7.46	4.79	5.22	5.01	12.39	10.66	9.35	--	gag-pol polyprotein [Populus deltoides]	-	-	-	-	-	-	-
MSTRG.1223	0.66	1.1	0.95	1.61	2.16	1.6	0.17	0.29	0.35	0.94	1.83	1.46	--	DNA damage-inducible protein 1-like [Camellia sinensis]	-	-	-	-	-	-	-
MSTRG.12231	55.95	57.17	61.1	56.01	51.12	50.4	57.46	59.38	56.67	58.54	57.12	59.43	IDH5	3-isopropylmalate dehydrogenase, chloroplastic-like isoform X1 [Camellia sinensis]	Metabolism;Metabolism;Metabolism;Metabolism;Metabolism;Metabolism	Global and overview maps;Global and overview maps;Global and overview maps;Global and overview maps;Global and overview maps;Carbohydrate metabolism	ko01100//Metabolic pathways;ko01110//Biosynthesis of secondary metabolites;ko01200//Carbon metabolism;ko01230//Biosynthesis of amino acids;ko01210//2-Oxocarboxylic acid metabolism;ko00020//Citrate cycle (TCA cycle)	K00030;K00030;K00030;K00030;K00030;K00030	GO:0009536//plastid	GO:0000166//nucleotide binding;GO:0004448//isocitrate dehydrogenase activity;GO:0032550//purine ribonucleoside binding;GO:0046914//transition metal ion binding	GO:0006101//citrate metabolic process;GO:0006511//ubiquitin-dependent protein catabolic process;GO:0009725//response to hormone;GO:0009746//response to hexose;GO:0034285//response to disaccharide;GO:0035966//response to topologically incorrect protein;GO:0043623//cellular protein complex assembly;GO:0048588//developmental cell growth
MSTRG.12243	24.57	25	25.68	22.46	20.81	19	21.34	25.66	25.95	23.95	24.56	20.45	--	Neuroblastoma breakpoint family member protein [Actinidia chinensis var. chinensis] [Actinidia chinensis]	-	-	-	-	GO:0043231//intracellular membrane-bounded organelle	-	-
MSTRG.12247	2.55	1.97	1.9	1.68	2.07	2.21	2.64	2.04	1.96	2.91	2.31	1.51	--	Integrase, catalytic core [Corchorus capsularis]	-	-	-	-	-	-	-
MSTRG.12279	2.4	0.61	0.73	3.22	4.29	4.82	0.33	1.81	1.36	2.42	3.64	4.11	--	probable leucine-rich repeat receptor-like protein kinase At1g35710 [Camellia sinensis]	Metabolism	Global and overview maps	ko01100//Metabolic pathways	K00512	-	GO:0005488//binding;GO:0016787//hydrolase activity	GO:0043170//macromolecule metabolic process;GO:0044238//primary metabolic process
MSTRG.12284	14.15	9.65	11.46	11.69	9.48	11.52	5.87	5.74	3.2	8.22	9.27	7.65	PAIR2	meiosis-specific protein ASY1-like [Camellia sinensis]	-	-	-	-	GO:0000228//nuclear chromosome;GO:0032991//macromolecular complex	-	GO:0000723//telomere maintenance;GO:0006281//DNA repair;GO:0007059//chromosome segregation;GO:0010212//response to ionizing radiation;GO:0022607//cellular component assembly;GO:0032844//regulation of homeostatic process;GO:0070192//chromosome organization involved in meiotic cell cycle
MSTRG.12286	1.41	1.55	0.23	1.02	1.24	0	0.63	1.79	1.08	0.41	1.69	0.79	GLCAT14C	beta-glucuronosyltransferase GlcAT14C-like [Camellia sinensis]	-	-	-	-	-	GO:0008194//UDP-glycosyltransferase activity	-
MSTRG.1229	1.62	0.99	0.65	1.4	1.33	1.63	1.02	0.91	0.82	1.46	1.52	1.53	At1g53420	probable leucine-rich repeat receptor-like serine/threonine-protein kinase At3g14840 isoform X8 [Camellia sinensis]	-	-	-	-	-	GO:0004672//protein kinase activity;GO:0016491//oxidoreductase activity;GO:0032550//purine ribonucleoside binding	GO:0006468//protein phosphorylation
MSTRG.12291	1.77	0.21	0.3	0.79	0.48	0.54	0.17	0.95	0.66	0.16	0.68	1.18	--	phosphoglycerate kinase, chloroplastic-like [Camellia sinensis]	-	-	-	-	-	-	-
MSTRG.12298	76.81	76.83	80.35	77.76	78.28	77.84	64.5	65.12	66.26	75.93	78.42	74.85	MRS2-3	Magnesium transporter MRS2-3 like [Actinidia chinensis var. chinensis] [Actinidia chinensis]	-	-	-	-	GO:0031224//intrinsic component of membrane	GO:0046873//metal ion transmembrane transporter activity	GO:0000302//response to reactive oxygen species;GO:0009642//response to light intensity;GO:0044763//single-organism cellular process;GO:0070838//divalent metal ion transport
MSTRG.123	0	0	0	2.57	3.63	2.91	1.76	1.71	0.72	0.09	0	0.11	--	-	-	-	-	-	-	-	-
MSTRG.12301	0.15	1.63	0.44	0.26	0.32	0.4	2.05	2.3	1.02	0	0	0	--	ERI1 exoribonuclease 2-like [Camellia sinensis]	-	-	-	-	-	-	-
MSTRG.12302	2.42	1.74	1.59	1.54	3.24	3.75	2.17	2.02	2.39	1.73	1.69	2.2	--	MORC family CW-type zinc finger protein [Actinidia chinensis var. chinensis] [Actinidia chinensis]	-	-	-	-	-	-	-
MSTRG.12303	11.04	11.67	10.56	9.03	9.87	12.37	8.85	5.53	5.32	10.83	10.96	10.1	--	hypothetical protein TEA_019262 [Camellia sinensis var. sinensis] [Camellia sinensis]	-	-	-	-	-	-	-
MSTRG.12305	4.15	2.44	2.19	3.68	3.4	4.16	2.18	2.57	2.1	3.76	3.59	4.46	--	MORC family CW-type zinc finger protein [Actinidia chinensis var. chinensis] [Actinidia chinensis]	-	-	-	-	-	-	-
MSTRG.12306	15.06	15.11	16.86	17.24	16.05	18.94	16.71	14.07	16.36	15.2	12.36	15.6	TIC32B	short-chain dehydrogenase TIC 32, chloroplastic-like [Camellia sinensis]	-	-	-	-	-	GO:0016628//oxidoreductase activity, acting on the CH-CH group of donors, NAD or NADP as acceptor	GO:0044710//single-organism metabolic process
MSTRG.12314	6.65	5.37	6.53	4.76	6.18	3.36	1.61	2.4	1.84	5	4.7	4.6	--	hypothetical protein TEA_002199 [Camellia sinensis var. sinensis] [Camellia sinensis]	-	-	-	-	-	-	-
MSTRG.12318	0.51	0	0	0	0.27	0	0.46	0	1.01	1.12	0.46	0	--	cell division control protein 48 homolog C-like [Camellia sinensis]	Genetic Information Processing	Translation	ko03008//Ribosome biogenesis in eukaryotes	K14571	-	GO:0032550//purine ribonucleoside binding;GO:0042623//ATPase activity, coupled	-
MSTRG.12319	2.82	1.47	1.37	3.8	3.25	2.63	1.36	1.96	1.49	3.55	3.31	2.76	--	disease resistance protein RGA2-like [Camellia sinensis]	-	-	-	-	-	-	-
MSTRG.12321	1.06	1.64	0.94	1.3	2.75	1.51	1.71	1.73	1.69	2.77	2.47	2.55	--	-	-	-	-	-	-	-	-
MSTRG.12323	7.72	6.21	8.5	10.48	7.56	8.39	8.23	9.28	6.95	10.68	8.75	14.57	At1g33170	probable methyltransferase PMT18 [Camellia sinensis]	-	-	-	-	-	-	-
MSTRG.12336	38.34	22.76	18.97	9.9	23.07	16.18	21.15	19.21	17.56	19.52	32.45	40.29	TIM9	mitochondrial import inner membrane translocase subunit Tim9 [Olea europaea var. sylvestris] [Olea europaea]	-	-	-	-	GO:0019866//organelle inner membrane;GO:0031970//organelle envelope lumen;GO:0043231//intracellular membrane-bounded organelle	GO:0008320//protein transmembrane transporter activity;GO:0043169//cation binding	GO:0003006//developmental process involved in reproduction;GO:0006605//protein targeting;GO:0006996//organelle organization;GO:0009451//RNA modification;GO:0043094//cellular metabolic compound salvage
MSTRG.12338	0.12	0	0	0.18	0	0	3.05	2.47	2.24	0	0	0.11	GLIP	GDSL esterase/lipase 1-like [Camellia sinensis]	-	-	-	-	-	GO:0016787//hydrolase activity	GO:0044699//single-organism process
MSTRG.1234	2.29	1.88	0.72	0.63	2.56	2.3	0.87	1.05	0.22	1.23	1.23	1.08	EIF6-2	eukaryotic translation initiation factor 6-2-like [Camellia sinensis]	Genetic Information Processing	Translation	ko03008//Ribosome biogenesis in eukaryotes	K03264	GO:0043231//intracellular membrane-bounded organelle;GO:0043232//intracellular non-membrane-bounded organelle	GO:0008135//translation factor activity, RNA binding;GO:0043021//ribonucleoprotein complex binding	GO:0006412//translation;GO:0042255//ribosome assembly
MSTRG.12340	12.31	13.28	12.63	14.77	16.94	14.69	10.26	10.6	10.54	17.17	18.09	16.64	SAC2	phosphoinositide phosphatase SAC2-like isoform X2 [Camellia sinensis]	-	-	-	-	-	GO:0016788//hydrolase activity, acting on ester bonds	GO:0006661//phosphatidylinositol biosynthetic process
MSTRG.12341	8.19	6.39	8.71	11.75	13.89	11.89	7.63	7.26	6.11	10.71	10.89	9.53	--	CCAAT/enhancer-binding protein zeta isoform X1 [Camellia sinensis]	-	-	-	-	-	-	-
MSTRG.12345	5.08	3.91	3.73	3.3	3.99	4.49	3.07	2.31	1.74	4.55	6.14	3.69	--	ribosomal RNA large subunit methyltransferase E-like isoform X1 [Camellia sinensis]	-	-	-	-	-	-	-
MSTRG.12346	7.33	7.14	6.39	12.85	12.38	12.8	5.81	5.7	5.53	12.75	13.13	13.75	--	uncharacterized protein LOC114306974 [Camellia sinensis]	-	-	-	-	-	-	-
MSTRG.12347	0.07	0	0	0.11	0.07	0	33.94	32.46	32.9	0	0	0	CYP87A3	cytochrome P450 87A3-like [Camellia sinensis]	-	-	-	-	-	GO:0016709//oxidoreductase activity, acting on paired donors, with incorporation or reduction of molecular oxygen, NAD(P)H as one donor, and incorporation of one atom of oxygen;GO:0046872//metal ion binding	-
MSTRG.12351	9.14	7.53	9.54	7.07	8.08	5.45	5.32	5.71	5.46	8.82	8.37	8.61	VPA0103	Macro domain-containing protein [Actinidia chinensis var. chinensis] [Actinidia chinensis]	-	-	-	-	-	GO:0034062//RNA polymerase activity	-
MSTRG.12353	60.99	59.85	58.68	42.59	41.15	40.09	37.46	36.96	35.77	36.47	38.92	36.37	XCC3184	Hismacro and SEC14 domain-containing protein [Handroanthus impetiginosus]	-	-	-	-	-	GO:0034062//RNA polymerase activity	-
MSTRG.12354	3.64	4.9	3.91	3.18	3.27	3.14	4.21	3.59	4.95	2.47	2.23	2.4	EXPA8	expansin-A8-like [Camellia sinensis]	-	-	-	-	GO:0030312//external encapsulating structure	-	GO:0000902//cell morphogenesis;GO:0009827//plant-type cell wall modification;GO:0048646//anatomical structure formation involved in morphogenesis
MSTRG.12359	7.52	5.44	3.05	7.38	5.95	5.02	16.85	10.47	9.07	5.76	7.16	6.02	DTX40	protein DETOXIFICATION 40-like [Camellia sinensis]	-	-	-	-	GO:0009536//plastid;GO:0031224//intrinsic component of membrane	GO:0015291//secondary active transmembrane transporter activity	GO:0001101//response to acid chemical;GO:0006812//cation transport;GO:0006970//response to osmotic stress;GO:0009608//response to symbiont;GO:0010243//response to organonitrogen compound;GO:0015893//drug transport;GO:0032787//monocarboxylic acid metabolic process
MSTRG.12365	0	0	0	0.43	0.17	0	0	0.18	0.75	0	0	0	--	pleiotropic drug resistance protein 2-like isoform X2 [Camellia sinensis]	-	-	-	-	GO:0031224//intrinsic component of membrane	GO:0015604//organic phosphonate transmembrane transporter activity;GO:0017111//nucleoside-triphosphatase activity;GO:0032550//purine ribonucleoside binding	GO:0044765//single-organism transport
MSTRG.12369	1.08	1.74	2.62	1.22	2.2	2.3	0.95	0.2	0.65	1.71	2.4	1.58	ABCB29	ABC transporter B family member 29, chloroplastic isoform X1 [Camellia sinensis]	-	-	-	-	GO:0031224//intrinsic component of membrane	GO:0032550//purine ribonucleoside binding;GO:0042626//ATPase activity, coupled to transmembrane movement of substances	GO:0015893//drug transport;GO:0044763//single-organism cellular process
MSTRG.12377	81.22	72.98	63.84	64.13	68.95	65.86	97.43	95.28	85.03	57.24	62.97	64.24	At1g30230	elongation factor 1-delta-like [Camellia sinensis]	-	-	-	-	GO:0016020//membrane;GO:0030529//intracellular ribonucleoprotein complex;GO:0043234//protein complex;GO:0044444//cytoplasmic part	GO:0008135//translation factor activity, RNA binding	GO:0010467//gene expression;GO:0034645//cellular macromolecule biosynthetic process
MSTRG.12378	42.48	32.39	29.81	29.03	26.45	20.96	31.13	33.34	31.71	27.96	28.8	26.8	At1g30230	elongation factor 1-delta-like [Camellia sinensis]	-	-	-	-	GO:0016020//membrane;GO:0043234//protein complex;GO:0044444//cytoplasmic part	GO:0008135//translation factor activity, RNA binding	GO:0010467//gene expression;GO:0034645//cellular macromolecule biosynthetic process
MSTRG.12379	9.83	4.48	4.25	5.47	5.3	3.48	6.03	6.5	4.84	6.04	5.36	5.86	--	-	-	-	-	-	-	-	-
MSTRG.12383	4.75	5.97	4.67	6.92	7.85	7.71	5.28	6.46	4.96	6.64	8.05	6.76	GTF3C5	general transcription factor 3C polypeptide 5-like isoform X2 [Camellia sinensis]	-	-	-	-	-	-	-
MSTRG.12384	25.84	20.08	18.37	20.32	20.79	20.69	26.03	26.91	25.1	26.53	23.94	22.92	--	Nucleolin like [Actinidia chinensis var. chinensis] [Actinidia chinensis]	-	-	-	-	GO:0009536//plastid	GO:0003676//nucleic acid binding	-
MSTRG.12385	13.82	15.99	15.79	23.63	24.98	25.59	13.21	13.09	13.04	26.18	26.69	27.34	FAB1D	1-phosphatidylinositol-3-phosphate 5-kinase [Actinidia chinensis var. chinensis] [Actinidia chinensis]	-	-	-	-	-	GO:0016307//phosphatidylinositol phosphate kinase activity;GO:0036094//small molecule binding;GO:0097159//organic cyclic compound binding;GO:1901363//heterocyclic compound binding	GO:0019538//protein metabolic process;GO:0046488//phosphatidylinositol metabolic process
MSTRG.12388	18.38	18.32	17.26	14.72	14.92	12.9	17.7	16.71	18.62	11.81	12.77	10.31	--	DNA helicase [Actinidia chinensis var. chinensis] [Actinidia chinensis]	-	-	-	-	-	-	-
MSTRG.1239	2.82	3.75	2.34	2.07	1.41	0	1.19	0.64	0.68	1.04	0.93	0.17	--	Actin cytoskeleton-regulatory complex protein [Actinidia chinensis var. chinensis] [Actinidia chinensis]	-	-	-	-	-	-	-
MSTRG.12395	3.22	3.45	2.3	3.05	3.59	4.14	5.3	4.38	5.1	3.37	4.33	3.29	TUFA	Elongation factor Tu, mitochondrial [Zea mays]	Organismal Systems	Environmental adaptation	ko04626//Plant-pathogen interaction	K02358	-	-	-
MSTRG.12398	0.45	0.5	1.64	0.87	1.4	0.17	0.27	1.26	0.42	0.37	1.34	0.85	--	LOW QUALITY PROTEIN: nuclear-pore anchor [Camellia sinensis]	-	-	-	-	-	-	-
MSTRG.12402	1.57	1.37	0.65	1.87	1.48	0.69	0.59	0.63	0.61	0.51	0.37	0.64	--	RecQ-mediated genome instability protein 1 [Hibiscus syriacus]	-	-	-	-	-	-	-
MSTRG.12411	1.55	3.02	2.83	1.48	1.13	1.98	1.18	2.72	1.43	1.57	2.57	1.06	HD16	protein ACCUMULATION AND REPLICATION OF CHLOROPLASTS 3 [Camellia sinensis]	-	-	-	-	GO:0009527//plastid outer membrane;GO:0009532//plastid stroma;GO:0031312//extrinsic component of organelle membrane	GO:0005515//protein binding;GO:0016772//transferase activity, transferring phosphorus-containing groups	GO:0006796//phosphate-containing compound metabolic process;GO:0009658//chloroplast organization
MSTRG.1242	0.09	0.47	0.08	0	0.18	0	0.08	0.18	0	0	0.38	0.28	2022-08-07	AUGMIN subunit 7-like, partial [Camellia sinensis]	-	-	-	-	GO:0044444//cytoplasmic part	GO:0008017//microtubule binding	-
MSTRG.12422	4.91	4.21	4.55	11.26	13.98	13.04	1.89	2.36	3.37	9.73	10.96	9.76	--	-	-	-	-	-	-	-	-
MSTRG.12423	2.06	1.51	1.36	1.74	1.52	1.48	0.78	1.22	0.69	1.31	2.58	2.16	RPV1	TMV resistance protein N-like isoform X2 [Camellia sinensis]	-	-	-	-	-	-	-
MSTRG.12430	2.64	4.34	1.11	3.41	5.43	5.52	3.91	4.45	4.59	8.24	6.19	6.88	--	autophagy-related protein 18h-like [Camellia sinensis]	-	-	-	-	-	-	GO:0009987//cellular process
MSTRG.12432	1.97	0.89	1.28	0.91	1.35	1.1	0.62	1.39	0.96	1.12	1.89	1.16	At4g27290	G-type lectin S-receptor-like serine/threonine-protein kinase RKS1, partial [Camellia sinensis]	-	-	-	-	-	GO:0016301//kinase activity	GO:0009987//cellular process
MSTRG.12433	0	0	0	0	0	0	0	0	0	0	0	0	--	splicing factor YJU2-like isoform X1 [Camellia sinensis]	-	-	-	-	-	-	-
MSTRG.12438	42.85	37.44	41.53	29.73	29.95	28.47	38.22	39.56	41.85	30.19	31.69	36.58	--	Nesprin-2 [Gossypium arboreum]	-	-	-	-	-	-	-
MSTRG.12439	8.71	9.35	8.48	8.38	7.72	10.28	7.61	7.9	5.82	6.89	7.51	8.06	APY2	apyrase 2-like, partial [Camellia sinensis]	Metabolism;Metabolism	Nucleotide metabolism;Nucleotide metabolism	ko00230//Purine metabolism;ko00240//Pyrimidine metabolism	K14641;K14641	GO:0031224//intrinsic component of membrane;GO:0031984//organelle subcompartment;GO:0043231//intracellular membrane-bounded organelle;GO:0044421//extracellular region part	GO:0005515//protein binding;GO:0017110//nucleoside-diphosphatase activity;GO:0017111//nucleoside-triphosphatase activity;GO:0032550//purine ribonucleoside binding	GO:0019321//pentose metabolic process;GO:0044707//single-multicellular organism process
MSTRG.12442	6.1	7.19	6.56	5.16	5.11	5.18	5.42	4.48	6.57	4.46	3.65	2.99	--	-	-	-	-	-	-	-	-
MSTRG.12444	4.94	7.05	5.42	4.6	3.67	2.93	3.42	3.78	3.82	1.28	1.21	2.13	--	DUF761 domain-containing protein [Cephalotus follicularis]	-	-	-	-	-	-	-
MSTRG.12445	9.65	7.54	12.89	10.99	11.5	9.78	10.04	11.5	14.26	10.62	9.07	11.44	ARFRP1	ADP-ribosylation factor-related protein 1-like isoform X1 [Camellia sinensis]	-	-	-	-	GO:0044464//cell part	GO:0032550//purine ribonucleoside binding	GO:0035556//intracellular signal transduction;GO:0048193//Golgi vesicle transport;GO:0061024//membrane organization
MSTRG.12447	1	0.28	0.74	0.87	0.26	0.3	0.67	0.54	0	0.22	0.45	0.56	--	-	-	-	-	-	-	-	-
MSTRG.12452	3.97	2.09	2.51	5.07	3.99	1.72	6.52	4.1	5.03	1.99	2.2	3.4	--	Lactate utilization protein like [Actinidia chinensis var. chinensis] [Actinidia chinensis]	-	-	-	-	GO:0043234//protein complex	GO:0005515//protein binding	-
MSTRG.12481	28.04	27.58	29.21	30.3	29.87	29.42	23.13	23.74	24.51	27.88	26.19	27.17	--	AP-5 complex subunit zeta-1 [Camellia sinensis]	-	-	-	-	GO:0030119//AP-type membrane coat adaptor complex	-	GO:0019538//protein metabolic process
MSTRG.12482	0.26	1.33	2.31	2.1	0.56	1.81	1.33	1.8	1.08	0.42	1.43	1.26	--	AP-5 complex subunit zeta-1 [Camellia sinensis]	-	-	-	-	GO:0030119//AP-type membrane coat adaptor complex	-	GO:0019538//protein metabolic process
MSTRG.1249	0.27	0	0	0	0	0	0	0	0	0.24	0	0	CRC	LOW QUALITY PROTEIN: protein CRABS CLAW [Camellia sinensis]	-	-	-	-	GO:0043231//intracellular membrane-bounded organelle	GO:0001071//nucleic acid binding transcription factor activity;GO:0043169//cation binding	GO:0000904//cell morphogenesis involved in differentiation;GO:0006325//chromatin organization;GO:0006355//regulation of transcription, DNA-templated;GO:0009664//plant-type cell wall organization;GO:0009718//anthocyanin-containing compound biosynthetic process;GO:0009887//organ morphogenesis;GO:0009888//tissue development;GO:0009943//adaxial/abaxial axis specification;GO:0048437//floral organ deve…
MSTRG.12490	1.01	0.73	1.13	1.4	1.1	1.03	0.66	0.64	0.45	0.52	0.5	0.66	--	MORC family CW-type zinc finger protein [Actinidia chinensis var. chinensis] [Actinidia chinensis]	-	-	-	-	-	-	-
MSTRG.12491	2.33	3.28	3.6	5.07	4.84	4.44	1.99	2.44	2.36	4.42	4.04	4.14	--	replication protein A 70 kDa DNA-binding subunit D-like [Coffea arabica]	Genetic Information Processing;Genetic Information Processing;Genetic Information Processing;Genetic Information Processing	Replication and repair;Replication and repair;Replication and repair;Replication and repair	ko03440//Homologous recombination;ko03420//Nucleotide excision repair;ko03030//DNA replication;ko03430//Mismatch repair	K07466;K07466;K07466;K07466	-	-	-
MSTRG.12492	0.79	0.72	0.13	1.37	0.77	0.62	1.13	0.63	0.74	0.34	0.39	1.14	--	replication protein A 70 kDa DNA-binding subunit D-like isoform X3 [Camellia sinensis]	-	-	-	-	-	-	-
MSTRG.12494	3.61	1.9	2.91	2.57	2.6	2.53	3.38	4.46	2.79	3.3	2.79	2.74	RABG2	ras-related protein Rab7-like isoform X1 [Camellia sinensis]	Cellular Processes;Cellular Processes	Transport and catabolism;Transport and catabolism	ko04144//Endocytosis;ko04145//Phagosome	K07897;K07897	GO:0016020//membrane;GO:0044464//cell part	GO:0017111//nucleoside-triphosphatase activity;GO:0032550//purine ribonucleoside binding	GO:0015031//protein transport;GO:0016482//cytoplasmic transport;GO:0035556//intracellular signal transduction
MSTRG.12501	1.22	0.7	1.13	2.19	2.53	1.96	0.06	0.46	0.6	1.1	1.22	0.96	--	-	-	-	-	-	-	-	-
MSTRG.12513	8.44	3.46	5.13	7.27	3.68	6.26	3.79	8.38	9.64	6.18	7.44	6.47	AAAS	aladin-like [Camellia sinensis]	Genetic Information Processing	Translation	ko03013//RNA transport	K14320	GO:0043231//intracellular membrane-bounded organelle	-	GO:0003006//developmental process involved in reproduction;GO:0016571//histone methylation;GO:0048580//regulation of post-embryonic development
MSTRG.12529	10.14	8.03	7.15	8.03	7.47	7.12	6.14	7.87	6.43	8.05	7.21	6.97	--	hydroxyproline O-galactosyltransferase HPGT1-like isoform X2 [Camellia sinensis]	-	-	-	-	-	-	-
MSTRG.1253	24.81	21.93	19.05	21.12	25.83	23.44	23.22	26.22	25.34	22.89	23.92	22.13	--	Protein TolB like [Actinidia chinensis var. chinensis] [Actinidia chinensis]	-	-	-	-	GO:0043231//intracellular membrane-bounded organelle	-	GO:0006089//lactate metabolic process;GO:0009404//toxin metabolic process;GO:0009755//hormone-mediated signaling pathway;GO:0014070//response to organic cyclic compound
MSTRG.12530	0	0.4	0	0.8	0.58	0	1.15	0.4	0.34	0.32	0.66	0.61	At3g52155	2,3-bisphosphoglycerate-dependent phosphoglycerate mutase [Actinidia chinensis var. chinensis] [Actinidia chinensis]	-	-	-	-	-	-	-
MSTRG.12535	4.5	6.59	4.21	8.37	10.74	7.77	3.25	3.75	3.44	8.04	10.63	7.88	SYT4	synaptotagmin-4-like [Camellia sinensis]	-	-	-	-	GO:0031090//organelle membrane;GO:0043231//intracellular membrane-bounded organelle	GO:0003677//DNA binding	GO:0006355//regulation of transcription, DNA-templated;GO:0006970//response to osmotic stress;GO:0009630//gravitropism
MSTRG.12540	14.53	15.31	15.75	20.27	21.34	22.52	10.72	11.5	12.28	20.27	20.47	20.72	--	Actin cytoskeleton-regulatory complex protein [Actinidia chinensis var. chinensis] [Actinidia chinensis]	-	-	-	-	GO:0016020//membrane;GO:0043231//intracellular membrane-bounded organelle;GO:0044444//cytoplasmic part	GO:0005488//binding	-
MSTRG.12541	0.7	0.49	0.47	0.98	0.68	0.53	0.2	0	0.99	0.76	0.43	0.92	At4g08350	Transcription elongation factor like [Actinidia chinensis var. chinensis] [Actinidia chinensis]	-	-	-	-	GO:0030529//intracellular ribonucleoprotein complex;GO:0043231//intracellular membrane-bounded organelle	GO:0008135//translation factor activity, RNA binding	GO:0006355//regulation of transcription, DNA-templated
MSTRG.12546	0	0	0	0.18	0	0	0	0	0	0	0	0	--	29 kDa ribonucleoprotein A, chloroplastic-like, partial [Camellia sinensis]	-	-	-	-	-	-	-
MSTRG.12548	11.56	10.68	11.48	11.67	10.61	11.57	12.82	14.25	11.74	12.58	11.31	11	NUP43	nuclear pore complex protein NUP43-like [Camellia sinensis]	Genetic Information Processing	Translation	ko03013//RNA transport	K14305	GO:0009536//plastid;GO:0012505//endomembrane system	GO:0005488//binding	GO:0006260//DNA replication
MSTRG.12559	1.23	1.62	1.62	2.25	2.2	1.7	2.24	2.18	2.11	0.9	1.17	1.14	--	-	-	-	-	-	-	-	-
MSTRG.12562	29.14	23.68	20.66	19.83	20.8	17.73	27.98	27.26	22.12	18.28	14.66	17.18	--	Retrovirus-related Pol polyprotein from transposon TNT 1-94 [Vitis vinifera]	-	-	-	-	-	GO:0016628//oxidoreductase activity, acting on the CH-CH group of donors, NAD or NADP as acceptor	GO:0044710//single-organism metabolic process
MSTRG.12573	0.48	0	0	0.21	0.5	1.41	0	0.26	0.22	0	0.21	0	--	-	-	-	-	-	-	-	-
MSTRG.12577	1.24	1.8	1.22	1.25	1.24	1.01	1.58	1.49	1.38	0.97	1.52	1.69	SDG40	protein SET DOMAIN GROUP 40-like [Camellia sinensis]	-	-	-	-	-	GO:0003824//catalytic activity	GO:0008152//metabolic process
MSTRG.12579	0.21	0	0	0.42	0	0.7	0.7	0.21	0.36	0.34	0.35	0	--	pentatricopeptide repeat-containing protein At4g31850, chloroplastic-like [Camellia sinensis]	-	-	-	-	-	-	-
MSTRG.12588	6.28	6.79	7.32	6.4	6.4	4.63	3.86	4.21	4.52	7.38	6.5	7.01	--	40S ribosomal protein SA [Striga asiatica]	-	-	-	-	GO:0009536//plastid	-	-
MSTRG.12589	0.36	0	0.53	0.16	0.19	0.84	0.64	0.19	0.65	0.62	0.32	0.6	--	PREDICTED: ABC transporter [Prunus dulcis]	-	-	-	-	GO:0009536//plastid	GO:0016779//nucleotidyltransferase activity	GO:0009225//nucleotide-sugar metabolic process
MSTRG.12593	31.82	34.5	36.31	44.89	47.5	45.87	32.66	30.89	30.3	55.57	56.31	57.9	SBEI	1,4-alpha-glucan-branching enzyme 1/amyloplastic like [Actinidia chinensis var. chinensis] [Actinidia chinensis]	Metabolism;Metabolism;Metabolism	Global and overview maps;Global and overview maps;Carbohydrate metabolism	ko01100//Metabolic pathways;ko01110//Biosynthesis of secondary metabolites;ko00500//Starch and sucrose metabolism	K00700;K00700;K00700	GO:0009532//plastid stroma	GO:0016758//transferase activity, transferring hexosyl groups;GO:0016798//hydrolase activity, acting on glycosyl bonds;GO:0043167//ion binding	GO:0005977//glycogen metabolic process;GO:0005982//starch metabolic process;GO:0009059//macromolecule biosynthetic process;GO:0044767//single-organism developmental process;GO:0071555//cell wall organization
MSTRG.12599	179.52	190.29	191.96	172.17	172.06	161.43	185.67	184.35	184.12	128.26	128.99	139.53	RAN3	GTP-binding nuclear protein Ran-3 [Camellia sinensis]	Genetic Information Processing;Genetic Information Processing	Translation;Translation	ko03013//RNA transport;ko03008//Ribosome biogenesis in eukaryotes	K07936;K07936	-	-	-
MSTRG.1261	0.74	0.94	1.58	0.92	1.32	0.76	0.69	1.14	0.75	0.46	0.78	0.23	--	protein MAINTENANCE OF MERISTEMS-like [Camellia sinensis]	-	-	-	-	-	-	-
MSTRG.12616	2.63	2.63	3.56	3.38	4.11	4.04	3.35	3.01	3.7	2.84	3.2	3.72	SVR3	GTP-binding protein TypA [Trema orientale]	-	-	-	-	GO:0009532//plastid stroma	GO:0004674//protein serine/threonine kinase activity;GO:0008135//translation factor activity, RNA binding;GO:0017111//nucleoside-triphosphatase activity;GO:0032550//purine ribonucleoside binding;GO:0043167//ion binding	GO:0006396//RNA processing;GO:0006468//protein phosphorylation;GO:0006979//response to oxidative stress;GO:0034645//cellular macromolecule biosynthetic process;GO:0060255//regulation of macromolecule metabolic process
MSTRG.12617	17.18	16.33	11.36	19.1	20.27	17.36	15.09	14.95	13.08	19.78	20.59	17.17	At2g40860/At2g40870	protein kinase and PP2C-like domain-containing protein isoform X1 [Camellia sinensis]	-	-	-	-	-	GO:0004672//protein kinase activity;GO:0004721//phosphoprotein phosphatase activity;GO:0032550//purine ribonucleoside binding;GO:0043169//cation binding	GO:0006464//cellular protein modification process;GO:0016310//phosphorylation
MSTRG.12620	4.41	2.87	2.77	4.02	3.17	2.85	3.77	1.96	3.13	1.75	3.41	3.12	HPA	histidinol-phosphate aminotransferase, chloroplastic-like [Camellia sinensis]	Metabolism;Metabolism;Metabolism;Metabolism;Metabolism;Metabolism;Metabolism;Metabolism	Global and overview maps;Global and overview maps;Global and overview maps;Amino acid metabolism;Amino acid metabolism;Amino acid metabolism;Biosynthesis of other secondary metabolites;Amino acid metabolism	ko01100//Metabolic pathways;ko01110//Biosynthesis of secondary metabolites;ko01230//Biosynthesis of amino acids;ko00350//Tyrosine metabolism;ko00360//Phenylalanine metabolism;ko00400//Phenylalanine, tyrosine and tryptophan biosynthesis;ko00960//Tropane, piperidine and pyridine alkaloid biosynthesis;ko00340//Histidine metabolism	K00817;K00817;K00817;K00817;K00817;K00817;K00817;K00817	GO:0009536//plastid	GO:0008483//transaminase activity	GO:0006520//cellular amino acid metabolic process
MSTRG.12621	6.73	7.66	8.59	7.69	7.46	6.8	8.49	9.88	8.51	8.39	6.72	10.93	RER1A	protein RER1A-like [Camellia sinensis]	-	-	-	-	GO:0031224//intrinsic component of membrane;GO:0043231//intracellular membrane-bounded organelle	-	GO:0008104//protein localization;GO:0048193//Golgi vesicle transport;GO:0061024//membrane organization
MSTRG.12623	6.21	6.68	6.5	8.8	7.27	7.9	4.45	5.52	4.95	4.97	5.43	5.37	HVA22C	HVA22-like protein [Actinidia chinensis var. chinensis] [Actinidia chinensis]	-	-	-	-	-	-	GO:0006950//response to stress
MSTRG.12625	3.4	3.3	2.63	3.67	3.16	4.61	2.03	1.5	2.16	3.26	2.39	2.44	--	IAA-alanine resistance protein 1-like isoform X2 [Malus domestica]	-	-	-	-	-	-	-
MSTRG.12626	2.73	5.09	3.79	1.22	2.57	4.49	2.65	1.6	1.93	4.8	2.47	3.51	--	regulation of nuclear pre-mRNA domain-containing protein 1A isoform X1 [Helianthus annuus]	-	-	-	-	-	-	-
MSTRG.12629	1.82	2.37	1.49	3.25	1.69	2.31	1.1	0.93	1.32	2.71	2.26	3.16	RUN1	TMV resistance protein N-like [Camellia sinensis]	-	-	-	-	-	GO:0032550//purine ribonucleoside binding	-
MSTRG.1263	97.66	105.05	104.35	122.61	130.97	123.96	117.39	123.86	121.84	133.87	143.59	143.95	ogdh	2-oxoglutarate dehydrogenase, mitochondrial [Camellia sinensis]	Metabolism;Metabolism;Metabolism;Metabolism;Metabolism;Metabolism	Global and overview maps;Global and overview maps;Global and overview maps;Carbohydrate metabolism;Amino acid metabolism;Amino acid metabolism	ko01100//Metabolic pathways;ko01110//Biosynthesis of secondary metabolites;ko01200//Carbon metabolism;ko00020//Citrate cycle (TCA cycle);ko00310//Lysine degradation;ko00380//Tryptophan metabolism	K00164;K00164;K00164;K00164;K00164;K00164	-	-	-
MSTRG.1264	0	0.27	0	0	0	0.59	0	0	0	0	0	0.55	G6PD5	glucose-6-phosphate 1-dehydrogenase 6, cytoplasmic-like [Camellia sinensis]	Metabolism;Metabolism;Metabolism;Metabolism;Metabolism	Global and overview maps;Global and overview maps;Global and overview maps;Metabolism of other amino acids;Carbohydrate metabolism	ko01100//Metabolic pathways;ko01110//Biosynthesis of secondary metabolites;ko01200//Carbon metabolism;ko00480//Glutathione metabolism;ko00030//Pentose phosphate pathway	K00036;K00036;K00036;K00036;K00036	GO:0009536//plastid	GO:0000166//nucleotide binding;GO:0016616//oxidoreductase activity, acting on the CH-OH group of donors, NAD or NADP as acceptor	GO:0006325//chromatin organization;GO:0006739//NADP metabolic process;GO:0010038//response to metal ion;GO:0019318//hexose metabolic process
MSTRG.12646	6.23	6.17	4.14	5.63	8.21	7.66	3.97	2.71	4.15	4.83	4.88	5.98	--	High mobility group nucleosome-binding domain-containing protein [Actinidia chinensis var. chinensis] [Actinidia chinensis]	-	-	-	-	GO:0044444//cytoplasmic part	-	-
MSTRG.1265	0	0.25	0.45	0.2	0	0	0.62	0.5	0.21	0.2	0.41	0	--	-	-	-	-	-	-	-	-
MSTRG.12654	0.4	0.15	0	0.23	0.42	0.16	0.83	0.57	0.12	0.58	0.47	0.44	--	subtilisin-like protease SBT2.6 [Camellia sinensis]	-	-	-	-	-	-	-
MSTRG.12655	2.28	1.73	2.46	2.46	2.46	1.86	2.18	2.94	2.59	1.33	1.7	1.27	--	Protein FAM126B like [Actinidia chinensis var. chinensis] [Actinidia chinensis]	-	-	-	-	GO:0009536//plastid;GO:0016020//membrane	-	-
MSTRG.1266	1.71	1.35	1.92	1.84	2.19	2.53	0.6	0.4	0.43	2.97	2.19	2.02	HDA9	histone deacetylase 9-like, partial [Olea europaea var. sylvestris] [Olea europaea]	-	-	-	-	GO:0043231//intracellular membrane-bounded organelle	GO:0017136//NAD-dependent histone deacetylase activity	GO:0006355//regulation of transcription, DNA-templated;GO:0007275//multicellular organism development;GO:0009292//genetic transfer;GO:0009611//response to wounding;GO:0016575//histone deacetylation
MSTRG.12667	5.52	2.43	5.26	7.85	10.09	10.03	1.32	1.4	1.18	10.29	10.87	9.83	--	probable protein phosphatase 2C 51 [Camellia sinensis]	-	-	-	-	-	-	-
MSTRG.1267	0.2	0	0	0.17	0	0	0.18	0	0	0	0	0	--	-	-	-	-	-	-	-	-
MSTRG.12671	0.51	0.56	0.87	0.88	1.47	0.9	2.38	0.82	0.81	0	0.57	0.7	At1g17520	peptide-N(4)-(N-acetyl-beta-glucosaminyl)asparagine amidase-like isoform X3 [Camellia sinensis]	Organismal Systems	Environmental adaptation	ko04626//Plant-pathogen interaction	K09422	GO:0000785//chromatin;GO:0043231//intracellular membrane-bounded organelle;GO:0098687//chromosomal region	GO:0001071//nucleic acid binding transcription factor activity;GO:0003690//double-stranded DNA binding;GO:0003697//single-stranded DNA binding;GO:0046983//protein dimerization activity	GO:0010468//regulation of gene expression;GO:0034645//cellular macromolecule biosynthetic process;GO:0034728//nucleosome organization
MSTRG.12675	0	0	0	0	0	1.65	0	0	0	0	0	0	--	protein MAINTENANCE OF MERISTEMS-like [Camellia sinensis]	-	-	-	-	-	-	-
MSTRG.12682	206.88	213.02	221.1	266.91	275.83	275.73	233	228.91	230.35	209.2	209.04	209.61	RH3	DEAD-box ATP-dependent RNA helicase 3, chloroplastic-like [Camellia sinensis]	-	-	-	-	GO:0009526//plastid envelope;GO:0009532//plastid stroma	GO:0003676//nucleic acid binding;GO:0032550//purine ribonucleoside binding;GO:0042623//ATPase activity, coupled;GO:0046914//transition metal ion binding	GO:0003006//developmental process involved in reproduction
MSTRG.12685	0	0	0	0	0	0	3.58	5.38	4.9	0	0	0	APC13	anaphase-promoting complex subunit 13-like [Camellia sinensis]	Genetic Information Processing	Folding, sorting and degradation	ko04120//Ubiquitin mediated proteolysis	K12456	GO:0000152//nuclear ubiquitin ligase complex	-	GO:0009409//response to cold;GO:0009639//response to red or far red light;GO:0009756//carbohydrate mediated signaling;GO:0032446//protein modification by small protein conjugation;GO:0044271//cellular nitrogen compound biosynthetic process;GO:0048507//meristem development;GO:0048580//regulation of post-embryonic development;GO:0051235//maintenance of location;GO:0090567//reproductive shoot system…
MSTRG.12687	1.94	0.99	1.55	0.72	1.26	1.33	2.9	1.91	0.96	0.98	1.35	0.58	BIO2	biotin synthase, mitochondrial [Camellia sinensis]	Metabolism;Metabolism	Global and overview maps;Metabolism of cofactors and vitamins	ko01100//Metabolic pathways;ko00780//Biotin metabolism	K01012;K01012	-	GO:0016783//sulfurtransferase activity;GO:0046914//transition metal ion binding;GO:0051536//iron-sulfur cluster binding	GO:0000226//microtubule cytoskeleton organization;GO:0003006//developmental process involved in reproduction;GO:0006637//acyl-CoA metabolic process;GO:0006768//biotin metabolic process;GO:0016129//phytosteroid biosynthetic process;GO:0048509//regulation of meristem development
MSTRG.12689	12.64	13.44	14.92	23.42	23.8	23.6	11.61	11.83	12.85	20.26	20.84	19.37	SPA3	protein SPA1-RELATED 3-like isoform X2 [Camellia sinensis]	-	-	-	-	GO:0031461//cullin-RING ubiquitin ligase complex;GO:0043231//intracellular membrane-bounded organelle	GO:0016628//oxidoreductase activity, acting on the CH-CH group of donors, NAD or NADP as acceptor;GO:0016740//transferase activity;GO:0032550//purine ribonucleoside binding	GO:0006464//cellular protein modification process;GO:0044710//single-organism metabolic process
MSTRG.12690	1.1	1.64	1.34	2.03	2.33	2.67	1.01	0.97	1.19	1.51	1.92	1.56	SPA3	protein SPA1-RELATED 3-like isoform X2 [Camellia sinensis]	-	-	-	-	GO:0031461//cullin-RING ubiquitin ligase complex;GO:0043231//intracellular membrane-bounded organelle	GO:0016628//oxidoreductase activity, acting on the CH-CH group of donors, NAD or NADP as acceptor;GO:0016740//transferase activity;GO:0032550//purine ribonucleoside binding	GO:0006464//cellular protein modification process;GO:0044710//single-organism metabolic process
MSTRG.12692	6.8	2.39	2.67	0.37	5.17	1.08	3.9	3.94	2.57	1.26	0.33	3.05	--	-	-	-	-	-	-	-	-
MSTRG.12695	0.18	0.21	0.09	1.7	1.13	1.52	3.48	4.9	4.33	0.51	0.31	0.3	PNG1	peptide-N(4)-(N-acetyl-beta-glucosaminyl)asparagine amidase-like isoform X1 [Camellia sinensis]	Genetic Information Processing	Folding, sorting and degradation	ko04141//Protein processing in endoplasmic reticulum	K01456	GO:0009532//plastid stroma	GO:0003677//DNA binding;GO:0004672//protein kinase activity;GO:0016755//transferase activity, transferring amino-acyl groups;GO:0016811//hydrolase activity, acting on carbon-nitrogen (but not peptide) bonds, in linear amides;GO:0032550//purine ribonucleoside binding;GO:0043169//cation binding	GO:0000097//sulfur amino acid biosynthetic process;GO:0000302//response to reactive oxygen species;GO:0001101//response to acid chemical;GO:0006281//DNA repair;GO:0006498//N-terminal protein lipidation;GO:0006796//phosphate-containing compound metabolic process;GO:0009636//response to toxic substance;GO:0009886//post-embryonic morphogenesis
MSTRG.12696	0.4	0	0	0	0	0	0	0	0	0	0	0.44	--	transportin MOS14 isoform X1 [Cannabis sativa]	-	-	-	-	GO:0043231//intracellular membrane-bounded organelle	GO:0017016//Ras GTPase binding	GO:0015031//protein transport
MSTRG.127	1.14	0	0	0.36	0.45	0	0	0.09	0.5	0.01	0.86	0	--	mitochondrial amidoxime reducing component 2-like [Camellia sinensis]	-	-	-	-	GO:0009536//plastid	GO:0003824//catalytic activity;GO:0043168//anion binding;GO:0046914//transition metal ion binding	-
MSTRG.1271	4.07	3.11	3.23	3.55	2.27	3.08	3.44	3.93	3.95	1.58	2.53	2.64	--	hexose transporter [Gossypium australe]	-	-	-	-	-	-	-
MSTRG.12719	0.5	1.11	0.41	0.95	0.53	0.71	2.57	3.73	3.32	0.97	0.83	0.37	UVR8	ultraviolet-B receptor UVR8 [Camellia sinensis]	-	-	-	-	GO:0016020//membrane;GO:0032991//macromolecular complex;GO:0043231//intracellular membrane-bounded organelle;GO:0044444//cytoplasmic part	GO:0046983//protein dimerization activity	GO:0006006//glucose metabolic process;GO:0009411//response to UV;GO:0009605//response to external stimulus;GO:0043087//regulation of GTPase activity
MSTRG.1272	1.46	1.33	1.66	1.61	2.14	1.17	1.43	1.45	1.19	2	1.74	1.78	At3g55350	protein ALP1-like isoform X2 [Camellia sinensis]	-	-	-	-	-	-	-
MSTRG.12724	0.51	0	0.84	1.84	0.54	0.41	1.68	0.23	0.52	0.45	0.92	0.58	--	phosphoinositide phospholipase C 2-like isoform X1 [Camellia sinensis]	-	-	-	-	-	-	-
MSTRG.12725	0	0	0.27	1.94	0.47	0.96	0	0.31	0	0	0.49	1.28	RABE1A	PREDICTED: ras-related protein RAB1BV-like, partial [Beta vulgaris subsp. vulgaris] [Beta vulgaris]	Cellular Processes	Transport and catabolism	ko04144//Endocytosis	K07901	-	-	-
MSTRG.12726	0.27	0	0	0	0	0	0	0.59	0	0	0	0	--	-	-	-	-	-	-	-	-
MSTRG.12727	15.11	10.1	9.31	12.26	6.31	11.64	11.04	14.99	7.92	11.74	7.92	12.11	--	CTP synthase [Actinidia chinensis var. chinensis] [Actinidia chinensis]	-	-	-	-	-	-	-
MSTRG.12728	2.34	1.25	1.98	3.19	2.53	1.93	5.83	5.72	5.23	1.75	1.64	1.36	--	uncharacterized protein LOC114269878 isoform X1 [Camellia sinensis]	-	-	-	-	-	-	-
MSTRG.12729	0	0	0	0	0	0	0.77	1.06	0.22	0	0	0	MYH	adenine DNA glycosylase-like [Camellia sinensis]	Genetic Information Processing	Replication and repair	ko03410//Base excision repair	K03575	GO:0043231//intracellular membrane-bounded organelle	GO:0003676//nucleic acid binding;GO:0016798//hydrolase activity, acting on glycosyl bonds;GO:0043169//cation binding;GO:0051536//iron-sulfur cluster binding	GO:0006281//DNA repair;GO:0006305//DNA alkylation
MSTRG.12733	26.53	27.23	26.92	27.58	28.56	28.85	21.28	21.73	21.78	30.61	28.04	29.22	NSL1	MACPF domain-containing protein [Actinidia chinensis var. chinensis] [Actinidia chinensis]	-	-	-	-	GO:0043231//intracellular membrane-bounded organelle	-	GO:0002252//immune effector process;GO:0006605//protein targeting;GO:0006865//amino acid transport;GO:0006970//response to osmotic stress;GO:0009617//response to bacterium;GO:0009620//response to fungus;GO:0009696//salicylic acid metabolic process;GO:0009755//hormone-mediated signaling pathway;GO:0009814//defense response, incompatible interaction;GO:0009863//salicylic acid mediated signaling pat…
MSTRG.12734	118.36	113.2	124.14	87.91	85.64	86.66	118.33	121.59	120.18	94.15	100.27	101.21	--	Trigger factor like [Actinidia chinensis var. chinensis] [Actinidia chinensis]	-	-	-	-	-	-	-
MSTRG.12753	7.54	4.23	5.81	6.97	9.62	7.33	4.65	4.48	7.69	9.52	7.65	9.65	spast	spastin-like [Camellia sinensis]	-	-	-	-	-	-	-
MSTRG.12754	24.44	21.04	18.39	20.09	21.43	18.51	24.39	30.26	25.4	20.74	20.09	20.48	--	heat shock protein 90-6, mitochondrial isoform X2 [Camellia sinensis]	-	-	-	-	-	-	-
MSTRG.12757	0	0.66	0.2	0	0	0	0.18	0	0	0.52	0	0	--	Cysteine-rich venom protein like [Actinidia chinensis var. chinensis] [Actinidia chinensis]	-	-	-	-	-	-	-
MSTRG.12773	7.49	8.84	9.58	6.11	7.58	4.3	9.54	8.42	8.02	8.76	9.83	7.42	--	-	-	-	-	-	-	-	-
MSTRG.12774	11.28	5.19	6.67	9.77	7.82	11.63	6.92	6.12	6.38	5.68	6.4	8.55	--	-	-	-	-	-	-	-	-
MSTRG.12780	0	0	0	0.81	0.81	1.03	8.51	6.55	4.32	0	0	0.53	MOS14	transportin MOS14-like [Camellia sinensis]	-	-	-	-	GO:0043231//intracellular membrane-bounded organelle	GO:0017016//Ras GTPase binding;GO:0032550//purine ribonucleoside binding;GO:0043169//cation binding;GO:0070566//adenylyltransferase activity	GO:0006886//intracellular protein transport;GO:0007049//cell cycle;GO:0008283//cell proliferation;GO:0010468//regulation of gene expression;GO:0031123//RNA 3'-end processing;GO:0031348//negative regulation of defense response;GO:0048449//floral organ formation;GO:0048827//phyllome development
MSTRG.12782	3.25	3.47	2.17	2.67	2.82	2.49	9.66	8.11	6.25	2.09	1.54	2.23	--	Phycobilisome rod-core linker polypeptide CpcG2 like [Actinidia chinensis var. chinensis] [Actinidia chinensis]	-	-	-	-	-	-	-
MSTRG.12787	1.77	1.1	0.53	0.87	1.59	1.48	1.33	0.8	0	1.97	0.97	1.44	--	DNA glycosylase [Actinidia chinensis var. chinensis] [Actinidia chinensis]	-	-	-	-	-	GO:0003824//catalytic activity	GO:0090304//nucleic acid metabolic process
MSTRG.12789	0.53	0.44	1.43	1.61	1.12	1.57	1.77	2.3	0.73	0.81	1.3	1.32	At1g02270	uncharacterized calcium-binding protein At1g02270-like [Camellia sinensis]	-	-	-	-	-	GO:0004518//nuclease activity;GO:0046872//metal ion binding	GO:0090304//nucleic acid metabolic process
MSTRG.12797	3.79	5.94	2.99	4.21	2.65	3.78	1.77	2.39	2.48	1.98	2.21	2.27	--	probable carboxylesterase 12 [Camellia sinensis]	-	-	-	-	-	-	-
MSTRG.12801	21.48	23.56	25.65	24.35	25.83	23.14	24.98	21.44	22.53	24.65	23.27	26.45	AFC1	serine/threonine-protein kinase AFC1-like isoform X2 [Camellia sinensis]	-	-	-	-	GO:0042170//plastid membrane;GO:0044434//chloroplast part	GO:0004672//protein kinase activity;GO:0016829//lyase activity;GO:0032550//purine ribonucleoside binding	GO:0006089//lactate metabolic process;GO:0006396//RNA processing;GO:0006417//regulation of translation;GO:0006468//protein phosphorylation;GO:0006605//protein targeting;GO:0006779//porphyrin-containing compound biosynthetic process;GO:0006952//defense response;GO:0007165//signal transduction;GO:0043067//regulation of programmed cell death;GO:0061024//membrane organization
MSTRG.12802	1.33	1.02	0.66	0.35	0.42	2.05	0.83	0.14	0.12	0.58	0.12	0	--	PREDICTED: Plant [Prunus dulcis]	-	-	-	-	GO:0009536//plastid	-	GO:0006631//fatty acid metabolic process
MSTRG.12807	0.49	0	0	0.22	0	0.29	0	0.27	0	0.65	0.44	0	--	U-box domain-containing protein 4-like [Camellia sinensis]	-	-	-	-	-	GO:0003824//catalytic activity	-
MSTRG.12808	1.69	2.51	3.24	4.26	3.83	3.9	2.57	1.83	1.08	4.72	4.23	2.91	MRS2-I	magnesium transporter [Salvia splendens]	-	-	-	-	GO:0031224//intrinsic component of membrane	GO:0046873//metal ion transmembrane transporter activity	GO:0044763//single-organism cellular process;GO:0070838//divalent metal ion transport
MSTRG.1281	1.62	0.59	1.59	2.23	1.99	2.56	0.84	0.29	0.62	2.47	0.85	2.17	--	ADP,ATP carrier protein 1, mitochondrial-like [Camellia sinensis]	-	-	-	-	-	-	-
MSTRG.12816	409.35	417.81	420.84	426.55	435.14	425.89	529.66	541.94	541.64	575.47	574.1	574	EULS3	ricin B-like lectin R40G3 [Camellia sinensis]	-	-	-	-	-	-	-
MSTRG.12818	0	1.32	0	0.52	0.32	0	0	0	0.55	0.26	0	0	--	-	-	-	-	-	-	-	-
MSTRG.1282	9.44	6.56	8.6	8.05	6.4	6.98	12.68	9.69	5.83	6.74	6.63	7.33	At2g33255	haloacid dehalogenase-like hydrolase domain-containing protein At2g33255 [Camellia sinensis]	-	-	-	-	-	-	-
MSTRG.12821	0.6	0.33	0	0	0	0.35	0.54	0	0	0.52	0.27	0.33	--	tubby-like F-box protein 2 isoform X3 [Camellia sinensis]	-	-	-	-	-	-	-
MSTRG.12824	0	0	0	0	0.34	0.76	0	0	0	0.56	0	0.36	--	uncharacterized protein LOC114283101 [Camellia sinensis]	-	-	-	-	-	-	-
MSTRG.12830	6.4	4.57	7.08	6.03	3.74	3.9	3.18	3.19	3.66	3.86	4.57	5.2	--	-	-	-	-	-	-	-	-
MSTRG.12837	1.65	0.39	0.46	1.95	1.37	0.98	1.9	3.58	1.95	4.32	4.54	4.2	PSK	phytosulfokines-like [Camellia sinensis]	-	-	-	-	GO:0043231//intracellular membrane-bounded organelle	-	GO:0044707//single-multicellular organism process;GO:0044763//single-organism cellular process;GO:0044765//single-organism transport;GO:0044767//single-organism developmental process;GO:0050789//regulation of biological process;GO:0071702//organic substance transport
MSTRG.12838	7.1	4.62	8.49	5.63	7.04	6.63	11.18	13.91	12.66	4.89	4.72	4.43	--	Transmembrane protein [Trema orientale]	-	-	-	-	GO:0031224//intrinsic component of membrane	-	-
MSTRG.12845	1.53	1.52	0.98	1.67	1.53	1.72	4.52	4.82	3.23	0.33	0.89	0.43	OTU2	ubiquitin thioesterase OTU1-like isoform X2 [Camellia sinensis]	Genetic Information Processing	Folding, sorting and degradation	ko04141//Protein processing in endoplasmic reticulum	K13719	-	GO:0016787//hydrolase activity	GO:0019538//protein metabolic process
MSTRG.12846	16.59	15.63	14.38	12.58	15.39	13.9	17	18.11	18.51	20.38	17.42	17.01	RIDA	reactive Intermediate Deaminase A, chloroplastic isoform X1 [Citrus clementina]	-	-	-	-	GO:0009526//plastid envelope;GO:0009532//plastid stroma	GO:0003824//catalytic activity	GO:0006006//glucose metabolic process;GO:0006090//pyruvate metabolic process;GO:0006970//response to osmotic stress;GO:0019758//glycosinolate biosynthetic process
MSTRG.12847	0.65	0.08	0.36	0.44	0.38	0.43	0.71	0.55	0.73	0	0.06	0.16	ATL42	NEP1-interacting protein-like 1 [Camellia sinensis]	-	-	-	-	-	-	-
MSTRG.12854	4.69	3.83	4.79	7.42	7.29	8.15	3.16	3.73	3.75	7.47	7.3	8.3	--	homeobox protein knotted-1-like 5 isoform X3 [Camellia sinensis]	-	-	-	-	-	-	-
MSTRG.12855	4	3.45	2.65	3.84	3.72	4.52	5.97	5.71	3.48	3.75	4.93	4.5	MCCA	methylcrotonyl-CoA carboxylase alpha chain, mitochondrial / 3-methylcrotonyl-CoA carboxylase 1 [Prunus dulcis]	Metabolism;Metabolism	Global and overview maps;Amino acid metabolism	ko01100//Metabolic pathways;ko00280//Valine, leucine and isoleucine degradation	K01968;K01968	GO:0005840//ribosome;GO:0044429//mitochondrial part	GO:0003676//nucleic acid binding;GO:0016421//CoA carboxylase activity;GO:0016879//ligase activity, forming carbon-nitrogen bonds;GO:0032550//purine ribonucleoside binding;GO:0046914//transition metal ion binding	GO:0006006//glucose metabolic process;GO:0006551//leucine metabolic process;GO:0009746//response to hexose;GO:0034285//response to disaccharide
MSTRG.12856	1.56	1.59	0.84	2.88	2.81	1.4	0.81	0.41	1.27	1.54	1.61	1.15	--	Serine/threonine-protein phosphatase 4 regulatory subunit like [Actinidia chinensis var. chinensis] [Actinidia chinensis]	-	-	-	-	-	-	-
MSTRG.12857	37.21	31.02	33.41	35.62	33.74	28.14	20.62	20.95	19.49	36.62	34.51	33.87	--	Serine/threonine-protein phosphatase 4 regulatory subunit like [Actinidia chinensis var. chinensis] [Actinidia chinensis]	-	-	-	-	-	-	-
MSTRG.12860	3.63	3.26	2.21	1.96	1.96	2.79	0.67	1.37	0.55	0.26	1.78	1	--	Integrase, catalytic core [Corchorus capsularis]	-	-	-	-	-	-	-
MSTRG.12862	0.52	0.29	0.51	1.13	0.82	1.23	0.46	0	0.24	1.25	0.81	2.45	ACS10	PREDICTED: probable aminotransferase ACS12 [Pyrus x bretschneideri]	-	-	-	-	-	GO:0008483//transaminase activity;GO:0016846//carbon-sulfur lyase activity;GO:0043168//anion binding	GO:0006520//cellular amino acid metabolic process;GO:0009692//ethylene metabolic process;GO:0009725//response to hormone;GO:0048731//system development
MSTRG.12863	5.31	6.28	5.7	2.62	3.26	4.04	1.14	1.81	1.38	2.91	3.19	2.65	--	R-linalool synthase QH5, chloroplastic-like [Camellia sinensis]	-	-	-	-	-	-	-
MSTRG.12865	2.1	1.36	2.4	2.29	1.16	1.81	1.24	1.29	1.01	1.25	1.71	1.43	--	uncharacterized protein LOC114318714 [Camellia sinensis]	-	-	-	-	-	-	-
MSTRG.12866	31.4	28.09	30.21	34.22	34.09	31.99	26.34	28.08	28.94	32.18	31.33	30.49	RVE6	protein REVEILLE 6 isoform X2 [Camellia sinensis]	-	-	-	-	GO:0043231//intracellular membrane-bounded organelle	GO:0001071//nucleic acid binding transcription factor activity;GO:0003676//nucleic acid binding	GO:0001101//response to acid chemical;GO:0006970//response to osmotic stress;GO:0009725//response to hormone;GO:0010038//response to metal ion;GO:0010468//regulation of gene expression;GO:0034645//cellular macromolecule biosynthetic process
MSTRG.12867	98.37	97.58	97.07	73.72	77.33	70.05	109.03	103.77	109.43	79.74	80.9	76.12	RPS10C	40S ribosomal protein S10-1-like [Camellia sinensis]	Organismal Systems	Environmental adaptation	ko04626//Plant-pathogen interaction	K09422	GO:0015935//small ribosomal subunit;GO:0030312//external encapsulating structure	-	GO:0071555//cell wall organization
MSTRG.12875	0	1.85	0	1.17	2.46	2.77	0	0	0	0	2.34	0	--	Anthranilate phosphoribosyltransferase [Actinidia chinensis var. chinensis] [Actinidia chinensis]	-	-	-	-	GO:0009532//plastid stroma	GO:0016740//transferase activity	GO:0006464//cellular protein modification process
MSTRG.12876	1.26	0	1.82	0.87	0	0	0.4	0.4	0.34	2	1.07	2.62	--	Anthranilate phosphoribosyltransferase [Actinidia chinensis var. chinensis] [Actinidia chinensis]	-	-	-	-	GO:0009532//plastid stroma	GO:0016740//transferase activity	GO:0006464//cellular protein modification process
MSTRG.12877	0.87	0.64	0.86	1.12	1.38	2.18	0	0.16	0	1.01	0.78	0.74	--	poly(A)-specific ribonuclease PARN-like [Camellia sinensis]	Genetic Information Processing	Translation	ko03013//RNA transport	K03238	-	-	-
MSTRG.12880	4.9	6.77	5.86	7.81	8.36	8.9	7	6.34	6.9	9.76	10.09	10.1	--	autophagy-related protein 18h-like [Camellia sinensis]	-	-	-	-	GO:0031090//organelle membrane;GO:0043231//intracellular membrane-bounded organelle	GO:0004672//protein kinase activity	GO:0031668//cellular response to extracellular stimulus;GO:0033554//cellular response to stress;GO:0044237//cellular metabolic process;GO:0044238//primary metabolic process;GO:0051234//establishment of localization;GO:0071704//organic substance metabolic process
MSTRG.12882	1.9	1.82	1.74	2.92	2.83	2.38	2.34	1.91	3.47	1.82	1.96	2.55	RBK2	receptor-like cytosolic serine/threonine-protein kinase RBK2 [Camellia sinensis]	-	-	-	-	GO:0031090//organelle membrane;GO:0043231//intracellular membrane-bounded organelle;GO:0044444//cytoplasmic part	GO:0004672//protein kinase activity;GO:0032550//purine ribonucleoside binding	GO:0006464//cellular protein modification process;GO:0006996//organelle organization;GO:0008104//protein localization;GO:0009247//glycolipid biosynthetic process;GO:0009267//cellular response to starvation;GO:0009414//response to water deprivation;GO:0016310//phosphorylation;GO:0044248//cellular catabolic process;GO:0051234//establishment of localization
MSTRG.12884	0	0	0	0	0	0	0	0	0	0	0	0	--	-	-	-	-	-	-	-	-
MSTRG.12885	0.23	0.38	0.22	0	0.24	0.13	2.65	1.11	1.05	0	0.1	0	--	carboxyl-terminal-processing peptidase 2, chloroplastic-like [Camellia sinensis]	-	-	-	-	-	-	-
MSTRG.12897	0	0	0	0	0	0	0	0	0	0	0	0	--	galactokinase-like isoform X2 [Camellia sinensis]	-	-	-	-	-	-	-
MSTRG.12898	2.02	0.98	2.4	0.53	1.56	1.64	0.62	0.49	0	0.86	0.98	0.53	--	D-inositol 3-phosphate glycosyltransferase [Actinidia chinensis var. chinensis] [Actinidia chinensis]	-	-	-	-	-	GO:0016740//transferase activity	GO:0006950//response to stress;GO:0009247//glycolipid biosynthetic process
MSTRG.129	14.49	18.06	13.81	16.72	15.32	16.91	14.71	13.48	14.85	16.11	15.97	15.81	CDS2	PREDICTED: phosphatidate cytidylyltransferase 1 [Erythranthe guttata]	Metabolism;Metabolism;Metabolism;Environmental Information Processing	Global and overview maps;Global and overview maps;Lipid metabolism;Signal transduction	ko01100//Metabolic pathways;ko01110//Biosynthesis of secondary metabolites;ko00564//Glycerophospholipid metabolism;ko04070//Phosphatidylinositol signaling system	K00981;K00981;K00981;K00981	GO:0031224//intrinsic component of membrane;GO:0043231//intracellular membrane-bounded organelle	GO:0070567//cytidylyltransferase activity	GO:0016094//polyprenol biosynthetic process;GO:0046341//CDP-diacylglycerol metabolic process;GO:0048589//developmental growth
MSTRG.12902	0.72	0	0.35	0	0	0.21	0	0.19	0.33	0	0.16	0.8	--	-	-	-	-	-	-	-	-
MSTRG.12903	45.14	38.1	41.33	32.73	29.98	30.51	46.36	34.84	36.71	50.55	50.15	47.15	GSTZ1	glutathione S-transferase zeta class-like [Camellia sinensis]	Metabolism;Metabolism	Global and overview maps;Amino acid metabolism	ko01100//Metabolic pathways;ko00350//Tyrosine metabolism	K01800;K01800	GO:0044444//cytoplasmic part	GO:0016209//antioxidant activity;GO:0016765//transferase activity, transferring alkyl or aryl (other than methyl) groups;GO:0016859//cis-trans isomerase activity	GO:0006511//ubiquitin-dependent protein catabolic process;GO:0006520//cellular amino acid metabolic process;GO:0009062//fatty acid catabolic process;GO:0009404//toxin metabolic process;GO:0019336//phenol-containing compound catabolic process;GO:0035966//response to topologically incorrect protein;GO:0043248//proteasome assembly
MSTRG.12913	0.12	0	0.12	0.11	0	0.29	0.33	0.94	1.13	0.11	0.33	0.14	--	DNA topoisomerase 3-alpha-like [Camellia sinensis]	-	-	-	-	-	-	-
MSTRG.12914	18.72	18.94	22.21	19.95	20.6	21.91	19.85	18.95	17.39	19.63	20.93	18.53	--	Protein FAR1-RELATED SEQUENCE like [Actinidia chinensis var. chinensis] [Actinidia chinensis]	-	-	-	-	-	GO:0046914//transition metal ion binding;GO:0097159//organic cyclic compound binding	-
MSTRG.12919	3.65	2.53	2.33	3.68	3.27	2.67	1.31	1.78	1.35	1.99	2.61	1.35	DHAD	LOW QUALITY PROTEIN: dihydroxy-acid dehydratase, chloroplastic-like [Camellia sinensis]	Metabolism;Metabolism;Metabolism;Metabolism;Metabolism;Metabolism	Global and overview maps;Global and overview maps;Global and overview maps;Global and overview maps;Metabolism of cofactors and vitamins;Amino acid metabolism	ko01100//Metabolic pathways;ko01110//Biosynthesis of secondary metabolites;ko01230//Biosynthesis of amino acids;ko01210//2-Oxocarboxylic acid metabolism;ko00770//Pantothenate and CoA biosynthesis;ko00290//Valine, leucine and isoleucine biosynthesis	K01687;K01687;K01687;K01687;K01687;K01687	GO:0009532//plastid stroma;GO:0030135//coated vesicle	GO:0005515//protein binding;GO:0016836//hydro-lyase activity;GO:0035091//phosphatidylinositol binding;GO:0046914//transition metal ion binding	GO:0006221//pyrimidine nucleotide biosynthetic process;GO:0006518//peptide metabolic process;GO:0006901//vesicle coating;GO:0008652//cellular amino acid biosynthetic process;GO:0034645//cellular macromolecule biosynthetic process;GO:0048229//gametophyte development
MSTRG.12924	6.16	6.82	4.96	6.68	5.1	7.82	6.82	5.31	3.89	5.31	5.52	4.67	--	vacuolar protein 8-like isoform X2 [Camellia sinensis]	-	-	-	-	-	-	-
MSTRG.12947	60.22	62.41	56.47	44.57	46.22	48.87	60.91	60.8	59.4	54.31	43.55	47.23	GPX4	protein HUA2-LIKE 2-like [Camellia sinensis]	Metabolism;Metabolism	Metabolism of other amino acids;Lipid metabolism	ko00480//Glutathione metabolism;ko00590//Arachidonic acid metabolism	K00432;K00432	GO:0016020//membrane;GO:0043231//intracellular membrane-bounded organelle;GO:0044444//cytoplasmic part	GO:0004601//peroxidase activity	GO:0000904//cell morphogenesis involved in differentiation;GO:0003006//developmental process involved in reproduction;GO:0006605//protein targeting;GO:0006950//response to stress;GO:0009404//toxin metabolic process;GO:0009664//plant-type cell wall organization;GO:0009687//abscisic acid metabolic process
MSTRG.12953	0	0.21	0.38	0.17	0.61	0.23	0.51	1.66	0	0.33	0.69	0.21	NPSN11	novel plant SNARE 11-like isoform X1 [Camellia sinensis]	-	-	-	-	GO:0016020//membrane;GO:0044444//cytoplasmic part	-	GO:0016192//vesicle-mediated transport;GO:0061024//membrane organization;GO:1902410//mitotic cytokinetic process;GO:1902582//single-organism intracellular transport
MSTRG.12964	0	0	0.3	0.53	0	0	0	0	0	0	0.55	0	--	-	-	-	-	-	-	-	-
MSTRG.12965	0	0	0	0	0	1.58	0	0	0	0	0	0	KIN13B	kinesin-like protein KIN-13B [Camellia sinensis]	-	-	-	-	-	-	-
MSTRG.12966	0.34	0.83	0.66	1.32	1.24	1.09	0.45	0.64	0.39	1.39	2.1	1.87	GB210	nuclear pore complex protein GP210-like isoform X2 [Camellia sinensis]	Genetic Information Processing	Translation	ko03013//RNA transport	K14314	-	GO:0097159//organic cyclic compound binding	-
MSTRG.12970	9.53	8.25	7.88	8.93	8.63	7.82	8.27	7.2	6.53	5.97	5.8	5.2	ML4	protein terminal ear1-like isoform X15 [Camellia sinensis]	-	-	-	-	-	-	-
MSTRG.12971	5.78	3.18	5.83	3.32	5.96	5.76	3.41	7.71	6.28	4.02	6.24	5.42	--	ADP-ribosylation factor 1-like [Camellia sinensis]	-	-	-	-	-	-	-
MSTRG.12972	8.15	7.85	8.31	7.26	6.37	5.91	6.18	6.46	8.94	6.11	5.01	7.52	--	protein ANTAGONIST OF LIKE HETEROCHROMATIN PROTEIN 1-like [Camellia sinensis]	-	-	-	-	-	-	-
MSTRG.12973	0	0.56	0	0	0.32	0.18	1.28	1.23	0.42	0.1	0.14	0.13	--	-	-	-	-	-	-	-	-
MSTRG.12978	0.97	2.13	0.96	0.42	0.51	0.29	0.22	0.26	0.67	0.42	1.95	0.27	--	-	-	-	-	-	-	-	-
MSTRG.12980	0.78	0	2.32	0.23	0.28	0.31	0.7	0.28	0	0	0.7	1.03	--	probable mitochondrial import inner membrane translocase subunit TIM21 [Camellia sinensis]	-	-	-	-	-	-	-
MSTRG.12989	9.07	5.64	6.8	6.18	7.5	5.65	2.64	3.84	2.94	7.22	5.79	9.3	Os12g0290150	aspartate--tRNA ligase, chloroplastic/mitochondrial-like [Camellia sinensis]	Metabolism;Metabolism	Global and overview maps;Metabolism of cofactors and vitamins	ko01100//Metabolic pathways;ko00760//Nicotinate and nicotinamide metabolism	K03517;K03517	GO:0009536//plastid	GO:0003824//catalytic activity;GO:0030234//enzyme regulator activity;GO:0043169//cation binding;GO:0046983//protein dimerization activity;GO:0051536//iron-sulfur cluster binding	GO:0019359//nicotinamide nucleotide biosynthetic process;GO:0031325//positive regulation of cellular metabolic process;GO:0043085//positive regulation of catalytic activity;GO:0043650//dicarboxylic acid biosynthetic process;GO:0045333//cellular respiration
MSTRG.12999	7.47	11.13	8.23	10.34	10.66	9.11	7.87	10.74	8.28	7.68	13.77	7.34	--	-	-	-	-	-	-	-	-
MSTRG.13007	0	0	0	0	0	0	0	0.49	0.37	0	0	0	PDPK2	3-phosphoinositide-dependent protein kinase 1 isoform X6 [Camellia sinensis]	-	-	-	-	GO:0044424//intracellular part	GO:0004674//protein serine/threonine kinase activity;GO:0005543//phospholipid binding;GO:0032550//purine ribonucleoside binding	GO:0001934//positive regulation of protein phosphorylation
MSTRG.13020	65.11	60.69	64.08	44.88	46.88	40.69	48.27	54.95	58.28	43.71	37.15	44.45	DPMS2	dolichol-phosphate mannose synthase subunit 2-like [Camellia sinensis]	Metabolism;Metabolism;Metabolism	Global and overview maps;Glycan biosynthesis and metabolism;Glycan biosynthesis and metabolism	ko01100//Metabolic pathways;ko00510//N-Glycan biosynthesis;ko00563//Glycosylphosphatidylinositol(GPI)-anchor biosynthesis	K09658;K09658;K09658	GO:0031227//intrinsic component of endoplasmic reticulum membrane;GO:0031501//mannosyltransferase complex	GO:0016740//transferase activity	GO:0043170//macromolecule metabolic process
MSTRG.13025	33.09	36.54	36.73	37.27	38.4	40.1	29.64	27.57	30.86	33.26	33.13	33.84	RCD1	inactive poly [ADP-ribose] polymerase RCD1-like isoform X1 [Camellia sinensis]	-	-	-	-	GO:0043231//intracellular membrane-bounded organelle	GO:0005488//binding	GO:0000160//phosphorelay signal transduction system;GO:0000302//response to reactive oxygen species;GO:0003006//developmental process involved in reproduction;GO:0006090//pyruvate metabolic process;GO:0006464//cellular protein modification process;GO:0006605//protein targeting;GO:0006970//response to osmotic stress;GO:0006996//organelle organization;GO:0009620//response to fungus;GO:0009755//horm…
MSTRG.13043	0.81	0	0	0	0.28	0.32	1.69	0.58	0.49	0	0	0	KIN12A	kinesin-like protein KIN-12B [Camellia sinensis]	-	-	-	-	-	-	-
MSTRG.13044	0	0	0	0	0	0	0.23	0	0	0	0.68	0	--	eukaryotic translation initiation factor 3 subunit M-like [Camellia sinensis]	-	-	-	-	-	-	-
MSTRG.13045	6.61	7.71	7.19	6.02	5.72	4.21	3.8	4.07	4.26	1.9	1.94	1.21	--	Calcium-binding protein [Actinidia chinensis var. chinensis] [Actinidia chinensis]	-	-	-	-	-	-	-
MSTRG.13057	1.44	2.38	1.08	3.45	1.72	2.56	2.91	1.41	2.35	2.04	2.6	3.25	--	DNA polymerase I B, chloroplastic/mitochondrial-like isoform X2 [Camellia sinensis]	-	-	-	-	-	-	-
MSTRG.13060	1.43	1.57	0.35	1.71	1.5	1.27	0.64	1.35	0.82	1.56	2.39	1.98	CAPH2	condensin-2 complex subunit H2 [Camellia sinensis]	-	-	-	-	GO:0043229//intracellular organelle	-	GO:0009987//cellular process
MSTRG.13067	2.1	2.44	1.84	0.81	1.23	1.38	1.67	2.54	1.61	0.82	0.42	0.91	--	ras-related protein RABE1c-like [Brassica napus]	-	-	-	-	-	-	-
MSTRG.13072	0.02	0.05	0.02	0.36	0.22	0.22	0.27	0.32	0.17	0	0.02	0.05	--	actin cytoskeleton-regulatory complex protein pan1-like [Camellia sinensis]	-	-	-	-	-	-	-
MSTRG.13076	3.55	1.68	3.09	1.33	1.16	1	2.73	2.02	1.55	1.92	1.36	2.07	--	PREDICTED: universal stress protein PHOS34 [Nicotiana attenuata]	-	-	-	-	-	-	-
MSTRG.13077	2.6	0.86	1.28	1.82	1.37	4.32	0.93	2.55	0.24	2.28	0.93	1.74	RPOT3-TOM	LOW QUALITY PROTEIN: DNA-directed RNA polymerase 2A-like [Camellia sinensis]	-	-	-	-	GO:0009536//plastid	GO:0003676//nucleic acid binding;GO:0034062//RNA polymerase activity	GO:0034645//cellular macromolecule biosynthetic process
MSTRG.13081	0	0.06	0	0	0.06	0.07	0.31	0.62	0.21	0	0.05	0	SMU2	suppressor of mec-8 and unc-52 protein homolog 2-like [Camellia sinensis]	-	-	-	-	GO:0043231//intracellular membrane-bounded organelle	-	GO:0006396//RNA processing
MSTRG.13088	13.07	12.08	12.42	10.64	15.04	9.74	7.38	8.27	7.19	9.32	10.69	12.05	CSLE6	cellulose synthase-like protein G2 [Camellia sinensis]	-	-	-	-	GO:0031224//intrinsic component of membrane	GO:0016759//cellulose synthase activity	GO:0030243//cellulose metabolic process
MSTRG.13095	296.85	295.53	311.49	249.8	236.98	240.76	298.08	292.86	299	380.12	368.16	370.86	--	prosaposin-like isoform X2 [Camellia sinensis]	-	-	-	-	GO:0043231//intracellular membrane-bounded organelle	-	GO:0006625//protein targeting to peroxisome;GO:0006970//response to osmotic stress;GO:0009062//fatty acid catabolic process;GO:0070838//divalent metal ion transport
MSTRG.13102	0.56	0.27	0.18	0.86	0.59	0.88	0.44	0.4	1.19	0.22	0.11	0.55	--	probable 37S ribosomal protein S28, mitochondrial [Camellia sinensis]	-	-	-	-	GO:0009536//plastid;GO:0044391//ribosomal subunit	GO:0005198//structural molecule activity	GO:0000097//sulfur amino acid biosynthetic process;GO:0007049//cell cycle;GO:0008380//RNA splicing;GO:0009793//embryo development ending in seed dormancy
MSTRG.13108	1.69	1.56	1.18	2.38	0.46	2.39	1.86	1.54	1.95	1.34	1.56	2.49	--	Pentatricopeptide repeat-containing protein [Actinidia chinensis var. chinensis] [Actinidia chinensis]	-	-	-	-	-	-	-
MSTRG.13111	21.61	22.07	17.57	13.36	14.65	16.3	24.64	32.88	25.64	15.01	17.84	12.4	PR4	wound-induced basic protein [Sesamum indicum]	-	-	-	-	GO:0043231//intracellular membrane-bounded organelle;GO:0044444//cytoplasmic part	-	GO:0009725//response to hormone
MSTRG.13112	0	0	0	0	0	0.34	0	0	0.53	0	0	0	At4g27290	G-type lectin S-receptor-like serine/threonine-protein kinase At4g27290 [Camellia sinensis]	-	-	-	-	-	GO:0004672//protein kinase activity;GO:0032550//purine ribonucleoside binding	GO:0006464//cellular protein modification process;GO:0006796//phosphate-containing compound metabolic process;GO:0008037//cell recognition
MSTRG.13113	0.23	0	0.46	0	0	0	0	0	0	0.2	0	0	--	-	-	-	-	-	-	-	-
MSTRG.13117	2.84	2.02	0.99	0	1.23	0.99	1.35	0	1.38	0.15	0.6	1.3	--	-	-	-	-	-	-	-	-
MSTRG.13127	0.87	0.72	0.43	1.14	0.92	2.58	0.39	0	0	0.38	0.78	0.24	--	lectin beta-1 and beta-2 chains-like [Camellia sinensis]	-	-	-	-	-	GO:0004672//protein kinase activity;GO:0032550//purine ribonucleoside binding	GO:0006468//protein phosphorylation
MSTRG.1313	0	0	0	1.32	0	0	0	0.41	0	0	0	0	--	nudix hydrolase 16, mitochondrial-like [Camellia sinensis]	-	-	-	-	-	-	-
MSTRG.1314	16.63	13.16	13.6	10.27	9.44	13.48	17.37	15.08	16.98	17.11	16.03	19.55	SIB1	sigma factor binding protein 1, chloroplastic-like [Camellia sinensis]	-	-	-	-	-	-	-
MSTRG.13141	0	0	0	0.09	0.06	0.18	0.19	0.34	0.25	0	0	0	--	Inner centromere protein like [Actinidia chinensis var. chinensis] [Actinidia chinensis]	-	-	-	-	-	-	-
MSTRG.13146	49.53	50.73	53.64	51.74	50.49	54.9	45.23	47.69	49.14	52.85	50.02	52.97	STT3B	dolichyl-diphosphooligosaccharide--protein glycosyltransferase subunit STT3B [Camellia sinensis]	Metabolism;Genetic Information Processing;Metabolism	Global and overview maps;Folding, sorting and degradation;Glycan biosynthesis and metabolism	ko01100//Metabolic pathways;ko04141//Protein processing in endoplasmic reticulum;ko00510//N-Glycan biosynthesis	K07151;K07151;K07151	GO:0031090//organelle membrane;GO:0031224//intrinsic component of membrane;GO:0043231//intracellular membrane-bounded organelle;GO:0044444//cytoplasmic part	GO:0004576//oligosaccharyl transferase activity	GO:0006464//cellular protein modification process;GO:0006970//response to osmotic stress;GO:0009814//defense response, incompatible interaction;GO:0016072//rRNA metabolic process;GO:0033554//cellular response to stress
MSTRG.13152	0.25	0.7	0.13	0.22	0.81	0.45	0.57	0.97	1.87	0	0.23	0.14	--	hypothetical protein TEA_008118 [Camellia sinensis var. sinensis] [Camellia sinensis]	-	-	-	-	-	-	-
MSTRG.13157	0	0	0	0.39	0.62	0.17	0.33	0.56	0.68	0	0	0	--	ERI1 exoribonuclease 2-like [Camellia sinensis]	-	-	-	-	-	-	-
MSTRG.13162	0.69	0.12	0	0.94	0.68	0.35	0	0.21	0.58	0.26	0.18	0.22	ADK2	adenosine kinase 2 [Camellia sinensis]	Metabolism;Metabolism	Global and overview maps;Nucleotide metabolism	ko01100//Metabolic pathways;ko00230//Purine metabolism	K00856;K00856	-	-	-
MSTRG.13174	0.85	0.75	0.88	1.38	2.57	1.92	0.43	0.33	0.7	1.43	2.1	1.3	At1g79990	PREDICTED: coatomer subunit beta'-2-like [Raphanus sativus]	-	-	-	-	GO:0030120//vesicle coat;GO:0030660//Golgi-associated vesicle membrane	GO:0004683//calmodulin-dependent protein kinase activity	GO:0006006//glucose metabolic process;GO:0006464//cellular protein modification process;GO:0006996//organelle organization;GO:0015031//protein transport;GO:0046474//glycerophospholipid biosynthetic process;GO:0051603//proteolysis involved in cellular protein catabolic process
MSTRG.13177	0	0	0	0.41	0.11	0	0.09	1.19	0	0	0	0	TRS130	LOW QUALITY PROTEIN: trafficking protein particle complex II-specific subunit 130 homolog [Camellia sinensis]	-	-	-	-	-	-	-
MSTRG.13179	0.28	0	0.14	1.25	0.44	0.6	1.31	0.9	0.63	1.08	2.17	0.77	--	-	-	-	-	-	-	-	-
MSTRG.13181	2.73	2.5	2.24	3.56	3.6	5.38	1.63	2.47	4.38	2.18	3.26	4.05	VPS52	vacuolar protein sorting-associated protein 52 A-like, partial [Camellia sinensis]	-	-	-	-	GO:0031090//organelle membrane;GO:0043231//intracellular membrane-bounded organelle;GO:0043234//protein complex	GO:0005488//binding	GO:0000003//reproduction;GO:0000904//cell morphogenesis involved in differentiation;GO:0008104//protein localization
MSTRG.13183	1.85	2.22	0.92	2.19	1.19	1.26	0.48	0.98	0.32	1.53	0.69	0.91	--	ABC transporter permease protein YtcP [Actinidia chinensis var. chinensis] [Actinidia chinensis]	-	-	-	-	-	GO:0034062//RNA polymerase activity	GO:0009059//macromolecule biosynthetic process
MSTRG.13184	0.16	0.09	0.42	1.64	0.69	0.58	1.46	1.39	1.05	1	0.22	0.55	NUP43	nuclear pore complex protein NUP43-like [Camellia sinensis]	Genetic Information Processing	Translation	ko03013//RNA transport	K14305	GO:0009536//plastid;GO:0012505//endomembrane system	GO:0005488//binding	GO:0006260//DNA replication;GO:0008104//protein localization;GO:0050658//RNA transport
MSTRG.132	5.03	4.54	2.78	3.59	2.34	3.46	2.68	3.05	2.42	3.69	3.6	4.37	--	ERI1 exoribonuclease 2-like [Camellia sinensis]	-	-	-	-	-	-	-
MSTRG.13214	0.84	0.58	0.41	0.73	1.44	1.62	0.75	0.34	0.58	1.47	1.23	1.29	--	-	-	-	-	-	-	-	-
MSTRG.13222	3.81	5.52	2.71	6.22	2.97	4.06	6.38	4.38	1.88	2	2.79	3.48	LACS4	PREDICTED: long chain acyl-CoA synthetase 4-like [Capsicum annuum]	Metabolism;Cellular Processes;Metabolism;Metabolism;Metabolism	Global and overview maps;Transport and catabolism;Global and overview maps;Lipid metabolism;Lipid metabolism	ko01100//Metabolic pathways;ko04146//Peroxisome;ko01212//Fatty acid metabolism;ko00071//Fatty acid degradation;ko00061//Fatty acid biosynthesis	K01897;K01897;K01897;K01897;K01897	GO:0016020//membrane;GO:0043231//intracellular membrane-bounded organelle;GO:0044444//cytoplasmic part	GO:0015645//fatty acid ligase activity	GO:0006631//fatty acid metabolic process;GO:0006950//response to stress;GO:0009625//response to insect;GO:0009699//phenylpropanoid biosynthetic process
MSTRG.13223	2.74	3.77	3.49	3.38	2.53	3.52	1.84	1.49	1.57	2.4	2.05	2.8	--	-	-	-	-	-	-	-	-
MSTRG.13226	5.39	4.52	3.5	8.9	7.9	7.95	4.75	5.65	2.67	6.39	5.47	5.46	At5g43745	Ion channel POLLUX-like [Actinidia chinensis var. chinensis] [Actinidia chinensis]	-	-	-	-	GO:0009526//plastid envelope;GO:0031224//intrinsic component of membrane	GO:0015075//ion transmembrane transporter activity	GO:0006812//cation transport
MSTRG.13228	3.67	2.14	1.3	4.14	5.47	2.82	1.16	2.11	1.59	5.48	3.87	4.57	--	Methyltransferase [Actinidia chinensis var. chinensis] [Actinidia chinensis]	-	-	-	-	-	GO:0008168//methyltransferase activity	GO:0043170//macromolecule metabolic process;GO:0044238//primary metabolic process
MSTRG.13229	1.52	1.63	1.84	2.27	1.97	1.75	2.26	2.55	2.2	3.61	2.68	2.61	VAB	VAN3-binding protein-like isoform X1 [Camellia sinensis]	-	-	-	-	GO:0016020//membrane	GO:0005543//phospholipid binding	GO:0032502//developmental process;GO:0044699//single-organism process;GO:0050794//regulation of cellular process
MSTRG.13237	0.85	0.93	0.17	2.95	1.61	1.61	0.15	0.55	0	2.08	2.43	2.45	--	-	-	-	-	-	-	-	-
MSTRG.13251	0.65	1.7	1.46	0.68	0	0.67	1.27	0.67	0.2	1.58	0.14	1.5	At1g65240	LOW QUALITY PROTEIN: aspartic proteinase-like protein 2, partial [Camellia sinensis]	-	-	-	-	GO:0044464//cell part	GO:0016787//hydrolase activity	GO:0006498//N-terminal protein lipidation;GO:0006625//protein targeting to peroxisome;GO:0009062//fatty acid catabolic process
MSTRG.13254	0	0	0	0	0	0	0	0	0	0	0	0	--	protein FAM133 isoform X1 [Populus trichocarpa]	-	-	-	-	-	-	-
MSTRG.13258	1.12	1.23	1.73	0.56	0.67	0.95	4.43	2.6	6.75	2.23	1.14	1.07	ycf2-A	Ycf2 [Fouquieria diguetii]	-	-	-	-	GO:0009532//plastid stroma	GO:0032550//purine ribonucleoside binding	-
MSTRG.13260	1.01	1.11	0.4	0	0	0.6	0.23	0.55	0	0.64	0.68	1.01	--	Zinc finger protein with KRAB and SCAN domains 5 like [Actinidia chinensis var. chinensis] [Actinidia chinensis]	-	-	-	-	GO:0009536//plastid;GO:0031984//organelle subcompartment	GO:0016740//transferase activity	-
MSTRG.13261	1.67	1.1	0.88	1.36	1.05	2.37	0.8	0.48	0.51	0.39	0.9	1.48	--	uncharacterized protein LOC114257277 [Camellia sinensis]	-	-	-	-	-	-	-
MSTRG.13265	0.47	0.73	0.09	1.15	1	0.79	0.59	0	0.52	0.25	1.1	0.21	LPEAT2	lysophospholipid acyltransferase LPEAT2-like isoform X2 [Camellia sinensis]	Metabolism;Metabolism;Metabolism	Global and overview maps;Lipid metabolism;Lipid metabolism	ko01100//Metabolic pathways;ko00564//Glycerophospholipid metabolism;ko00565//Ether lipid metabolism	K13510;K13510;K13510	GO:0016020//membrane	GO:0016747//transferase activity, transferring acyl groups other than amino-acyl groups	GO:0046471//phosphatidylglycerol metabolic process
MSTRG.13268	6.19	3.41	4.16	4.17	3.86	3.67	3.53	2.9	1.42	3.42	3.78	3.29	FIM2	fimbrin-2-like [Camellia sinensis]	-	-	-	-	GO:0043232//intracellular non-membrane-bounded organelle	-	GO:0006928//movement of cell or subcellular component;GO:0051640//organelle localization
MSTRG.13271	7.11	6.62	6.73	5.2	5.27	5.25	7.13	8.3	9.11	6.07	3.97	5.34	ARL8B	ADP-ribosylation factor-like protein 8a isoform X2 [Camellia sinensis]	-	-	-	-	GO:0005911//cell-cell junction;GO:0031090//organelle membrane;GO:0043231//intracellular membrane-bounded organelle;GO:0044444//cytoplasmic part	GO:0032550//purine ribonucleoside binding	GO:0035556//intracellular signal transduction
MSTRG.13286	6.36	3.74	4.74	5.55	4.78	3.69	9.12	5.53	8.19	5.44	5.7	5.67	DWA2	WD repeat-containing protein DWA2 [Camellia sinensis]	-	-	-	-	GO:0031461//cullin-RING ubiquitin ligase complex;GO:0043231//intracellular membrane-bounded organelle	GO:0005488//binding	GO:0003006//developmental process involved in reproduction;GO:0006259//DNA metabolic process;GO:0009746//response to hexose;GO:0009787//regulation of abscisic acid-activated signaling pathway;GO:0010099//regulation of photomorphogenesis;GO:0019321//pentose metabolic process;GO:0032446//protein modification by small protein conjugation;GO:0034285//response to disaccharide
MSTRG.13291	4.38	4.64	4.97	4.66	5.16	5.64	2.76	2.93	2.89	4.76	4.27	4.44	At4g27290	G-type lectin S-receptor-like serine/threonine-protein kinase At4g27290 isoform X1 [Camellia sinensis]	-	-	-	-	-	GO:0016301//kinase activity	GO:0009987//cellular process
MSTRG.13294	0.78	0.63	0.67	0.64	0.55	0.49	0.65	0.62	0.67	0.59	0.51	0.47	--	L10-interacting MYB domain-containing protein-like [Camellia sinensis]	-	-	-	-	-	-	-
MSTRG.13297	3.07	4.12	3.53	2.82	2.77	3.38	2.25	2.49	2.16	7.28	8.06	6.28	Ephx4	bifunctional epoxide hydrolase 2-like [Camellia sinensis]	-	-	-	-	-	GO:0004713//protein tyrosine kinase activity	GO:0006468//protein phosphorylation
MSTRG.13298	0.48	1.48	1	1.84	2.08	1.21	1.11	1	1.05	1.48	1.67	2.24	EPHX2	bifunctional epoxide hydrolase 2-like [Camellia sinensis]	-	-	-	-	-	GO:0016740//transferase activity	GO:0008152//metabolic process
MSTRG.13300	113.82	115.35	118.68	98.96	91.09	93.64	134.1	128.84	135.87	109.49	110.86	113.46	EPHX2	bifunctional epoxide hydrolase 2-like [Camellia sinensis]	-	-	-	-	-	GO:0004713//protein tyrosine kinase activity	GO:0006468//protein phosphorylation
MSTRG.13301	0	2.62	0	0	2.31	0.19	0.48	0	0.59	0	1.06	0	Ephx2	bifunctional epoxide hydrolase 2-like [Camellia sinensis]	-	-	-	-	-	GO:0004713//protein tyrosine kinase activity	GO:0006468//protein phosphorylation
MSTRG.13302	5.73	6.91	5.44	4.06	4.97	2.83	6.35	5.64	6.91	5.25	4.89	4.4	EPHX2	bifunctional epoxide hydrolase 2-like [Camellia sinensis]	-	-	-	-	-	GO:0004713//protein tyrosine kinase activity	GO:0006468//protein phosphorylation
MSTRG.13303	1.85	0.89	1	0.88	1.93	2.22	0.55	1.12	0.37	0.35	1.28	0.68	--	bifunctional epoxide hydrolase 2-like [Camellia sinensis]	-	-	-	-	-	GO:0003824//catalytic activity	-
MSTRG.13304	27.86	26.97	28.84	23.61	20.85	21.85	27.54	23.81	27.37	29.36	29.16	27.82	EPHX2	bifunctional epoxide hydrolase 2-like [Camellia sinensis]	-	-	-	-	-	GO:0004713//protein tyrosine kinase activity	GO:0006468//protein phosphorylation
MSTRG.13307	5.01	2.31	2.23	2.74	2.04	3.06	3.54	4.03	2.67	1.2	1.52	1.71	--	PREDICTED: probable polyol transporter 4 [Pyrus x bretschneideri]	-	-	-	-	-	GO:0022857//transmembrane transporter activity	GO:0006810//transport;GO:0044699//single-organism process
MSTRG.13316	0.98	1.39	1.3	2.71	2.12	1.57	1.96	2.06	2.11	1.36	1.24	1.47	KIN7E	kinesin-like protein KIN-7E, partial [Camellia sinensis]	-	-	-	-	-	-	-
MSTRG.13317	3.59	1.11	1.75	1.18	1.59	1.09	0.86	0.78	1.92	1.46	1.5	1.07	CASP	protein CASP-like [Camellia sinensis]	-	-	-	-	GO:0031228//intrinsic component of Golgi membrane;GO:0031984//organelle subcompartment	-	GO:0030243//cellulose metabolic process;GO:0048193//Golgi vesicle transport
MSTRG.13327	5.22	5.19	4.95	6.17	6.53	7.09	5.45	5.15	4.82	6.85	6.2	6.13	--	Envelope glycoprotein like [Actinidia chinensis var. chinensis] [Actinidia chinensis]	-	-	-	-	-	-	-
MSTRG.1333	5.01	1.76	0	0	1.24	3.17	3.76	0	0	0	0.16	0	--	Polyketide cyclase [Actinidia chinensis var. chinensis] [Actinidia chinensis]	-	-	-	-	GO:0043231//intracellular membrane-bounded organelle;GO:0044444//cytoplasmic part	GO:0005488//binding	-
MSTRG.13344	178.78	159.34	164.83	130.86	123.65	119.78	179.52	184.78	166.8	148.24	142.22	150.09	RUB1	ubiquitin-NEDD8-like protein RUB2 [Camellia sinensis]	-	-	-	-	GO:0043231//intracellular membrane-bounded organelle;GO:0044444//cytoplasmic part	-	GO:0006605//protein targeting;GO:0009411//response to UV;GO:0019941//modification-dependent protein catabolic process;GO:0036211//protein modification process
MSTRG.13359	11.33	11.42	11.99	16.52	17.34	15.98	8.32	9.24	7.89	15.82	15.2	16.16	CAMTA3	calmodulin-binding transcription activator 2-like isoform X1 [Camellia sinensis]	-	-	-	-	-	-	GO:0006950//response to stress
MSTRG.13360	15.68	11.84	11.75	9.31	10.26	8.85	12.51	12.64	10.19	14.43	13.37	16.32	--	LysM domain-containing protein [Cephalotus follicularis]	-	-	-	-	GO:0043231//intracellular membrane-bounded organelle	-	GO:0009814//defense response, incompatible interaction;GO:0033554//cellular response to stress;GO:0044036//cell wall macromolecule metabolic process
MSTRG.13383	113.6	117.64	120.53	123.06	125.94	115.59	133.4	136.72	137.32	109.22	111.28	110.92	DIT1	dicarboxylate transporter 1, chloroplastic [Camellia sinensis]	-	-	-	-	GO:0009528//plastid inner membrane;GO:0031224//intrinsic component of membrane;GO:0031976//plastid thylakoid	GO:0015140//malate transmembrane transporter activity	GO:0006536//glutamate metabolic process;GO:0006694//steroid biosynthetic process;GO:0006970//response to osmotic stress;GO:0009746//response to hexose;GO:0015729//oxaloacetate transport;GO:0015743//malate transport;GO:0015813//L-glutamate transport;GO:0030001//metal ion transport;GO:0040007//growth;GO:0042044//fluid transport;GO:0042546//cell wall biogenesis;GO:0051273//beta-glucan metabolic proc…
MSTRG.1339	0.51	2.2	0.73	1.03	1.61	0.79	1.27	0.63	1.15	0.28	1.08	0.98	--	F11F12.5 protein [Cucumis melo var. makuwa] [Cucumis melo]	-	-	-	-	GO:0016020//membrane;GO:0043231//intracellular membrane-bounded organelle	-	GO:0001101//response to acid chemical;GO:0006972//hyperosmotic response;GO:0040007//growth;GO:0050794//regulation of cellular process
MSTRG.13404	0.18	0.3	0.27	1.51	1.91	1.41	0.9	1.98	1.5	0	0	0.1	PERK1	proline-rich receptor-like protein kinase PERK1 [Camellia sinensis]	-	-	-	-	GO:0031224//intrinsic component of membrane	GO:0004702//receptor signaling protein serine/threonine kinase activity;GO:0032550//purine ribonucleoside binding	GO:0001558//regulation of cell growth;GO:0006950//response to stress;GO:0009664//plant-type cell wall organization;GO:0010383//cell wall polysaccharide metabolic process;GO:0032147//activation of protein kinase activity;GO:0051707//response to other organism
MSTRG.13418	75.66	65.89	59.13	62.85	67.41	52.1	63.05	75.01	69.1	54.22	58.03	53.49	FIB2	mediator of RNA polymerase II transcription subunit 36a-like [Camellia sinensis]	Genetic Information Processing	Translation	ko03008//Ribosome biogenesis in eukaryotes	K14563	GO:0031981//nuclear lumen;GO:0043232//intracellular non-membrane-bounded organelle;GO:0043234//protein complex	GO:0003723//RNA binding;GO:0016741//transferase activity, transferring one-carbon groups	GO:0006163//purine nucleotide metabolic process;GO:0006221//pyrimidine nucleotide biosynthetic process;GO:0006399//tRNA metabolic process;GO:0009451//RNA modification;GO:0016072//rRNA metabolic process;GO:0032259//methylation
MSTRG.13421	8.21	8.36	7.04	7.12	8.33	7.79	7.62	6.37	8.18	6.08	6.87	5.48	PLR3	probable pinoresinol-lariciresinol reductase 3 isoform X2 [Camellia sinensis]	-	-	-	-	-	GO:0016616//oxidoreductase activity, acting on the CH-OH group of donors, NAD or NADP as acceptor;GO:0016628//oxidoreductase activity, acting on the CH-CH group of donors, NAD or NADP as acceptor	GO:0010038//response to metal ion;GO:0044710//single-organism metabolic process
MSTRG.13428	2.07	2.37	1.98	1.55	2.94	2.33	4.28	4.06	3.36	1.74	2.38	2.02	NPSN11	novel plant SNARE 11-like isoform X4 [Camellia sinensis]	-	-	-	-	GO:0012505//endomembrane system;GO:0031224//intrinsic component of membrane;GO:0043231//intracellular membrane-bounded organelle;GO:0044444//cytoplasmic part	-	GO:0048193//Golgi vesicle transport;GO:0061024//membrane organization;GO:1902410//mitotic cytokinetic process
MSTRG.13433	20.3	21.46	19.65	16.72	19.94	19.39	20.92	23.59	20.57	18.6	19.79	17.97	TK	thymidine kinase a-like isoform X2 [Camellia sinensis]	Metabolism;Metabolism	Global and overview maps;Nucleotide metabolism	ko01100//Metabolic pathways;ko00240//Pyrimidine metabolism	K00857;K00857	GO:0043231//intracellular membrane-bounded organelle	GO:0005515//protein binding;GO:0019136//deoxynucleoside kinase activity;GO:0032550//purine ribonucleoside binding;GO:0043169//cation binding	GO:0006259//DNA metabolic process;GO:0009124//nucleoside monophosphate biosynthetic process
MSTRG.13436	0	0.14	0.26	0.23	0.27	0.15	0.12	0.14	0	0	0.35	0.14	At1g54730	PREDICTED: sugar transporter ERD6-like 5 [Solanum tuberosum]	-	-	-	-	GO:0031224//intrinsic component of membrane	GO:0016491//oxidoreductase activity;GO:0022857//transmembrane transporter activity	GO:0044763//single-organism cellular process;GO:0044765//single-organism transport
MSTRG.13439	2.19	1.86	1.27	1.61	2.07	0.76	0.19	1.16	0.39	0.91	0	1.43	--	-	-	-	-	-	-	-	-
MSTRG.1344	1.27	0.74	0.59	0.99	0.78	1.51	3.3	1.96	2.22	1	1.5	1.27	--	-	-	-	-	-	-	-	-
MSTRG.13440	1.65	1.65	2.16	3.32	4.97	4.97	1.35	1.22	1.27	2.58	2.69	3.35	PHIP	PH-interacting protein-like isoform X1 [Camellia sinensis]	-	-	-	-	GO:0031461//cullin-RING ubiquitin ligase complex	-	GO:0009606//tropism
MSTRG.13443	0	0.03	0	0.04	0.02	0.03	1.61	1.42	2.33	0	0.06	0	NTMC2T6.1	C2 domain-containing protein At1g53590-like isoform X2 [Camellia sinensis]	-	-	-	-	GO:0009536//plastid;GO:0016020//membrane	-	-
MSTRG.13444	0	0	0	0	0	0	2.61	1.25	0.81	0.12	0	0	--	Importin-5 [Gossypium arboreum]	-	-	-	-	GO:0030076//light-harvesting complex;GO:0030312//external encapsulating structure;GO:0044444//cytoplasmic part	GO:0003824//catalytic activity;GO:0017016//Ras GTPase binding	GO:0009117//nucleotide metabolic process;GO:0009664//plant-type cell wall organization;GO:0010383//cell wall polysaccharide metabolic process
MSTRG.13447	81.76	72.08	76.14	65.18	54.21	55.8	88.61	95.89	88.66	58.32	59.53	60.21	RPL29A	60S ribosomal protein L29-1-like [Camellia sinensis]	Genetic Information Processing	Translation	ko03010//Ribosome	K02905	GO:0015934//large ribosomal subunit	GO:0005198//structural molecule activity	GO:0009451//RNA modification;GO:0010467//gene expression;GO:0022613//ribonucleoprotein complex biogenesis;GO:0043094//cellular metabolic compound salvage
MSTRG.13453	0.93	3.43	3.77	5.85	4.62	5.27	2.01	0	2.23	5.15	2.76	4.53	WNK1	serine/threonine-protein kinase WNK1-like [Camellia sinensis]	-	-	-	-	GO:0016020//membrane;GO:0043231//intracellular membrane-bounded organelle	GO:0004702//receptor signaling protein serine/threonine kinase activity;GO:0032550//purine ribonucleoside binding	GO:0032147//activation of protein kinase activity;GO:0048511//rhythmic process
MSTRG.13455	0.79	0.75	0.78	1.08	2.03	1.27	0.56	0.31	1.14	0.59	0.91	0.88	--	-	-	-	-	-	-	-	-
MSTRG.1346	0	0	0	0.7	1.06	1.19	3.06	2.4	1.48	0	0	0	--	-	-	-	-	-	-	-	-
MSTRG.13461	0.91	1.07	1.16	2.1	2.32	2.33	0.89	1.24	1.02	1.67	1.39	1.21	--	zf-RVT domain-containing protein, partial [Cephalotus follicularis]	-	-	-	-	-	-	-
MSTRG.1347	0.36	0.2	0.22	0	0	1.08	0.65	0.79	1.84	1.12	1.14	0	UBP23	ubiquitin carboxyl-terminal hydrolase 36/42 [Salvia splendens]	-	-	-	-	GO:0043231//intracellular membrane-bounded organelle	GO:0070011//peptidase activity, acting on L-amino acid peptides	GO:0009117//nucleotide metabolic process;GO:0019941//modification-dependent protein catabolic process
MSTRG.13478	29.07	25.49	28.63	25.12	20.98	26.73	28.65	25.29	24.61	29.12	28.46	33.05	--	probable leucine-rich repeat receptor-like protein kinase At1g35710 isoform X2 [Camellia sinensis]	-	-	-	-	GO:0031984//organelle subcompartment;GO:0043231//intracellular membrane-bounded organelle	GO:0016628//oxidoreductase activity, acting on the CH-CH group of donors, NAD or NADP as acceptor	GO:0006796//phosphate-containing compound metabolic process;GO:0009617//response to bacterium;GO:0009886//post-embryonic morphogenesis;GO:0044710//single-organism metabolic process;GO:0048437//floral organ development;GO:0050794//regulation of cellular process
MSTRG.13479	2.27	2.33	3.14	3.19	3.14	3.02	2.16	1.73	1.53	2.16	2.92	2.76	--	probable leucine-rich repeat receptor-like protein kinase At1g35710 isoform X1 [Camellia sinensis]	-	-	-	-	GO:0031984//organelle subcompartment;GO:0043231//intracellular membrane-bounded organelle	GO:0016628//oxidoreductase activity, acting on the CH-CH group of donors, NAD or NADP as acceptor	GO:0006796//phosphate-containing compound metabolic process;GO:0009617//response to bacterium;GO:0009886//post-embryonic morphogenesis;GO:0044710//single-organism metabolic process;GO:0048437//floral organ development;GO:0050794//regulation of cellular process
MSTRG.1348	0	0	0	0	0	0	1.31	0.34	0.48	0.09	0	0	--	hypothetical protein TEA_009552 [Camellia sinensis var. sinensis] [Camellia sinensis]	-	-	-	-	-	-	-
MSTRG.13496	1.28	0	0.46	1.57	1.43	0	0	0.36	1.53	1.85	0	0.59	--	rab3 GTPase-activating protein catalytic subunit isoform X3 [Camellia sinensis]	-	-	-	-	-	-	-
MSTRG.13497	4.27	2.57	1.86	3.72	3.59	0.99	1.38	2.05	0.44	1.31	1.31	1.43	--	-	-	-	-	-	-	-	-
MSTRG.13499	0.64	0	0.42	0.56	0.34	0.5	1.24	1.85	1.17	0.37	0.86	0.95	RRP6L1	eukaryotic translation initiation factor 3 subunit M-like [Camellia sinensis]	Genetic Information Processing	Folding, sorting and degradation	ko03018//RNA degradation	K12591	GO:0000178//exosome (RNase complex)	GO:0004527//exonuclease activity;GO:0097159//organic cyclic compound binding	GO:0010467//gene expression;GO:0090304//nucleic acid metabolic process
MSTRG.13514	0.66	0.73	0.65	0.91	1.22	1.44	0.34	0.53	0.4	2.2	1.53	1.47	--	-	-	-	-	-	-	-	-
MSTRG.13515	1.35	1.24	0	0.39	0.71	0.8	0.2	0	1.03	0.39	0.79	1.75	SPPA	serine protease SPPA, chloroplastic-like [Camellia sinensis]	-	-	-	-	GO:0009526//plastid envelope;GO:0009532//plastid stroma;GO:0031224//intrinsic component of membrane;GO:0031976//plastid thylakoid;GO:0044434//chloroplast part	GO:0070011//peptidase activity, acting on L-amino acid peptides	GO:0006796//phosphate-containing compound metabolic process;GO:0016485//protein processing;GO:0050896//response to stimulus
MSTRG.1352	34.89	33.38	37.4	33.35	37.12	37.17	27.64	26.87	26.94	28.25	28.1	30.31	--	Serine/arginine repetitive matrix protein [Actinidia chinensis var. chinensis] [Actinidia chinensis]	-	-	-	-	GO:0009536//plastid	-	GO:0001101//response to acid chemical;GO:0006605//protein targeting;GO:0006972//hyperosmotic response;GO:0009699//phenylpropanoid biosynthetic process;GO:0009755//hormone-mediated signaling pathway;GO:0043067//regulation of programmed cell death;GO:0061024//membrane organization
MSTRG.13526	4.23	4.81	4.32	8.03	7.91	8.15	3.25	3.36	3.58	6.62	7.68	6.83	LIG6	DNA ligase 6 isoform X1 [Camellia sinensis]	Genetic Information Processing;Genetic Information Processing;Genetic Information Processing;Genetic Information Processing	Replication and repair;Replication and repair;Replication and repair;Replication and repair	ko03420//Nucleotide excision repair;ko03030//DNA replication;ko03410//Base excision repair;ko03430//Mismatch repair	K10747;K10747;K10747;K10747	-	GO:0003909//DNA ligase activity;GO:0097159//organic cyclic compound binding;GO:1901363//heterocyclic compound binding	GO:0006259//DNA metabolic process;GO:0033554//cellular response to stress
MSTRG.13540	0.11	0.47	0.64	0.94	0.91	1.15	0.1	0.82	0.3	0.85	0.96	0.84	--	DnaJ subfamily C member 10 like [Actinidia chinensis var. chinensis] [Actinidia chinensis]	-	-	-	-	GO:0009536//plastid	-	GO:0009648//photoperiodism
MSTRG.13544	23.57	25.34	22.41	18.7	19.12	19.85	22.18	26.65	22.73	24.89	20.27	20.51	PAM16L2	mitochondrial import inner membrane translocase subunit PAM16 like 2-like isoform X2 [Camellia sinensis]	-	-	-	-	-	-	-
MSTRG.13556	0	0.21	0.19	0.54	0.21	0.29	0	0.2	0.36	0.28	0.2	0	--	glutathione reductase, cytosolic-like [Camellia sinensis]	-	-	-	-	-	GO:0004702//receptor signaling protein serine/threonine kinase activity;GO:0032550//purine ribonucleoside binding	GO:0032147//activation of protein kinase activity
MSTRG.13561	0.91	0.89	1.19	0.97	0.86	1.2	0.72	0.55	0.84	1.24	1.27	0.45	SDH5	succinate dehydrogenase subunit 5, mitochondrial-like [Camellia sinensis]	-	-	-	-	GO:0044455//mitochondrial membrane part	-	GO:0009725//response to hormone;GO:0019941//modification-dependent protein catabolic process;GO:0035966//response to topologically incorrect protein;GO:0043094//cellular metabolic compound salvage;GO:0043248//proteasome assembly
MSTRG.13563	15.99	14.21	15.27	10.13	8.78	12.29	11.24	8.65	10.87	11.3	11.31	14.37	At1g54570	Acyltransferase-like protein [Arachis hypogaea]	-	-	-	-	GO:0044434//chloroplast part	GO:0016746//transferase activity, transferring acyl groups	GO:0006641//triglyceride metabolic process;GO:0016101//diterpenoid metabolic process
MSTRG.13574	8.1	9.19	11.56	8.33	6.51	9.03	5.63	8.67	6	8.78	10.18	7.68	LCB1	long chain base biosynthesis protein 1-like [Camellia sinensis]	Metabolism;Metabolism	Global and overview maps;Lipid metabolism	ko01100//Metabolic pathways;ko00600//Sphingolipid metabolism	K00654;K00654	GO:0009536//plastid;GO:0031090//organelle membrane;GO:0031224//intrinsic component of membrane	GO:0016454//C-palmitoyltransferase activity;GO:0043168//anion binding	GO:0006665//sphingolipid metabolic process;GO:0010038//response to metal ion;GO:0012501//programmed cell death;GO:0040007//growth
MSTRG.13579	1.36	1.31	1.64	1.74	3.55	2.65	1.51	1.56	0.88	1.11	2	2.84	AHA11	plasma membrane ATPase 2-like [Camellia sinensis]	Metabolism	Energy metabolism	ko00190//Oxidative phosphorylation	K01535	GO:0031224//intrinsic component of membrane	GO:0015662//ATPase activity, coupled to transmembrane movement of ions, phosphorylative mechanism;GO:0032550//purine ribonucleoside binding;GO:0043169//cation binding	GO:0009152//purine ribonucleotide biosynthetic process;GO:0015992//proton transport
MSTRG.1358	1.48	1.6	1.53	1.19	1.51	1.9	1.98	1.08	0.63	1.71	2.42	0.43	--	Protein RNA-directed DNA methylation like [Actinidia chinensis var. chinensis] [Actinidia chinensis]	-	-	-	-	-	-	-
MSTRG.13580	0.44	0.48	0	1.53	0.93	1.3	0	0.24	0	1.15	0.79	1.22	--	hypothetical protein TEA_012171 [Camellia sinensis var. sinensis] [Camellia sinensis]	-	-	-	-	-	-	-
MSTRG.13589	84.53	84.9	83.97	73.73	75.05	79.13	132.02	124.49	126.07	231.47	235.26	245.82	PAP8	purple acid phosphatase 8-like [Camellia sinensis]	Metabolism;Metabolism	Global and overview maps;Metabolism of cofactors and vitamins	ko01100//Metabolic pathways;ko00740//Riboflavin metabolism	K14379;K14379	GO:0043231//intracellular membrane-bounded organelle;GO:0044421//extracellular region part	GO:0016209//antioxidant activity;GO:0016791//phosphatase activity;GO:0046914//transition metal ion binding	GO:0006355//regulation of transcription, DNA-templated;GO:0006796//phosphate-containing compound metabolic process;GO:0009247//glycolipid biosynthetic process;GO:0009267//cellular response to starvation
MSTRG.1359	117.7	115.08	122.84	93.7	88.45	89.96	117.14	115.75	122.3	199.79	193.44	193.89	Os04g0338000	probable aldo-keto reductase 4 [Camellia sinensis]	-	-	-	-	GO:0009526//plastid envelope;GO:0016020//membrane	GO:0004033//aldo-keto reductase (NADP) activity	GO:0006006//glucose metabolic process;GO:0006090//pyruvate metabolic process;GO:0006970//response to osmotic stress;GO:0009699//phenylpropanoid biosynthetic process;GO:0009891//positive regulation of biosynthetic process;GO:0010038//response to metal ion
MSTRG.13599	2.71	1.76	2.62	2.03	1.9	2.56	1.65	2.16	2.11	1.35	1.35	2.05	STY17	serine/threonine-protein kinase STY17 isoform X1 [Camellia sinensis]	-	-	-	-	GO:0044444//cytoplasmic part	GO:0004713//protein tyrosine kinase activity;GO:0031406//carboxylic acid binding;GO:0032550//purine ribonucleoside binding	GO:0006468//protein phosphorylation;GO:0009657//plastid organization;GO:0030036//actin cytoskeleton organization
MSTRG.1360	0	0	0	0.41	0	0	0	0	0	0.42	0.39	0	IN2-2	probable aldo-keto reductase 4 [Camellia sinensis]	-	-	-	-	-	GO:0004033//aldo-keto reductase (NADP) activity	GO:0009755//hormone-mediated signaling pathway;GO:0044710//single-organism metabolic process
MSTRG.1361	3.18	1.46	1.97	3.36	2.7	5.2	1.55	2.6	1.34	2.82	3.17	3.26	OsI_016050	DEAD-box ATP-dependent RNA helicase 13-like isoform X2 [Camellia sinensis]	-	-	-	-	-	GO:0016787//hydrolase activity;GO:0097159//organic cyclic compound binding;GO:1901363//heterocyclic compound binding	-
MSTRG.13610	0	0	0	0	0	0	0	0.2	0	0	0	0	--	uncharacterized protein LOC114270931 [Camellia sinensis]	-	-	-	-	-	-	-
MSTRG.13611	0	0.06	0.3	0.17	0.28	0	0.28	0	0	0.11	0.51	0.41	IBI1	aspartate--tRNA ligase 2, cytoplasmic-like [Camellia sinensis]	Genetic Information Processing	Translation	ko00970//Aminoacyl-tRNA biosynthesis	K22503	GO:0044424//intracellular part	GO:0004812//aminoacyl-tRNA ligase activity;GO:0032550//purine ribonucleoside binding	GO:0006418//tRNA aminoacylation for protein translation
MSTRG.13617	0	0	0	0.26	0	0	0	0	0	0	0.27	0	--	RNA cytidine acetyltransferase 2-like [Coffea eugenioides]	-	-	-	-	-	-	-
MSTRG.13623	8.87	8.19	9.39	7.68	9.23	7.73	9.93	8.08	8.93	10.72	9.18	7.41	VIP3	LOW QUALITY PROTEIN: WD repeat-containing protein VIP3-like [Camellia sinensis]	Genetic Information Processing	Folding, sorting and degradation	ko03018//RNA degradation	K12602	GO:0031461//cullin-RING ubiquitin ligase complex;GO:0044444//cytoplasmic part	GO:0005488//binding	GO:0009909//regulation of flower development;GO:0034968//histone lysine methylation
MSTRG.13629	3.71	5.2	3.65	3.1	4.09	5.3	4.28	3.53	3.98	4.83	5.13	5.12	PEX10	peroxisome biogenesis factor 10 [Camellia sinensis]	Cellular Processes	Transport and catabolism	ko04146//Peroxisome	K13346	GO:0031231//intrinsic component of peroxisomal membrane	GO:0019787//ubiquitin-like protein transferase activity;GO:0046914//transition metal ion binding	GO:0003006//developmental process involved in reproduction;GO:0006625//protein targeting to peroxisome;GO:0009062//fatty acid catabolic process;GO:0016567//protein ubiquitination;GO:0043094//cellular metabolic compound salvage;GO:0051640//organelle localization
MSTRG.13630	2.61	1	3.35	1.89	1.57	0.53	1.4	1.13	1.93	0.87	3.13	0.65	PEX10	Peroxisome biogenesis factor 10 [Vitis vinifera]	Cellular Processes	Transport and catabolism	ko04146//Peroxisome	K13346	GO:0031231//intrinsic component of peroxisomal membrane	GO:0019787//ubiquitin-like protein transferase activity;GO:0046914//transition metal ion binding	GO:0003006//developmental process involved in reproduction;GO:0006625//protein targeting to peroxisome;GO:0009062//fatty acid catabolic process;GO:0016567//protein ubiquitination;GO:0043094//cellular metabolic compound salvage;GO:0051640//organelle localization
MSTRG.13641	4.42	2.22	4.28	5.12	5	6.92	3.89	0.41	2.64	3.22	1.65	2.76	--	MDIS1-interacting receptor like kinase 2-like [Camellia sinensis]	-	-	-	-	-	GO:0016772//transferase activity, transferring phosphorus-containing groups	GO:0008152//metabolic process
MSTRG.13642	5.4	9.96	8.48	12.51	9.37	8.92	4.61	6.21	4.6	9.16	7.71	7.7	--	MDIS1-interacting receptor like kinase 2-like [Camellia sinensis]	-	-	-	-	-	GO:0016740//transferase activity	-
MSTRG.13645	1.12	0.37	1.77	0.49	0.47	0.67	1.31	0.49	1.14	0.79	0.5	0	At1g76760	thioredoxin Y1, chloroplastic-like [Camellia sinensis]	-	-	-	-	-	GO:0015036//disulfide oxidoreductase activity	GO:0018904//ether metabolic process;GO:0019725//cellular homeostasis;GO:0044267//cellular protein metabolic process
MSTRG.13662	2.96	3.77	3.3	4.11	3.84	2.24	3.02	3.35	1.84	1.87	3.25	2.86	AIP2	DEAD-box ATP-dependent RNA helicase 15 [Vitis vinifera]	Genetic Information Processing;Genetic Information Processing;Genetic Information Processing	Translation;Transcription;Translation	ko03013//RNA transport;ko03040//Spliceosome;ko03015//mRNA surveillance pathway	K12812;K12812;K12812	-	GO:0017111//nucleoside-triphosphatase activity;GO:0032550//purine ribonucleoside binding	-
MSTRG.13667	0.78	0.73	0.76	0.58	0.7	1.05	0.69	0.48	1.83	0.68	0.69	1.6	--	ankyrin repeat-containing protein At5g02620-like isoform X1 [Camellia sinensis]	-	-	-	-	-	-	-
MSTRG.13668	0.92	0.86	0.77	1.65	1.04	1.55	0.47	0.21	1.68	0.63	0.82	1.17	At1g51745	ubiquitin carboxyl-terminal hydrolase 12-like isoform X1 [Camellia sinensis]	-	-	-	-	-	GO:0070011//peptidase activity, acting on L-amino acid peptides	GO:0019941//modification-dependent protein catabolic process
MSTRG.13670	0.37	0.21	0.79	0.22	0.68	1.16	0.28	0	0.19	0.48	0.65	0.35	--	-	-	-	-	-	-	-	-
MSTRG.13672	0	0	0.14	0	0	0	0	0	0	0.12	0	0	TPS10	(-)-alpha-terpineol synthase-like [Camellia sinensis]	Metabolism;Metabolism;Metabolism	Global and overview maps;Global and overview maps;Metabolism of terpenoids and polyketides	ko01100//Metabolic pathways;ko01110//Biosynthesis of secondary metabolites;ko00902//Monoterpenoid biosynthesis	K18108;K18108;K18108	GO:0009536//plastid	GO:0010333//terpene synthase activity;GO:0046872//metal ion binding	GO:0009395//phospholipid catabolic process;GO:0016106//sesquiterpenoid biosynthetic process;GO:0046246//terpene biosynthetic process
MSTRG.13687	73.46	78.85	78.1	91.06	99.96	96.93	68.51	63.88	66.72	92.23	93.82	94.22	TPR2	protein TOPLESS-RELATED PROTEIN 2-like isoform X1 [Camellia sinensis]	-	-	-	-	-	-	GO:0010468//regulation of gene expression
MSTRG.13688	0	0	0	0.9	1.52	0.26	2.69	2.55	1.65	0	0	0	TPR2	protein TOPLESS-RELATED PROTEIN 2-like isoform X1 [Camellia sinensis]	-	-	-	-	-	-	GO:0010468//regulation of gene expression
MSTRG.13696	0.71	0.18	0.52	0.3	0.36	0	0	0	0.3	0.31	0.3	0.18	--	RNA-binding protein Luc7-like, partial [Actinidia chinensis var. chinensis] [Actinidia chinensis]	-	-	-	-	GO:0044444//cytoplasmic part;GO:0097525//spliceosomal snRNP complex	-	GO:0022618//ribonucleoprotein complex assembly
MSTRG.13701	4.78	5.34	5.78	4.6	3.89	3.95	6.03	4.48	5.39	2.59	3.18	3.71	At1g60070	AP-1 complex subunit gamma-2-like [Camellia sinensis]	-	-	-	-	GO:0030131//clathrin adaptor complex;GO:0030662//coated vesicle membrane	GO:0005515//protein binding;GO:0022892//substrate-specific transporter activity	GO:0015031//protein transport
MSTRG.13705	1.08	1.45	0.35	1.67	1.52	0.85	0.97	1.17	1.87	1.57	0.54	1.07	--	protein FAM50A-like protein [Cinnamomum micranthum f. kanehirae]	-	-	-	-	-	-	-
MSTRG.13706	4.01	3.55	3.76	4.09	3.2	4.06	4.99	4.46	4.94	4.87	3.85	3.38	--	protein N-lysine methyltransferase METTL21A-like isoform X3 [Camellia sinensis]	-	-	-	-	-	GO:0016740//transferase activity	-
MSTRG.13715	0	0	0	0	0	0	0.6	0	0	0	0	0	--	ERI1 exoribonuclease 2-like [Camellia sinensis]	-	-	-	-	-	-	-
MSTRG.13726	0.24	0	0.12	0.31	0	0.14	0	0.51	0.43	0.1	0.11	0	--	ribonuclease H [Trifolium pratense]	-	-	-	-	-	-	-
MSTRG.1373	0.19	0	0.95	0.84	1.63	2.07	0.35	0.42	0.53	0.17	0.52	0.65	--	-	-	-	-	-	-	-	-
MSTRG.13730	0	0	0.78	0	0.21	0.47	0	0	0	0.17	0	0	--	two pore calcium channel protein 1B-like [Camellia sinensis]	-	-	-	-	GO:0005773//vacuole;GO:0031090//organelle membrane;GO:0031224//intrinsic component of membrane	GO:0005262//calcium channel activity;GO:0046872//metal ion binding	GO:0006816//calcium ion transport;GO:0006970//response to osmotic stress;GO:0006996//organelle organization;GO:0009555//pollen development;GO:0019932//second-messenger-mediated signaling;GO:0034220//ion transmembrane transport;GO:0042304//regulation of fatty acid biosynthetic process;GO:0052386//cell wall thickening;GO:0061024//membrane organization
MSTRG.13738	0.29	0.32	0.57	0.38	0.15	0	0.65	1.26	0.4	0.51	1.17	0.81	--	uncharacterized protein LOC114272921 [Camellia sinensis]	-	-	-	-	-	-	-
MSTRG.13739	10.41	10.35	9.95	12.43	12	12.23	9.08	8.92	9.78	11.63	11.18	15.02	At1g13570	F-box/FBD/LRR-repeat protein At1g13570-like [Camellia sinensis]	-	-	-	-	-	-	-
MSTRG.13740	1.85	0.92	1.82	0.89	1.76	1.32	1.33	2.41	1.87	0.73	0.66	1.03	APA1	aspartic proteinase A1 isoform X2 [Camellia sinensis]	-	-	-	-	GO:0005911//cell-cell junction;GO:0043231//intracellular membrane-bounded organelle;GO:0044444//cytoplasmic part	GO:0004175//endopeptidase activity	GO:0006090//pyruvate metabolic process;GO:0006605//protein targeting;GO:0006970//response to osmotic stress;GO:0006996//organelle organization;GO:0009725//response to hormone;GO:0010038//response to metal ion;GO:0019538//protein metabolic process;GO:0042044//fluid transport;GO:0048856//anatomical structure development
MSTRG.13749	0.46	0.38	0.19	1.07	1.66	1	0.38	0.25	0.42	0.84	1.07	0.9	GC6	golgin candidate 6-like [Camellia sinensis]	-	-	-	-	-	-	-
MSTRG.13754	3.22	1.15	1.44	1.63	1.43	1.85	1.68	2.15	1.15	2	1.58	2.43	--	-	-	-	-	-	-	-	-
MSTRG.13758	0.63	2.44	1.85	1.69	0.77	1.72	2.98	3.62	1.74	1.46	0.63	2.36	--	-	-	-	-	-	-	-	-
MSTRG.13759	2.36	0.66	0.72	2.04	1.4	1.18	0.53	0.25	1.04	0.56	1.09	1.47	--	-	-	-	-	-	-	-	-
MSTRG.13763	0	0	0	0	0	0	0.34	0	0	0	0	0	--	WAT1-related protein At1g43650-like isoform X2 [Camellia sinensis]	-	-	-	-	-	-	-
MSTRG.13780	0	0	0	0.48	0.19	0	0.33	0.39	0.17	0.47	0.48	0.2	strap	serine-threonine kinase receptor-associated protein-like isoform X2 [Hevea brasiliensis]	Genetic Information Processing	Translation	ko03013//RNA transport	K13137	GO:0031461//cullin-RING ubiquitin ligase complex;GO:0044444//cytoplasmic part	-	GO:0006796//phosphate-containing compound metabolic process
MSTRG.13784	3.02	2.12	2.4	2.26	1.95	1.59	0.83	0.64	1	3.08	2.25	1.87	PGI1	glucose-6-phosphate isomerase 1, chloroplastic-like isoform X1 [Camellia sinensis]	Metabolism;Metabolism;Metabolism;Metabolism;Metabolism;Metabolism;Metabolism	Global and overview maps;Global and overview maps;Global and overview maps;Carbohydrate metabolism;Carbohydrate metabolism;Carbohydrate metabolism;Carbohydrate metabolism	ko01100//Metabolic pathways;ko01110//Biosynthesis of secondary metabolites;ko01200//Carbon metabolism;ko00500//Starch and sucrose metabolism;ko00520//Amino sugar and nucleotide sugar metabolism;ko00010//Glycolysis / Gluconeogenesis;ko00030//Pentose phosphate pathway	K01810;K01810;K01810;K01810;K01810;K01810;K01810	GO:0009526//plastid envelope;GO:0009532//plastid stroma;GO:0031224//intrinsic component of membrane	GO:0004553//hydrolase activity, hydrolyzing O-glycosyl compounds;GO:0016861//intramolecular oxidoreductase activity, interconverting aldoses and ketoses	GO:0005982//starch metabolic process;GO:0005984//disaccharide metabolic process;GO:0006006//glucose metabolic process;GO:0006090//pyruvate metabolic process;GO:0006678//glucosylceramide metabolic process;GO:0009411//response to UV;GO:0009812//flavonoid metabolic process;GO:0009893//positive regulation of metabolic process;GO:0009909//regulation of flower development;GO:0034285//response to disacc…
MSTRG.13787	0	0.13	0	0.22	0.39	0.49	0.28	0	0	0.6	0.4	0	At1g07650	probable LRR receptor-like serine/threonine-protein kinase At1g07650 isoform X1 [Camellia sinensis]	-	-	-	-	-	GO:0004672//protein kinase activity	GO:0006796//phosphate-containing compound metabolic process
MSTRG.13788	0	0	0	0	0	0	0	0	1.36	0	0	1.65	At4g13780	probable methionine--tRNA ligase isoform X2 [Camellia sinensis]	Genetic Information Processing;Metabolism	Translation;Metabolism of other amino acids	ko00970//Aminoacyl-tRNA biosynthesis;ko00450//Selenocompound metabolism	K01874;K01874	-	-	-
MSTRG.13810	9.96	11.52	11.48	10.15	8.19	10.37	7.57	6.26	8.52	8.48	7.99	11.43	At1g43900	probable protein phosphatase 2C 11 [Camellia sinensis]	-	-	-	-	GO:0005576//extracellular region;GO:0031224//intrinsic component of membrane	GO:0004620//phospholipase activity;GO:0004721//phosphoprotein phosphatase activity;GO:0032550//purine ribonucleoside binding;GO:0043169//cation binding	GO:0000904//cell morphogenesis involved in differentiation;GO:0006464//cellular protein modification process;GO:0008104//protein localization;GO:0009664//plant-type cell wall organization;GO:0035556//intracellular signal transduction
MSTRG.13821	0	0	0	0	0	0	0	0.17	0.15	0	0	0	ARIA	ARM REPEAT PROTEIN INTERACTING WITH ABF2-like isoform X8 [Camellia sinensis]	-	-	-	-	GO:0016020//membrane;GO:0043231//intracellular membrane-bounded organelle	GO:0005488//binding	GO:0001101//response to acid chemical;GO:0006402//mRNA catabolic process;GO:0006970//response to osmotic stress;GO:0010029//regulation of seed germination
MSTRG.13822	0	0	0	0	0	0	0	0	0	0	0	0	--	protein disulfide-isomerase-like [Camellia sinensis]	-	-	-	-	-	-	-
MSTRG.13827	2.87	1.58	1.3	2.92	2.02	1.84	0.75	1.17	0.77	2.19	1.18	2	--	probable disease resistance protein At4g19530 [Camellia sinensis]	-	-	-	-	-	-	-
MSTRG.13828	1.29	1.3	1.41	2.09	2.22	2.04	1.15	0.76	0.73	2.52	2.06	1.7	ROQ1	TMV resistance protein N-like [Camellia sinensis]	-	-	-	-	-	GO:0032550//purine ribonucleoside binding	-
MSTRG.13830	1.55	1.03	0.93	3.16	2.55	1.92	1.38	1.82	1.57	1.5	1.74	2.55	MYB88	transcription factor MYB124-like [Camellia sinensis]	Organismal Systems	Environmental adaptation	ko04626//Plant-pathogen interaction	K09422	GO:0000151//ubiquitin ligase complex;GO:0043231//intracellular membrane-bounded organelle	GO:0044389//ubiquitin-like protein ligase binding	GO:0030154//cell differentiation
MSTRG.13832	68.65	50.83	54.79	48.44	38.55	45.65	68.25	69.25	62.61	59.67	58.51	63.06	At5g47890	NADH dehydrogenase [ubiquinone] 1 alpha subcomplex subunit 2 isoform X2 [Camellia sinensis]	Metabolism;Metabolism	Global and overview maps;Energy metabolism	ko01100//Metabolic pathways;ko00190//Oxidative phosphorylation	K03946;K03946	GO:0009536//plastid;GO:0019866//organelle inner membrane;GO:0044455//mitochondrial membrane part	GO:0003824//catalytic activity	GO:0043094//cellular metabolic compound salvage;GO:0044710//single-organism metabolic process
MSTRG.13838	3.17	3.5	2.05	2.39	1.77	3.62	1.28	2.06	1.48	1.8	0.43	0.73	ATHB-13	homeobox-leucine zipper protein ATHB-13-like isoform X1 [Camellia sinensis]	-	-	-	-	-	GO:0003677//DNA binding	GO:0001101//response to acid chemical;GO:0003006//developmental process involved in reproduction;GO:0009887//organ morphogenesis;GO:0010467//gene expression;GO:0034285//response to disaccharide;GO:0034645//cellular macromolecule biosynthetic process
MSTRG.13839	2.03	2.02	2.38	1.7	3.65	4.07	0.74	0.25	0.26	3.14	3.25	3.1	KIN7F	kinesin-like protein KIN-7J isoform X3 [Camellia sinensis]	-	-	-	-	-	-	-
MSTRG.13853	107.05	102.35	99.13	81.65	84.1	81.88	100.42	104.91	104.47	87.93	79.49	78.54	URM1-2	ubiquitin-related modifier 1 homolog 2 [Camellia sinensis]	Genetic Information Processing	Folding, sorting and degradation	ko04122//Sulfur relay system	K12161	GO:0044444//cytoplasmic part	-	GO:0006400//tRNA modification;GO:0032446//protein modification by small protein conjugation
MSTRG.13856	2.27	1.82	1.8	2.12	3.1	2.36	1.46	1.7	1.19	2.43	1.71	1.18	--	PREDICTED: interferon-related developmental regulator 1 [Daucus carota subsp. sativus] [Daucus carota]	-	-	-	-	GO:0043231//intracellular membrane-bounded organelle	-	GO:0006970//response to osmotic stress
MSTRG.13857	0	0.08	0.15	0.13	0	0	0.27	0.49	0.62	0.13	0.34	0.17	--	PREDICTED: UPF0725 protein At4g28920-like isoform X2 [Juglans regia]	-	-	-	-	-	-	-
MSTRG.13860	0	0	0	0.09	0	0	1.94	1.7	1.84	0	0	0	--	vacuolar protein sorting-associated protein 41 homolog isoform X2 [Camellia sinensis]	-	-	-	-	-	-	-
MSTRG.13862	0.58	0.32	0.57	1.52	1.85	1.38	2.22	2.06	1.88	0.51	0.13	0.49	--	-	-	-	-	-	-	-	-
MSTRG.13869	0.98	1.09	0.38	1.45	2.98	1.4	2.1	1.06	0.78	2.17	1.01	1.76	--	hypothetical protein TEA_025380 [Camellia sinensis var. sinensis] [Camellia sinensis]	-	-	-	-	-	-	-
MSTRG.13874	1.99	2.46	2.17	3.07	4.07	3.95	1.45	1.84	1.13	2.86	3.28	4.18	--	Ankyrin repeat domain-containing protein [Actinidia chinensis var. chinensis] [Actinidia chinensis]	-	-	-	-	-	-	-
MSTRG.13876	0	0	0.04	0	0	0	0.36	0	0	0	0.19	0	--	Occludin domain containing protein [Trema orientale]	-	-	-	-	GO:0043231//intracellular membrane-bounded organelle	-	-
MSTRG.13880	359.44	368.4	347.08	320.87	312.36	319.28	282.22	282	277.49	269.45	271.84	274.46	RPL28C	60S ribosomal protein L28-2-like [Camellia sinensis]	Genetic Information Processing	Translation	ko03010//Ribosome	K02903	GO:0005911//cell-cell junction;GO:0009536//plastid;GO:0015934//large ribosomal subunit;GO:0016020//membrane;GO:0030312//external encapsulating structure	GO:0005198//structural molecule activity	GO:0006221//pyrimidine nucleotide biosynthetic process;GO:0009451//RNA modification;GO:0009725//response to hormone;GO:0010467//gene expression;GO:0016571//histone methylation;GO:0022613//ribonucleoprotein complex biogenesis;GO:0048580//regulation of post-embryonic development
MSTRG.13896	3.13	2.93	2.67	4.01	3.74	3.18	1.15	0.9	0.63	2.81	2.32	2.92	RIN2	E3 ubiquitin protein ligase RIN2-like [Camellia sinensis]	Genetic Information Processing	Folding, sorting and degradation	ko04141//Protein processing in endoplasmic reticulum	K10636	GO:0031224//intrinsic component of membrane	GO:0019787//ubiquitin-like protein transferase activity;GO:0046914//transition metal ion binding	GO:0010363//regulation of plant-type hypersensitive response;GO:0032446//protein modification by small protein conjugation
MSTRG.13923	0.22	0.24	0.99	0.19	1.16	0.78	0.98	0.24	0	0.19	0.91	2.17	--	F-box protein At2g39490-like isoform X6 [Camellia sinensis]	-	-	-	-	-	-	-
MSTRG.13929	138.94	146.36	146.65	117.19	116.79	112.87	132.02	134.92	126.9	123.45	119.59	123.57	UBICEP52-7	Ubiquitin supergroup,Ribosomal protein L40e [Theobroma cacao]	-	-	-	-	GO:0030529//intracellular ribonucleoprotein complex;GO:0043231//intracellular membrane-bounded organelle	GO:0005198//structural molecule activity	GO:0010467//gene expression;GO:0019941//modification-dependent protein catabolic process;GO:0036211//protein modification process
MSTRG.13930	17.88	15.05	16.72	16.93	17.27	17.64	10.29	9.91	11.07	19.72	19.23	20.35	--	-	-	-	-	-	-	-	-
MSTRG.13935	2.94	2.44	3.32	4.09	2.62	5.23	2.76	3.5	4.09	5.05	4.67	3.8	HAT	zinc finger BED domain-containing protein DAYSLEEPER-like [Camellia sinensis]	-	-	-	-	GO:0043231//intracellular membrane-bounded organelle	-	-
MSTRG.13938	0.42	0	0	0	0	1.75	0.19	0.92	0	0	0	0	ADT1	arogenate dehydratase/prephenate dehydratase 2, chloroplastic-like isoform X1 [Camellia sinensis]	Metabolism;Metabolism;Metabolism;Metabolism	Global and overview maps;Global and overview maps;Global and overview maps;Amino acid metabolism	ko01100//Metabolic pathways;ko01110//Biosynthesis of secondary metabolites;ko01230//Biosynthesis of amino acids;ko00400//Phenylalanine, tyrosine and tryptophan biosynthesis	K05359;K05359;K05359;K05359	GO:0009532//plastid stroma	GO:0016836//hydro-lyase activity;GO:0016866//intramolecular transferase activity;GO:0031406//carboxylic acid binding	GO:0006558//L-phenylalanine metabolic process;GO:0008652//cellular amino acid biosynthetic process;GO:0009409//response to cold;GO:0043479//pigment accumulation in tissues in response to UV light;GO:0048437//floral organ development
MSTRG.13940	7.19	6.47	6.28	8.73	7.79	8.3	7.39	7.29	4.91	6.02	7.38	7.81	cwf19l2	CWF19-like protein 2 isoform X1 [Camellia sinensis]	-	-	-	-	GO:0043231//intracellular membrane-bounded organelle	-	GO:0003006//developmental process involved in reproduction;GO:0006310//DNA recombination;GO:0006405//RNA export from nucleus;GO:0009409//response to cold;GO:0009639//response to red or far red light;GO:0009756//carbohydrate mediated signaling;GO:0019827//stem cell population maintenance;GO:0032446//protein modification by small protein conjugation;GO:0048507//meristem development;GO:0048580//regu…
MSTRG.13942	32.83	33.26	29.1	29.44	31.78	30.87	28.25	29.54	28.28	32.99	34.34	32.61	--	MOB kinase activator-like 1A [Ananas comosus]	-	-	-	-	-	-	-
MSTRG.13944	10.58	9.11	8.82	8.28	7.56	8.62	9.11	9.4	7.91	8.24	8.55	10.09	RBP47B'	polyadenylate-binding protein RBP47B'-like [Camellia sinensis]	-	-	-	-	GO:0036464//cytoplasmic ribonucleoprotein granule;GO:0043231//intracellular membrane-bounded organelle	GO:0070717//poly-purine tract binding	GO:0006396//RNA processing;GO:0009408//response to heat;GO:0009409//response to cold
MSTRG.13958	1.1	1.08	0.61	0.96	0.52	0.29	0.33	0.53	0.56	0.21	1.21	0.41	--	protein FAR1-RELATED SEQUENCE 5-like [Camellia sinensis]	-	-	-	-	-	-	-
MSTRG.13960	13.82	9	14.85	9.13	12.52	10.62	4.27	6.08	6.07	6.67	7.44	10.6	GTS1	WD repeat-containing protein GTS1-like [Camellia sinensis]	-	-	-	-	-	-	GO:0009451//RNA modification;GO:0010467//gene expression
MSTRG.13968	23.94	20.59	23.18	22.95	18.56	18.57	19.08	20.37	16.59	20.06	16.53	22.41	DAPF	diaminopimelate epimerase, chloroplastic [Camellia sinensis]	Metabolism;Metabolism;Metabolism;Metabolism	Global and overview maps;Global and overview maps;Global and overview maps;Amino acid metabolism	ko01100//Metabolic pathways;ko01110//Biosynthesis of secondary metabolites;ko01230//Biosynthesis of amino acids;ko00300//Lysine biosynthesis	K01778;K01778;K01778;K01778	GO:0009532//plastid stroma	GO:0047661//amino-acid racemase activity	GO:0006743//ubiquinone metabolic process;GO:0009085//lysine biosynthetic process
MSTRG.13970	248.95	245.13	241.39	172.21	168.31	156.58	262.42	264.42	245.1	175.91	165.73	170.11	RPS21C	40S ribosomal protein S21-2-like isoform X1 [Camellia sinensis]	Genetic Information Processing	Translation	ko03010//Ribosome	K02971	-	-	-
MSTRG.13980	7.96	7.74	7.29	7.32	7.31	6.73	7.22	7.3	6.41	6.42	5.99	5.52	BCCP1	biotin carboxyl carrier protein of acetyl-CoA carboxylase 1, chloroplastic-like [Camellia sinensis]	Metabolism;Metabolism;Metabolism;Metabolism;Metabolism;Metabolism;Metabolism	Global and overview maps;Global and overview maps;Global and overview maps;Carbohydrate metabolism;Global and overview maps;Lipid metabolism;Carbohydrate metabolism	ko01100//Metabolic pathways;ko01110//Biosynthesis of secondary metabolites;ko01200//Carbon metabolism;ko00620//Pyruvate metabolism;ko01212//Fatty acid metabolism;ko00061//Fatty acid biosynthesis;ko00640//Propanoate metabolism	K02160;K02160;K02160;K02160;K02160;K02160;K02160	GO:0009526//plastid envelope;GO:0009532//plastid stroma	GO:0016421//CoA carboxylase activity;GO:0019842//vitamin binding	GO:0003006//developmental process involved in reproduction;GO:0005976//polysaccharide metabolic process;GO:0006631//fatty acid metabolic process;GO:0006637//acyl-CoA metabolic process;GO:0009826//unidimensional cell growth;GO:0016129//phytosteroid biosynthetic process;GO:0042546//cell wall biogenesis;GO:0043479//pigment accumulation in tissues in response to UV light;GO:0048509//regulation of mer…
MSTRG.13996	0	0.68	0.46	0.41	0.16	0.92	0	0.17	0.14	0	0.28	0.17	--	-	-	-	-	-	-	-	-
MSTRG.13997	0.34	0.38	0.11	1	0.48	0.54	0.21	1	0.32	1	0.72	0.64	cnot1	CCR4-NOT transcription complex subunit 1-like [Camellia sinensis]	Genetic Information Processing	Folding, sorting and degradation	ko03018//RNA degradation	K12604	-	-	-
MSTRG.14002	71.69	69.14	66.89	63.65	53.11	57.71	62.75	65.12	65.83	65.41	67.52	68.09	VHA-d2	V-type proton ATPase subunit d2 [Quercus lobata]	Metabolism;Metabolism;Cellular Processes	Global and overview maps;Energy metabolism;Transport and catabolism	ko01100//Metabolic pathways;ko00190//Oxidative phosphorylation;ko04145//Phagosome	K02146;K02146;K02146	GO:0005773//vacuole;GO:0005911//cell-cell junction;GO:0031090//organelle membrane;GO:0033177//proton-transporting two-sector ATPase complex, proton-transporting domain	GO:0003824//catalytic activity;GO:0015078//hydrogen ion transmembrane transporter activity	GO:0015988//energy coupled proton transmembrane transport, against electrochemical gradient
MSTRG.14003	0.83	0.54	0.91	1.06	1.03	0.69	1.13	0.95	0.67	1.57	1.79	0.81	--	protein hunchback-like [Camellia sinensis]	-	-	-	-	-	-	-
MSTRG.14018	0.97	1.3	1.17	0.97	1.46	1.91	0.12	0.71	0.06	1.77	1.46	1.36	NCL	sodium/calcium exchanger NCL-like [Camellia sinensis]	-	-	-	-	GO:0031224//intrinsic component of membrane	-	GO:0044763//single-organism cellular process
MSTRG.14021	0.39	0	0	0	0	0	0	0	0	0	0	0	BSL2	serine/threonine-protein phosphatase BSL2 homolog isoform X2 [Camellia sinensis]	-	-	-	-	-	GO:0003824//catalytic activity;GO:0046914//transition metal ion binding	GO:0006796//phosphate-containing compound metabolic process
MSTRG.14024	0	0	0	0	0	0	0	0	0	0	0.3	0	SNL2	paired amphipathic helix protein Sin3-like 2 isoform X3 [Camellia sinensis]	-	-	-	-	-	-	GO:0010468//regulation of gene expression
MSTRG.14029	0	0	0	0.31	0	0	0.8	0.39	0	0	0	0	--	syndetin [Camellia sinensis]	-	-	-	-	GO:0043231//intracellular membrane-bounded organelle	-	GO:0006464//cellular protein modification process
MSTRG.14041	0	0	0.13	0.21	0.13	0.15	0.23	0.14	0.45	0.73	0.55	0.14	--	Plant transposase [Cucumis melo var. makuwa] [Cucumis melo]	-	-	-	-	-	-	-
MSTRG.14059	11.88	15.97	12.11	14.52	12.58	12.74	10.41	8.56	9.41	12.71	13.01	9.38	CYP21-4	peptidyl-prolyl cis-trans isomerase CYP21-4-like, partial [Camellia sinensis]	-	-	-	-	-	-	-
MSTRG.14061	54.33	51.27	51.43	51.31	49.41	45.76	42.59	40.11	41.71	45.24	42.08	45.67	DTX42	protein DETOXIFICATION 42-like isoform X2 [Camellia sinensis]	-	-	-	-	GO:0031224//intrinsic component of membrane	GO:0015291//secondary active transmembrane transporter activity	GO:0019758//glycosinolate biosynthetic process;GO:0044765//single-organism transport
MSTRG.14070	4.69	4.48	5.08	2.52	3.46	5.56	5.6	4.67	5.17	1.85	5.05	3.74	--	-	-	-	-	-	-	-	-
MSTRG.14086	0	0	0	0	0.17	0	1.97	0.02	0	0.69	0.16	0	--	ACT domain-containing protein, partial [Actinidia chinensis var. chinensis] [Actinidia chinensis]	-	-	-	-	-	-	-
MSTRG.14091	1.22	1.19	0.42	1.03	1	1.17	0	1.52	0.55	1.35	0.93	1.4	--	protein FAR1-RELATED SEQUENCE 4-like [Camellia sinensis]	-	-	-	-	-	-	-
MSTRG.14095	0.68	0	0.67	0	0	0	0	0	0	0.3	0	0.76	--	GPI inositol-deacylase [Actinidia chinensis var. chinensis] [Actinidia chinensis]	-	-	-	-	GO:0031090//organelle membrane;GO:0043231//intracellular membrane-bounded organelle	GO:0016787//hydrolase activity	GO:0015031//protein transport
MSTRG.14096	0.78	1.29	1.67	1.59	2.61	1.69	3.03	1.84	2.15	6.48	5.94	6.95	--	PREDICTED: cysteine-rich and transmembrane domain-containing protein A-like [Gossypium hirsutum]	-	-	-	-	-	-	-
MSTRG.14104	8.74	6.08	7.2	7.51	5.88	6.79	3.03	3.24	4.04	4.72	5.5	7.07	B3GALT2	beta-1,6-galactosyltransferase GALT31A-like [Camellia sinensis]	-	-	-	-	GO:0031224//intrinsic component of membrane;GO:0043231//intracellular membrane-bounded organelle	GO:0035250//UDP-galactosyltransferase activity	GO:0006464//cellular protein modification process
MSTRG.14127	2.2	1.36	1.22	2.01	2.31	1.59	0.77	1.69	0.59	1.59	1.53	1.31	--	serine carboxypeptidase-like 18 [Camellia sinensis]	-	-	-	-	-	-	-
MSTRG.14128	0	0.4	0.12	0.53	0.29	0.29	0	0	0	0.12	0.46	0.15	--	uncharacterized protein LOC114257506 [Camellia sinensis]	-	-	-	-	-	-	-
MSTRG.1414	0	0	0	0	0	0	0	0	0	0	0	0	--	-	-	-	-	-	-	-	-
MSTRG.14144	1.03	1.31	1.98	1.18	1.72	1.54	0.87	0.65	0.95	1.23	1.41	1.09	--	UBP1-associated proteins 1A-like [Camellia sinensis]	Genetic Information Processing	Transcription	ko03040//Spliceosome	K12741	GO:0043231//intracellular membrane-bounded organelle	GO:0003723//RNA binding	GO:0006950//response to stress;GO:0009692//ethylene metabolic process;GO:0010260//organ senescence;GO:0016265//death
MSTRG.14146	0.38	0.14	0.38	0.33	0.13	0.15	0.34	0.14	0	0.22	0	0.14	--	-	-	-	-	-	-	-	-
MSTRG.14148	3.91	2.07	2.16	1.23	1.16	1.48	4.2	2.89	4.02	4.51	3.08	2.79	APX1	ascorbate peroxidase [Luffa aegyptiaca]	Metabolism;Metabolism	Metabolism of other amino acids;Carbohydrate metabolism	ko00480//Glutathione metabolism;ko00053//Ascorbate and aldarate metabolism	K00434;K00434	-	-	-
MSTRG.14151	0	0	0	0	0	0	0	0	0	0	0	0	--	uncharacterized protein LOC114257277 [Camellia sinensis]	-	-	-	-	-	-	-
MSTRG.14154	0	0	0	0.1	0.48	0	0.1	0	0.1	0	0	0	--	-	-	-	-	-	-	-	-
MSTRG.14158	0.17	1.15	0.86	0.3	0.37	0.83	0.47	0.19	0.16	0.76	0.78	0.97	DLD	D-lactate dehydrogenase [cytochrome], mitochondrial isoform X1 [Camellia sinensis]	Metabolism	Carbohydrate metabolism	ko00620//Pyruvate metabolism	K00102	GO:0043231//intracellular membrane-bounded organelle	GO:0000166//nucleotide binding;GO:0003973//(S)-2-hydroxy-acid oxidase activity;GO:0004457//lactate dehydrogenase activity;GO:0005515//protein binding;GO:0016616//oxidoreductase activity, acting on the CH-OH group of donors, NAD or NADP as acceptor;GO:0032550//purine ribonucleoside binding	GO:0009438//methylglyoxal metabolic process
MSTRG.14161	9.77	7.88	7.22	10.22	7.62	9.84	7.84	6.91	6.99	12.34	13.29	12.06	MAN7	mannan endo-1,4-beta-mannosidase 7-like [Camellia sinensis]	Metabolism	Carbohydrate metabolism	ko00051//Fructose and mannose metabolism	K19355	GO:0043231//intracellular membrane-bounded organelle	GO:0016798//hydrolase activity, acting on glycosyl bonds	GO:0008152//metabolic process
MSTRG.14164	0.52	1.15	0.52	2.39	0.83	2.64	0.82	0.43	0.12	0.69	0.47	1.6	--	PREDICTED: serine/threonine-protein phosphatase 7 long form homolog [Vitis vinifera]	-	-	-	-	-	-	-
MSTRG.14167	4.4	3.34	4.01	3.8	4.1	3.98	2.46	1.49	1.61	2.69	2.63	2.53	--	reverse transcriptase [Corchorus capsularis]	-	-	-	-	-	-	-
MSTRG.1417	1.4	0.84	1.13	1.77	0.54	1.36	0.46	1.24	0.23	7.46	7.52	7.94	--	histidine-rich glycoprotein-like [Camellia sinensis]	-	-	-	-	-	-	-
MSTRG.14180	0.86	1.14	0.17	0.75	0.18	0.61	0.62	1.69	0.48	0.45	0	0.58	--	-	-	-	-	-	-	-	-
MSTRG.14182	0.31	0.34	0	0.82	0	0.37	0	0	0	0	0	0.35	AK3	aspartokinase 1, chloroplastic-like [Camellia sinensis]	Metabolism;Metabolism;Metabolism;Metabolism;Metabolism;Metabolism;Metabolism;Metabolism	Global and overview maps;Global and overview maps;Global and overview maps;Amino acid metabolism;Global and overview maps;Amino acid metabolism;Amino acid metabolism;Biosynthesis of other secondary metabolites	ko01100//Metabolic pathways;ko01110//Biosynthesis of secondary metabolites;ko01230//Biosynthesis of amino acids;ko00270//Cysteine and methionine metabolism;ko01210//2-Oxocarboxylic acid metabolism;ko00260//Glycine, serine and threonine metabolism;ko00300//Lysine biosynthesis;ko00261//Monobactam biosynthesis	K00928;K00928;K00928;K00928;K00928;K00928;K00928;K00928	-	-	-
MSTRG.14183	14.11	15.85	14.19	26.62	28.85	30.29	9.15	7.3	10	29.29	35.84	33.3	NTRC	NADPH-dependent thioredoxin reductase 3-like isoform X2 [Camellia sinensis]	Metabolism	Metabolism of other amino acids	ko00450//Selenocompound metabolism	K00384	GO:0009532//plastid stroma;GO:0016604//nuclear body;GO:0032991//macromolecular complex;GO:0043232//intracellular non-membrane-bounded organelle;GO:0044423//virion part	GO:0000166//nucleotide binding;GO:0003676//nucleic acid binding;GO:0016209//antioxidant activity;GO:0016667//oxidoreductase activity, acting on a sulfur group of donors;GO:0030234//enzyme regulator activity	GO:0006090//pyruvate metabolic process;GO:0006801//superoxide metabolic process;GO:0009451//RNA modification;GO:0009668//plastid membrane organization;GO:0009893//positive regulation of metabolic process;GO:0010038//response to metal ion;GO:0010962//regulation of glucan biosynthetic process;GO:0016109//tetraterpenoid biosynthetic process;GO:0019725//cellular homeostasis;GO:0042743//hydrogen perox…
MSTRG.14192	3.2	2.26	2.7	1.39	1.93	1.35	6.14	6.7	2.94	2.2	1.43	0.76	--	-	-	-	-	-	-	-	-
MSTRG.14197	125.55	124.14	121.16	118.77	115.38	125.97	131.55	140.32	139.97	90.36	93.89	96.78	RPL11	50S ribosomal protein L11, chloroplastic isoform X1 [Camellia sinensis]	Genetic Information Processing	Translation	ko03010//Ribosome	K02867	GO:0009526//plastid envelope;GO:0009532//plastid stroma;GO:0015934//large ribosomal subunit	GO:0005198//structural molecule activity;GO:0019843//rRNA binding	GO:0006090//pyruvate metabolic process;GO:0006779//porphyrin-containing compound biosynthetic process;GO:0009668//plastid membrane organization;GO:0010467//gene expression;GO:0016072//rRNA metabolic process;GO:0022613//ribonucleoprotein complex biogenesis
MSTRG.14198	0	0	0	0	0	0	0.79	0	1.43	0	0	0	--	ERI1 exoribonuclease 2-like [Camellia sinensis]	-	-	-	-	-	-	-
MSTRG.1420	9.16	9.2	7.95	12.47	12.71	12.08	7.97	8.24	7.97	11.85	10.91	11.45	EDA30	protein EMBRYO SAC DEVELOPMENT ARREST 30 [Camellia sinensis]	-	-	-	-	GO:0009536//plastid	GO:0016740//transferase activity	GO:0000741//karyogamy;GO:0003006//developmental process involved in reproduction;GO:0008152//metabolic process
MSTRG.14201	2.03	1.48	1.5	3.17	2.98	2.93	1.47	0.78	0.83	3.37	5.04	4	copb2	coatomer subunit beta'-1-like [Camellia sinensis]	-	-	-	-	GO:0030120//vesicle coat;GO:0030660//Golgi-associated vesicle membrane	GO:0004683//calmodulin-dependent protein kinase activity	GO:0006006//glucose metabolic process;GO:0006464//cellular protein modification process;GO:0006996//organelle organization;GO:0015031//protein transport;GO:0046474//glycerophospholipid biosynthetic process;GO:0051603//proteolysis involved in cellular protein catabolic process
MSTRG.14206	6.44	10.63	7.5	5.49	8.05	7.68	6.38	6.89	9.16	5.01	2.48	4.94	--	DTW domain-containing protein 2-like isoform X1 [Camellia sinensis]	-	-	-	-	-	-	-
MSTRG.14208	5.7	3.76	2.61	2.6	2.09	1.96	4.15	3.11	3.24	2.38	1.98	2.7	--	DTW domain-containing protein 2-like isoform X2 [Camellia sinensis]	-	-	-	-	GO:0043231//intracellular membrane-bounded organelle	-	-
MSTRG.14219	1.02	1.19	1.2	1.25	1.5	0.98	0.79	1.33	0.93	1.36	1.76	1.74	--	transportin MOS14 isoform X2 [Prunus avium]	-	-	-	-	GO:0043231//intracellular membrane-bounded organelle	GO:0017016//Ras GTPase binding	GO:0015031//protein transport
MSTRG.14228	0	0	0	0	0	0	0.31	0	0	0	0	0	--	protein MANNAN SYNTHESIS-RELATED 1 [Camellia sinensis]	-	-	-	-	-	-	-
MSTRG.1423	0.65	0.36	1.18	1.04	0.35	0.82	0.5	0.36	0.2	0.29	0.19	0.72	TRE1	trehalase-like [Camellia sinensis]	Metabolism;Metabolism	Global and overview maps;Carbohydrate metabolism	ko01100//Metabolic pathways;ko00500//Starch and sucrose metabolism	K01194;K01194	GO:0016020//membrane	GO:0015927//trehalase activity	GO:0005991//trehalose metabolic process
MSTRG.14233	14.53	14.02	13.69	11.86	12.51	14.7	17.12	15.49	16.67	15.71	14.56	13.35	alg7	UDP-N-acetylglucosamine--dolichyl-phosphate N-acetylglucosaminephosphotransferase-like [Camellia sinensis]	Metabolism;Metabolism	Global and overview maps;Glycan biosynthesis and metabolism	ko01100//Metabolic pathways;ko00510//N-Glycan biosynthesis	K01001;K01001	-	-	-
MSTRG.14239	2.4	1.63	1.08	2.34	1.93	1.84	3.85	4.35	1.96	1.38	1.83	1.74	TON2	meiosis-specific protein ASY1-like [Pistacia vera]	Genetic Information Processing	Translation	ko03015//mRNA surveillance pathway	K11583	GO:0000228//nuclear chromosome;GO:0015630//microtubule cytoskeleton;GO:0032991//macromolecular complex;GO:0044444//cytoplasmic part	GO:0019888//protein phosphatase regulator activity;GO:0046872//metal ion binding	GO:0000723//telomere maintenance;GO:0000904//cell morphogenesis involved in differentiation;GO:0006281//DNA repair;GO:0007015//actin filament organization;GO:0007017//microtubule-based process;GO:0007059//chromosome segregation;GO:0010053//root epidermal cell differentiation;GO:0010212//response to ionizing radiation;GO:0019222//regulation of metabolic process;GO:0022607//cellular component assem…
MSTRG.14240	0	0	0.22	0	0.2	0	0	0	0	0.05	0	0	--	uncharacterized protein LOC114279311 [Camellia sinensis]	-	-	-	-	-	-	-
MSTRG.14241	0	0	0	0	0	0	0.25	1.49	0.25	0	0	0	--	uncharacterized protein LOC114271751 isoform X1 [Camellia sinensis]	-	-	-	-	-	-	-
MSTRG.14250	0	0	0	0	0	0	0	0	0	0	0	0	--	serine/threonine-protein kinase AFC2 isoform X1 [Camellia sinensis]	-	-	-	-	-	-	-
MSTRG.14251	0.73	1.5	1.37	1.56	1.53	1.46	1.94	3.17	4.04	1.9	1.45	2.12	CUL1	transcription factor MYB124-like [Camellia sinensis]	Genetic Information Processing;Genetic Information Processing	Folding, sorting and degradation;Folding, sorting and degradation	ko04141//Protein processing in endoplasmic reticulum;ko04120//Ubiquitin mediated proteolysis	K03347;K03347	-	-	-
MSTRG.14261	3.01	3.46	3.15	3.62	3.38	4.2	2.18	3.05	1.25	3.51	3.02	3.58	At1g13570	F-box/FBD/LRR-repeat protein At1g13570-like [Olea europaea var. sylvestris] [Olea europaea]	-	-	-	-	-	-	-
MSTRG.1427	0	0	0	0	0.9	0.34	0.75	0.65	0.28	0.42	0.24	0	SVR3	GTP-binding protein like [Actinidia chinensis var. chinensis] [Actinidia chinensis]	-	-	-	-	GO:0009532//plastid stroma	GO:0008135//translation factor activity, RNA binding;GO:0017111//nucleoside-triphosphatase activity;GO:0032550//purine ribonucleoside binding	GO:0006396//RNA processing;GO:0006979//response to oxidative stress;GO:0034645//cellular macromolecule biosynthetic process
MSTRG.14275	1.19	0.57	0.7	0.92	0	0	0.84	0.84	0	2.23	1.77	1.52	JAR4	jasmonoyl--L-amino acid synthetase JAR4-like [Camellia sinensis]	Environmental Information Processing	Signal transduction	ko04075//Plant hormone signal transduction	K14506	-	GO:0003824//catalytic activity;GO:0005515//protein binding	GO:0002218//activation of innate immune response;GO:0009411//response to UV;GO:0009636//response to toxic substance;GO:0009639//response to red or far red light
MSTRG.14279	0.85	1.35	0.37	0.49	0.2	0.45	1.6	0.92	0.78	0.33	0.34	0.63	--	exostosin family protein [Striga asiatica]	-	-	-	-	-	-	-
MSTRG.14280	0.61	0.21	0.74	0.42	0.18	0	0.67	0.83	1.22	0.6	1.08	1.2	--	transmembrane protein [Arabidopsis thaliana]	-	-	-	-	-	-	-
MSTRG.14286	4.69	0.5	1.69	2.57	3.56	2.11	1.36	3.68	3.78	1.75	4.87	2.72	UGE2	UDP-glucose 4-epimerase GEPI48-like [Camellia sinensis]	Metabolism;Metabolism;Metabolism	Global and overview maps;Carbohydrate metabolism;Carbohydrate metabolism	ko01100//Metabolic pathways;ko00520//Amino sugar and nucleotide sugar metabolism;ko00052//Galactose metabolism	K01784;K01784;K01784	GO:0044444//cytoplasmic part	GO:0005515//protein binding;GO:0016857//racemase and epimerase activity, acting on carbohydrates and derivatives;GO:0048037//cofactor binding	GO:0019318//hexose metabolic process;GO:0044085//cellular component biogenesis;GO:0045229//external encapsulating structure organization
MSTRG.14289	6.64	6.58	7.22	11.31	11.54	11.04	5.09	5.39	5.98	8.3	8.14	8.43	FAS4	LOW QUALITY PROTEIN: ATP-dependent RNA helicase DEAH13-like [Camellia sinensis]	-	-	-	-	GO:0030529//intracellular ribonucleoprotein complex	GO:0005198//structural molecule activity;GO:0032550//purine ribonucleoside binding;GO:0042623//ATPase activity, coupled	GO:0009987//cellular process;GO:0010467//gene expression;GO:0016192//vesicle-mediated transport
MSTRG.14298	3.38	3.8	4.17	4.85	3.49	5.34	2.33	2.45	2.78	2.83	1.7	1.26	PECS-2.1	pectinesterase-like [Camellia sinensis]	Metabolism;Metabolism	Global and overview maps;Carbohydrate metabolism	ko01100//Metabolic pathways;ko00040//Pentose and glucuronate interconversions	K01051;K01051	GO:0030312//external encapsulating structure	GO:0052689//carboxylic ester hydrolase activity	GO:0000272//polysaccharide catabolic process;GO:0009892//negative regulation of metabolic process;GO:0071555//cell wall organization
MSTRG.14310	19	20.49	19.79	17.14	16.65	19.73	15.87	16.18	16.66	15.31	14.58	14.71	sec61a	protein transport protein Sec61 subunit alpha-like [Camellia sinensis]	Genetic Information Processing;Cellular Processes;Genetic Information Processing	Folding, sorting and degradation;Transport and catabolism;Folding, sorting and degradation	ko04141//Protein processing in endoplasmic reticulum;ko04145//Phagosome;ko03060//Protein export	K10956;K10956;K10956	GO:0031090//organelle membrane;GO:0031224//intrinsic component of membrane;GO:0043231//intracellular membrane-bounded organelle	GO:0008320//protein transmembrane transporter activity	GO:0006006//glucose metabolic process;GO:0006498//N-terminal protein lipidation;GO:0006739//NADP metabolic process;GO:0006865//amino acid transport;GO:0006970//response to osmotic stress;GO:0015031//protein transport;GO:0016482//cytoplasmic transport
MSTRG.14312	16.79	14.79	14.92	12.93	13.93	13.37	19.32	19.83	19.3	14.66	13.8	16.57	ubtd1	ubiquitin domain-containing protein 1-like [Camellia sinensis]	-	-	-	-	GO:0044424//intracellular part	-	GO:0016192//vesicle-mediated transport;GO:0061024//membrane organization
MSTRG.14313	0	0	0	0	0	0	1.88	2.17	0.31	0	0	0	--	uncharacterized protein LOC114285688 isoform X2 [Camellia sinensis]	-	-	-	-	-	-	-
MSTRG.14319	0.56	0.41	1.48	0.49	0.79	1.11	0.17	0	0	0.98	1.01	1.64	--	kinesin-like protein KIN-7H isoform X2 [Camellia sinensis]	-	-	-	-	-	-	-
MSTRG.14320	5.25	2.8	3.91	5.11	5.08	4.09	0.98	0.78	1.06	3.84	4.24	3.15	TOP2	kinesin-like protein KIN-7H [Camellia sinensis]	-	-	-	-	-	-	-
MSTRG.14326	1.72	0.89	0.89	3.92	2.38	1.73	0.73	0.81	1	1.98	2.19	2.08	PIAL2	E4 SUMO-protein ligase PIAL2-like [Camellia sinensis]	Genetic Information Processing	Folding, sorting and degradation	ko04120//Ubiquitin mediated proteolysis	K04706	-	-	-
MSTRG.14335	66.07	67.72	63.49	52.1	54.13	54.3	69.16	65.61	62.27	62.12	59.37	60.75	serinc	probable serine incorporator, partial [Camellia sinensis]	-	-	-	-	-	-	GO:0006605//protein targeting
MSTRG.14339	7.21	6.38	7.81	7.44	6.72	6.87	7.98	5.99	5.72	10.26	7.58	5.04	At3g12800	peroxisomal 2,4-dienoyl-CoA reductase-like [Pistacia vera]	Cellular Processes	Transport and catabolism	ko04146//Peroxisome	K13237	-	GO:0016628//oxidoreductase activity, acting on the CH-CH group of donors, NAD or NADP as acceptor	GO:0044710//single-organism metabolic process
MSTRG.14342	1.57	1.56	1.19	1.38	1.32	1.99	2.09	1.23	2.45	1.01	1.81	1.17	SYP71	syntaxin-71-like isoform X1 [Camellia sinensis]	Genetic Information Processing	Folding, sorting and degradation	ko04130//SNARE interactions in vesicular transport	K08506	GO:0005911//cell-cell junction;GO:0031224//intrinsic component of membrane;GO:0043231//intracellular membrane-bounded organelle	GO:0022892//substrate-specific transporter activity	GO:0000904//cell morphogenesis involved in differentiation;GO:0006605//protein targeting;GO:0009664//plant-type cell wall organization;GO:0061024//membrane organization
MSTRG.14344	2.12	2.26	1.52	3.3	2.31	3.5	4.26	4.12	3.42	2.75	3.17	3.36	--	-	-	-	-	-	-	-	-
MSTRG.14346	0.68	0.3	0.27	0	0.43	1.13	0	0.3	0.13	1.07	1.22	0.91	--	protein FAR-RED IMPAIRED RESPONSE 1-like [Camellia sinensis]	-	-	-	-	-	GO:0003824//catalytic activity	GO:0008152//metabolic process
MSTRG.14348	2.75	3.25	1.78	5.41	4.65	3.68	2.42	0.9	1.92	4	4.02	3.99	--	nigrin b-like [Camellia sinensis]	-	-	-	-	-	-	-
MSTRG.14355	4.87	5.24	4.38	5.87	5.1	4.59	3.88	4.9	4.33	5.18	4.18	5.73	--	hypothetical protein TEA_015295 [Camellia sinensis var. sinensis] [Camellia sinensis]	-	-	-	-	-	-	-
MSTRG.14356	0.32	0.33	0	0.64	0	0	0.54	0	0.7	0.41	0	0.17	PHT4;5	probable anion transporter 6, chloroplastic isoform X1 [Olea europaea var. sylvestris] [Olea europaea]	-	-	-	-	GO:0031224//intrinsic component of membrane;GO:0042170//plastid membrane	GO:0015291//secondary active transmembrane transporter activity	GO:0015698//inorganic anion transport;GO:0044763//single-organism cellular process
MSTRG.14358	5.68	3.15	4.47	3.44	3.87	5.61	3.51	3.8	3.45	5.6	6.13	7.43	CRLK1	DExH-box ATP-dependent RNA helicase [Actinidia chinensis var. chinensis] [Actinidia chinensis]	Genetic Information Processing	Folding, sorting and degradation	ko03018//RNA degradation	K14442	GO:0016020//membrane	GO:0004702//receptor signaling protein serine/threonine kinase activity;GO:0005515//protein binding;GO:0032550//purine ribonucleoside binding;GO:0042623//ATPase activity, coupled	GO:0032147//activation of protein kinase activity
MSTRG.14359	7.7	6.03	3.75	6.07	4.31	5.72	4.24	6.05	5.54	4.87	3.49	3.72	--	extensin-like [Camellia sinensis]	-	-	-	-	-	-	-
MSTRG.1436	0.44	1.53	0.71	2.48	1.9	4.2	1.6	0.6	0.94	1.3	1.37	2.5	TRS120	trafficking protein particle complex II-specific subunit 120 homolog [Camellia sinensis]	-	-	-	-	GO:0005768//endosome	-	GO:0022607//cellular component assembly;GO:0051234//establishment of localization;GO:1902410//mitotic cytokinetic process
MSTRG.14363	0.36	0.32	0.28	0.38	0.38	0.43	0.06	0.16	0	0.13	0.13	0.24	--	zinc finger BED domain-containing protein 6-like [Quercus lobata]	-	-	-	-	-	-	-
MSTRG.14364	0	0	0	0	0	0	0.28	2.07	0.44	0	0	0	--	Monothiol glutaredoxin-S15 [Spatholobus suberectus]	-	-	-	-	-	-	-
MSTRG.1437	0	0	0	0.38	0	0	0.26	0	0	0.39	0.26	0.23	TRS120	trafficking protein particle complex II-specific subunit 120 homolog [Camellia sinensis]	-	-	-	-	GO:0005768//endosome	-	GO:0022607//cellular component assembly;GO:0051234//establishment of localization;GO:1902410//mitotic cytokinetic process
MSTRG.14379	1.44	0.7	0.32	0.98	0.34	1.14	0.43	0.87	0.88	2.38	1.86	1.25	At5g55050	GDSL esterase/lipase At5g55050-like [Camellia sinensis]	-	-	-	-	-	GO:0016788//hydrolase activity, acting on ester bonds	GO:0006629//lipid metabolic process;GO:0006812//cation transport
MSTRG.14381	4.45	5.98	5.29	5.4	4.9	6.29	4.64	6.08	5.2	6.75	5.81	7.08	FRS6	protein FAR1-RELATED SEQUENCE 6-like [Camellia sinensis]	-	-	-	-	GO:0043231//intracellular membrane-bounded organelle	GO:0046872//metal ion binding	GO:0009416//response to light stimulus
MSTRG.14385	9.74	10.92	10.58	17.45	17.07	17.93	6.99	7.36	8.75	12.45	13.42	12.84	--	UHRF1-binding protein [Actinidia chinensis var. chinensis] [Actinidia chinensis]	-	-	-	-	-	-	-
MSTRG.14389	1.46	3.15	2.89	2.84	2.75	2.73	1.01	1.65	1.32	2.95	2.78	2.49	--	disease resistance-like protein DSC1 isoform X1 [Camellia sinensis]	-	-	-	-	GO:0005911//cell-cell junction;GO:0009536//plastid	-	GO:0050896//response to stimulus
MSTRG.1440	1.14	1.52	0.66	2.18	1.19	2.63	2	0.48	0.61	1.04	1.3	1.64	NLP7	protein NLP2-like [Camellia sinensis]	-	-	-	-	GO:0043231//intracellular membrane-bounded organelle	GO:0001071//nucleic acid binding transcription factor activity	GO:0001101//response to acid chemical;GO:0006950//response to stress;GO:0010467//gene expression;GO:0034645//cellular macromolecule biosynthetic process;GO:0042126//nitrate metabolic process
MSTRG.14401	23.07	22.72	22.44	24.23	26.89	25.6	26.75	26.42	27.68	33.68	35.29	35.76	ARF15	auxin response factor 3-like isoform X2 [Camellia sinensis]	Environmental Information Processing	Signal transduction	ko04075//Plant hormone signal transduction	K14486	-	-	GO:0003006//developmental process involved in reproduction;GO:0007389//pattern specification process;GO:0009653//anatomical structure morphogenesis;GO:0009725//response to hormone;GO:0009791//post-embryonic development;GO:0010467//gene expression;GO:0034645//cellular macromolecule biosynthetic process;GO:0044763//single-organism cellular process;GO:0050794//regulation of cellular process;GO:00650…
MSTRG.14402	3.2	3.52	3.7	4.07	5.11	4.2	4.5	6.24	3.08	2.28	2.38	2.61	HNRNPH3	Epithelial splicing regulatory protein [Actinidia chinensis var. chinensis] [Actinidia chinensis]	-	-	-	-	-	-	-
MSTRG.14403	6.07	4.85	3.94	8.69	9.5	6.73	7.2	7.98	7.06	3.53	5.92	3.65	HNRNPF	heterogeneous nuclear ribonucleoprotein F-like isoform X1 [Camellia sinensis]	-	-	-	-	GO:0032991//macromolecular complex;GO:0044423//virion part	GO:0097159//organic cyclic compound binding	-
MSTRG.14404	29.82	29.23	27.44	31.95	30.21	31.82	20.75	19.19	19.34	22.85	18.41	20.87	HNRNPF	heterogeneous nuclear ribonucleoprotein F-like isoform X1 [Camellia sinensis]	-	-	-	-	GO:0032991//macromolecular complex;GO:0044423//virion part	GO:0097159//organic cyclic compound binding	-
MSTRG.14405	17.09	15.37	15.27	14.04	13.98	14.86	12.55	10.5	12.84	7.8	9.7	8.98	HNRNPF	heterogeneous nuclear ribonucleoprotein F-like isoform X1 [Camellia sinensis]	-	-	-	-	GO:0032991//macromolecular complex;GO:0044423//virion part	GO:0097159//organic cyclic compound binding	-
MSTRG.1442	0	0	0	0.25	0	2.26	0.26	0	0.27	0.51	0	0.32	--	uncharacterized protein LOC114323679 isoform X3 [Camellia sinensis]	-	-	-	-	-	-	-
MSTRG.14429	1.24	1.09	0.98	0.86	3.39	2.64	0.44	0.81	0.91	0.87	0.89	0.94	--	-	-	-	-	-	-	-	-
MSTRG.1443	4.16	5.56	4.33	4.55	3.43	3.92	3.77	4.42	2.68	3.7	2.38	2.89	--	protein terminal ear1-like isoform X15 [Camellia sinensis]	-	-	-	-	-	-	-
MSTRG.14439	0	0	0	0	0	0	0	0	0.38	0	0	0	--	probable pathogenesis-related protein ARB_02861 [Camellia sinensis]	-	-	-	-	-	-	-
MSTRG.14440	21.56	20.64	19.65	24.06	30.64	25.43	68.31	66.15	60.91	6.35	5.53	6.15	--	transcription factor bHLH162-like [Camellia sinensis]	-	-	-	-	-	-	-
MSTRG.14450	85.1	80.15	81.96	52.47	62.14	62.32	67.06	78.05	79.8	60.39	52.62	49.91	SAP4	zinc finger A20 and AN1 domain-containing stress-associated protein 8-like [Camellia sinensis]	-	-	-	-	-	GO:0046914//transition metal ion binding	GO:0000280//nuclear division;GO:0009648//photoperiodism
MSTRG.14451	59.36	52.83	57.56	47.06	35.95	40.98	44.4	43.39	45.28	30.3	38.93	41.12	SAP4	zinc finger A20 and AN1 domain-containing stress-associated protein 8-like [Camellia sinensis]	-	-	-	-	-	GO:0046914//transition metal ion binding	GO:0000280//nuclear division;GO:0009648//photoperiodism
MSTRG.1446	0.37	0.2	0	0.32	0.39	0	0.66	0.2	1.18	0.16	0.49	0.2	UPL4	E3 ubiquitin-protein ligase UPL4-like isoform X1 [Camellia sinensis]	Genetic Information Processing	Folding, sorting and degradation	ko04120//Ubiquitin mediated proteolysis	K10590	GO:0044424//intracellular part	GO:0019787//ubiquitin-like protein transferase activity	GO:0032446//protein modification by small protein conjugation
MSTRG.14463	1.77	0.79	0.73	1.5	2.06	1.02	1.31	1.99	1.03	1.46	1.77	1.58	Os07g0301200	DEAD-box ATP-dependent RNA helicase 5 [Camellia sinensis]	-	-	-	-	GO:0044424//intracellular part	-	-
MSTRG.14475	0.71	0.52	0.58	0.99	1.37	1.72	0.86	0.51	0.22	0.62	0.28	0.61	AGO4	protein argonaute 4-like [Camellia sinensis]	-	-	-	-	GO:0043231//intracellular membrane-bounded organelle	GO:0001071//nucleic acid binding transcription factor activity;GO:0008135//translation factor activity, RNA binding	GO:0006412//translation;GO:0010160//formation of organ boundary;GO:0010468//regulation of gene expression
MSTRG.14481	6.08	8.62	6.29	8.13	8.81	6.99	6.25	7.21	6.01	7.21	8.93	6.04	--	Sodium- and chloride-dependent GABA transporter like [Actinidia chinensis var. chinensis] [Actinidia chinensis]	-	-	-	-	-	-	GO:0043623//cellular protein complex assembly
MSTRG.14482	11.9	8.72	7.23	5.36	6.53	6.73	6.41	6.46	6.09	7.06	6.22	8.91	GPAT9	glycerol-3-phosphate acyltransferase 9-like [Camellia sinensis]	Metabolism;Metabolism;Metabolism;Metabolism	Global and overview maps;Global and overview maps;Lipid metabolism;Lipid metabolism	ko01100//Metabolic pathways;ko01110//Biosynthesis of secondary metabolites;ko00564//Glycerophospholipid metabolism;ko00561//Glycerolipid metabolism	K13506;K13506;K13506;K13506	GO:0016020//membrane;GO:0043231//intracellular membrane-bounded organelle	GO:0008374//O-acyltransferase activity	GO:0006281//DNA repair;GO:0006641//triglyceride metabolic process;GO:0046339//diacylglycerol metabolic process;GO:0046471//phosphatidylglycerol metabolic process
MSTRG.14488	0.71	0	0.24	0.86	0.5	0.28	0.43	1.05	0	1.46	1.69	1.09	MAP2B	methionine aminopeptidase 2B-like [Camellia sinensis]	-	-	-	-	GO:0044424//intracellular part	GO:0004177//aminopeptidase activity;GO:0008237//metallopeptidase activity;GO:0043169//cation binding	GO:0006464//cellular protein modification process
MSTRG.14489	4.57	2.99	2.96	2.8	3.47	3.13	2.05	3.02	2.49	3	3.33	3.82	--	uncharacterized protein LOC114272107 [Camellia sinensis]	-	-	-	-	-	-	-
MSTRG.14500	8.34	7.5	7.78	5.63	6.06	4.25	11.24	12.37	9.64	9.49	13.18	11.29	--	Vacuolar ATP synthase catalytic subunit-related / V-ATPase-related / vacuolar proton pump-related [Theobroma cacao]	-	-	-	-	-	GO:0016491//oxidoreductase activity;GO:0046906//tetrapyrrole binding	GO:0044710//single-organism metabolic process
MSTRG.14507	1.03	1.13	0.61	1.62	0.65	0.49	0.18	0.9	0.19	0.72	1.48	1.84	TEB	LOW QUALITY PROTEIN: helicase and polymerase-containing protein TEBICHI-like [Camellia sinensis]	-	-	-	-	GO:0043231//intracellular membrane-bounded organelle	GO:0003676//nucleic acid binding;GO:0017111//nucleoside-triphosphatase activity;GO:0032550//purine ribonucleoside binding;GO:0034061//DNA polymerase activity	GO:0006260//DNA replication;GO:0006310//DNA recombination;GO:0009639//response to red or far red light;GO:0009955//adaxial/abaxial pattern specification;GO:0010467//gene expression;GO:0048507//meristem development;GO:1901987//regulation of cell cycle phase transition
MSTRG.14508	0.82	1.08	1.35	1.85	1.4	1.87	1.04	0.64	0.84	2.55	2.19	2.19	TEB	LOW QUALITY PROTEIN: helicase and polymerase-containing protein TEBICHI-like [Camellia sinensis]	-	-	-	-	GO:0043231//intracellular membrane-bounded organelle	GO:0003676//nucleic acid binding;GO:0032550//purine ribonucleoside binding;GO:0034061//DNA polymerase activity;GO:0042623//ATPase activity, coupled	GO:0006260//DNA replication;GO:0006310//DNA recombination;GO:0009639//response to red or far red light;GO:0009955//adaxial/abaxial pattern specification;GO:0010467//gene expression;GO:0048507//meristem development;GO:1901987//regulation of cell cycle phase transition
MSTRG.14511	1.47	0.23	0.62	0.91	0.66	0.5	0	1.07	0	0.37	0.75	0.47	--	uncharacterized protein LOC114257124 [Camellia sinensis]	-	-	-	-	-	-	-
MSTRG.14512	10.94	14.01	10.98	7.07	6.36	5.83	4.4	2.93	2.77	3.61	2.28	2.48	--	-	-	-	-	-	-	-	-
MSTRG.14514	1.13	0.87	0.71	0.52	0.63	0.47	0.36	0.36	0.24	0.44	0.94	0.66	SD11	G-type lectin S-receptor-like serine/threonine-protein kinase SD1-1 [Camellia sinensis]	-	-	-	-	-	GO:0004672//protein kinase activity;GO:0032550//purine ribonucleoside binding	GO:0006464//cellular protein modification process;GO:0006796//phosphate-containing compound metabolic process;GO:0008037//cell recognition
MSTRG.1452	247.89	241.8	245.88	220.95	216.42	221.18	218.19	219.14	228.79	226.34	227.26	225	SHM4	serine hydroxymethyltransferase 4-like [Camellia sinensis]	Metabolism;Metabolism;Metabolism;Metabolism;Metabolism;Metabolism;Metabolism;Metabolism	Global and overview maps;Global and overview maps;Global and overview maps;Global and overview maps;Carbohydrate metabolism;Metabolism of other amino acids;Amino acid metabolism;Metabolism of cofactors and vitamins	ko01100//Metabolic pathways;ko01110//Biosynthesis of secondary metabolites;ko01200//Carbon metabolism;ko01230//Biosynthesis of amino acids;ko00630//Glyoxylate and dicarboxylate metabolism;ko00460//Cyanoamino acid metabolism;ko00260//Glycine, serine and threonine metabolism;ko00670//One carbon pool by folate	K00600;K00600;K00600;K00600;K00600;K00600;K00600;K00600	GO:0005911//cell-cell junction;GO:0016020//membrane;GO:0043231//intracellular membrane-bounded organelle;GO:0044444//cytoplasmic part	GO:0016742//hydroxymethyl-, formyl- and related transferase activity;GO:0043168//anion binding	GO:0000741//karyogamy;GO:0006730//one-carbon metabolic process;GO:0009069//serine family amino acid metabolic process;GO:0010038//response to metal ion;GO:0048229//gametophyte development;GO:0048511//rhythmic process
MSTRG.14522	2.76	2.44	2.45	2.65	3.03	3.93	1.54	0.72	1.27	2.95	3.47	3.14	RBCS1	ribulose bisphosphate carboxylase small chain 1, chloroplastic-like [Camellia sinensis]	Metabolism;Metabolism;Metabolism;Metabolism	Global and overview maps;Global and overview maps;Energy metabolism;Carbohydrate metabolism	ko01100//Metabolic pathways;ko01200//Carbon metabolism;ko00710//Carbon fixation in photosynthetic organisms;ko00630//Glyoxylate and dicarboxylate metabolism	K01602;K01602;K01602;K01602	GO:0009536//plastid;GO:0015629//actin cytoskeleton	GO:0016491//oxidoreductase activity;GO:0016829//lyase activity;GO:0017111//nucleoside-triphosphatase activity;GO:0032550//purine ribonucleoside binding	GO:0009058//biosynthetic process;GO:0015977//carbon fixation;GO:0044237//cellular metabolic process
MSTRG.14531	0.26	0	0	0.23	0	0	0.23	0	0	0	0.46	0.29	--	hypothetical protein TEA_016592 [Camellia sinensis var. sinensis] [Camellia sinensis]	-	-	-	-	-	-	-
MSTRG.14534	3.41	1.87	2.41	4.03	3.73	2.74	2.05	1.97	2.51	3.35	4.47	4.6	--	hypothetical protein F0562_020442 [Nyssa sinensis]	-	-	-	-	-	-	-
MSTRG.14540	0.84	0	0	0	0	0.33	0.25	0.61	0.26	0	0	0	ABCB26	ABC transporter B family member 26, chloroplastic-like [Camellia sinensis]	Environmental Information Processing	Membrane transport	ko02010//ABC transporters	K05656	GO:0031224//intrinsic component of membrane;GO:0042170//plastid membrane	GO:0032550//purine ribonucleoside binding;GO:0042626//ATPase activity, coupled to transmembrane movement of substances	GO:0006787//porphyrin-containing compound catabolic process;GO:0006979//response to oxidative stress;GO:0010038//response to metal ion;GO:0015893//drug transport;GO:0044763//single-organism cellular process;GO:0055076//transition metal ion homeostasis
MSTRG.14543	3.74	4.74	4.48	4.83	5.37	4.49	1.97	1.95	2.01	5	4.44	5.24	PTEN2A	LOW QUALITY PROTEIN: protein PHYLLO, chloroplastic-like [Camellia sinensis]	Metabolism;Environmental Information Processing;Metabolism	Global and overview maps;Signal transduction;Carbohydrate metabolism	ko01100//Metabolic pathways;ko04070//Phosphatidylinositol signaling system;ko00562//Inositol phosphate metabolism	K01110;K01110;K01110	GO:0005911//cell-cell junction;GO:0009526//plastid envelope;GO:0031090//organelle membrane;GO:0031224//intrinsic component of membrane;GO:0042579//microbody	GO:0004721//phosphoprotein phosphatase activity;GO:0005543//phospholipid binding;GO:0015405//P-P-bond-hydrolysis-driven transmembrane transporter activity;GO:0015926//glucosidase activity;GO:0017111//nucleoside-triphosphatase activity;GO:0031559//oxidosqualene cyclase activity;GO:0032550//purine ribonucleoside binding;GO:0034594//phosphatidylinositol trisphosphate phosphatase activity;GO:0046915/…	GO:0000041//transition metal ion transport;GO:0006091//generation of precursor metabolites and energy;GO:0006470//protein dephosphorylation;GO:0006568//tryptophan metabolic process;GO:0006605//protein targeting;GO:0006694//steroid biosynthetic process;GO:0006873//cellular ion homeostasis;GO:0009267//cellular response to starvation;GO:0009683//indoleacetic acid metabolic process;GO:0009696//salicy…
MSTRG.14548	82.55	87.24	79.61	68.93	66.32	70.89	59.14	58.87	62.24	68.28	58.72	63.97	At2g45070	protein transport protein Sec61 subunit beta-like [Camellia sinensis]	Genetic Information Processing;Cellular Processes;Genetic Information Processing	Folding, sorting and degradation;Transport and catabolism;Folding, sorting and degradation	ko04141//Protein processing in endoplasmic reticulum;ko04145//Phagosome;ko03060//Protein export	K09481;K09481;K09481	GO:0016020//membrane	GO:0022892//substrate-specific transporter activity	GO:0000302//response to reactive oxygen species;GO:0008104//protein localization;GO:0009642//response to light intensity;GO:0033554//cellular response to stress;GO:0044267//cellular protein metabolic process
MSTRG.14549	19.45	16.82	14.81	19.53	19.84	19.79	25.71	21.62	24.79	11.66	10.72	11.28	At2g45070	protein transport protein Sec61 subunit beta-like [Camellia sinensis]	Genetic Information Processing;Cellular Processes;Genetic Information Processing	Folding, sorting and degradation;Transport and catabolism;Folding, sorting and degradation	ko04141//Protein processing in endoplasmic reticulum;ko04145//Phagosome;ko03060//Protein export	K09481;K09481;K09481	GO:0016020//membrane	GO:0022892//substrate-specific transporter activity	GO:0000302//response to reactive oxygen species;GO:0008104//protein localization;GO:0009642//response to light intensity;GO:0033554//cellular response to stress;GO:0044267//cellular protein metabolic process
MSTRG.1455	24.98	21.22	21.1	21.23	19.77	18.3	18.85	19.78	21.69	14.52	15.63	15.56	OsI_03083	phospholipase A1-IIgamma-like protein [Camellia sinensis]	-	-	-	-	-	GO:0016787//hydrolase activity	-
MSTRG.14555	5.41	4.09	4.36	4.59	2.93	3.9	3.75	4.44	4.02	3.91	4.13	3.46	--	Protein angel like [Actinidia chinensis var. chinensis] [Actinidia chinensis]	-	-	-	-	GO:0016020//membrane;GO:0043231//intracellular membrane-bounded organelle	GO:0004518//nuclease activity	GO:0090304//nucleic acid metabolic process
MSTRG.14562	5.58	9.29	6.81	6.02	3.64	7.27	6.2	6.46	4.23	5.03	6.36	6.41	HIRL1	hypersensitive-induced response protein-like protein 1 [Camellia sinensis]	-	-	-	-	GO:0005911//cell-cell junction;GO:0009536//plastid;GO:0031090//organelle membrane	GO:0019901//protein kinase binding	-
MSTRG.14566	2.2	1.85	2.07	1.74	1	1.99	1.5	2.28	1.83	1.37	0.66	1.17	arf-1.2	CCA tRNA nucleotidyltransferase [Actinidia chinensis var. chinensis] [Actinidia chinensis]	-	-	-	-	-	GO:0016772//transferase activity, transferring phosphorus-containing groups;GO:0046872//metal ion binding	-
MSTRG.14568	1.48	2.28	1.75	0.65	1.17	0	1.79	0.96	0.75	1.76	2.48	0.99	SAC8	phosphoinositide phosphatase SAC8-like [Camellia sinensis]	Metabolism;Environmental Information Processing;Metabolism	Global and overview maps;Signal transduction;Carbohydrate metabolism	ko01100//Metabolic pathways;ko04070//Phosphatidylinositol signaling system;ko00562//Inositol phosphate metabolism	K21797;K21797;K21797	GO:0031090//organelle membrane;GO:0031224//intrinsic component of membrane;GO:0043231//intracellular membrane-bounded organelle	GO:0016791//phosphatase activity	GO:0043647//inositol phosphate metabolic process;GO:0044723//single-organism carbohydrate metabolic process
MSTRG.1457	0.59	0.64	0	0.17	0.21	0	0	0.21	0	0.51	1.07	0.22	--	bifunctional epoxide hydrolase 2-like [Camellia sinensis]	-	-	-	-	-	GO:0016740//transferase activity;GO:0016803//ether hydrolase activity	GO:0008152//metabolic process
MSTRG.14570	13.75	12.06	13	13.03	13.19	9.94	13.9	13.64	11.75	15.42	15.59	17.98	HIRL1	hypersensitive-induced response protein-like protein 1 [Camellia sinensis]	-	-	-	-	GO:0005911//cell-cell junction;GO:0009536//plastid;GO:0031090//organelle membrane	GO:0019901//protein kinase binding	-
MSTRG.1458	0	0	0	0	0	0	1.5	0.26	0.8	0	0	0	--	glucose-6-phosphate 1-dehydrogenase 6, cytoplasmic-like [Camellia sinensis]	-	-	-	-	-	-	-
MSTRG.14591	0	0	0	1.04	0.32	0.35	0	0	0	0	0.27	0	--	homoserine dehydrogenase family protein [Solanum demissum]	-	-	-	-	GO:0044444//cytoplasmic part	GO:0000166//nucleotide binding;GO:0016616//oxidoreductase activity, acting on the CH-OH group of donors, NAD or NADP as acceptor;GO:0016772//transferase activity, transferring phosphorus-containing groups	GO:0000097//sulfur amino acid biosynthetic process;GO:0006549//isoleucine metabolic process;GO:0006566//threonine metabolic process;GO:0006796//phosphate-containing compound metabolic process
MSTRG.14592	0	0	0.69	0	0	0	0	0	0	0	0	0.39	--	meiosis-specific nuclear structural protein 1 isoform X2 [Jatropha curcas]	-	-	-	-	GO:0044424//intracellular part	-	GO:0003006//developmental process involved in reproduction;GO:0042127//regulation of cell proliferation
MSTRG.14593	2.98	2.23	2.22	2.78	1.89	3.99	2.59	4.43	4.2	2.12	1.71	1.83	--	Bis(5'-nucleosyl)-tetraphosphatase, symmetrical like [Actinidia chinensis var. chinensis] [Actinidia chinensis]	-	-	-	-	-	GO:0003824//catalytic activity	-
MSTRG.14594	1.64	1.4	1.61	1.27	1.73	1.29	2.44	2.77	2.34	1.27	1.47	1.01	--	Bis(5'-nucleosyl)-tetraphosphatase, symmetrical like [Actinidia chinensis var. chinensis] [Actinidia chinensis]	-	-	-	-	-	GO:0003824//catalytic activity	-
MSTRG.14603	2.91	3.13	2.29	3.94	2.93	4.21	1.22	1.33	1.42	3.33	3.18	3.17	--	transcriptional activator TAF-1-like [Camellia sinensis]	-	-	-	-	-	-	-
MSTRG.14604	26.42	19.67	19.02	25.33	23.57	23.91	21.38	19.86	24.35	24.7	23.87	24.02	LACS4	long chain acyl-CoA synthetase 4-like [Camellia sinensis]	Metabolism;Cellular Processes;Metabolism;Metabolism;Metabolism	Global and overview maps;Transport and catabolism;Global and overview maps;Lipid metabolism;Lipid metabolism	ko01100//Metabolic pathways;ko04146//Peroxisome;ko01212//Fatty acid metabolism;ko00071//Fatty acid degradation;ko00061//Fatty acid biosynthesis	K01897;K01897;K01897;K01897;K01897	GO:0016020//membrane;GO:0043231//intracellular membrane-bounded organelle;GO:0044444//cytoplasmic part	GO:0015645//fatty acid ligase activity	GO:0006631//fatty acid metabolic process;GO:0006950//response to stress;GO:0009625//response to insect;GO:0009699//phenylpropanoid biosynthetic process
MSTRG.1463	0	0	0	0	0	0	0.47	0.69	0.23	0	0	0	ATHB-15	homeobox-leucine zipper protein ATHB-15-like [Prunus yedoensis var. nudiflora] [Prunus yedoensis]	-	-	-	-	GO:0043231//intracellular membrane-bounded organelle	GO:0001071//nucleic acid binding transcription factor activity;GO:0003677//DNA binding	GO:0000904//cell morphogenesis involved in differentiation;GO:0003006//developmental process involved in reproduction;GO:0007015//actin filament organization;GO:0007059//chromosome segregation;GO:0009267//cellular response to starvation;GO:0009790//embryo development;GO:0009799//specification of symmetry;GO:0009887//organ morphogenesis;GO:0009933//meristem structural organization;GO:0009943//adax…
MSTRG.14633	0	0.28	0	0	0	0	0	0.27	0	0	0.45	0	--	-	-	-	-	-	-	-	-
MSTRG.1464	6.07	4.83	2.8	5.74	3.41	4.9	8.09	8.56	7.95	5.08	4.28	4.89	SMU2	suppressor of mec-8 and unc-52 protein homolog 2-like [Camellia sinensis]	-	-	-	-	GO:0043231//intracellular membrane-bounded organelle	-	GO:0006396//RNA processing
MSTRG.14640	39.05	38.99	40.46	34.69	29.69	34.52	31.72	34.16	31.32	25.68	24.24	24.6	At2g44860	probable ribosome biogenesis protein RLP24 [Camellia sinensis]	Genetic Information Processing	Translation	ko03010//Ribosome	K02896	GO:0015934//large ribosomal subunit;GO:0043231//intracellular membrane-bounded organelle	-	GO:0009451//RNA modification;GO:0010467//gene expression;GO:0016072//rRNA metabolic process;GO:0022613//ribonucleoprotein complex biogenesis
MSTRG.14644	19.24	18.04	16.68	18	18.15	14.32	28.52	32.73	26.72	33.23	36.83	38.58	PSK6	Phytosulfokine-beta like [Actinidia chinensis var. chinensis] [Actinidia chinensis]	-	-	-	-	-	-	GO:0044699//single-organism process
MSTRG.14649	0.63	1.11	1.55	2.93	2.19	3.02	0.45	0.27	0.53	1.6	2.09	2.56	RE2	Retrovirus-related Pol polyprotein from transposon TNT 1-94 [Dendrobium catenatum]	-	-	-	-	-	-	-
MSTRG.14672	0.34	0.19	0.28	0.63	0.41	0.46	0.45	0.61	0.88	0.24	0.55	0.5	--	disease resistance protein At4g27190-like [Camellia sinensis]	-	-	-	-	-	-	-
MSTRG.14673	23.15	24.34	21.6	22.88	22.57	21.29	23.64	22.51	23.9	21.41	20.78	19.1	MYBC1	transcription factor MYBC1-like [Camellia sinensis]	-	-	-	-	GO:0043231//intracellular membrane-bounded organelle	GO:0001071//nucleic acid binding transcription factor activity;GO:0003676//nucleic acid binding	GO:0006950//response to stress;GO:0007623//circadian rhythm;GO:0010468//regulation of gene expression
MSTRG.14676	14.53	14.95	15.74	16.27	15.95	15.36	12.46	15.6	14.8	15.04	16.29	15.88	BZIP17	bZIP transcription factor 17-like [Camellia sinensis]	-	-	-	-	GO:0012505//endomembrane system;GO:0044428//nuclear part;GO:0044444//cytoplasmic part	-	GO:0006952//defense response;GO:0006972//hyperosmotic response;GO:0007165//signal transduction;GO:0009719//response to endogenous stimulus;GO:0033554//cellular response to stress;GO:0035966//response to topologically incorrect protein;GO:0045893//positive regulation of transcription, DNA-templated;GO:0071229//cellular response to acid chemical;GO:0071310//cellular response to organic substance;GO…
MSTRG.14681	0	0	0	0.29	1.44	1.22	1.96	1.22	1.8	0	0	0	--	hypothetical protein C3L33_12773, partial [Rhododendron williamsianum]	-	-	-	-	-	-	-
MSTRG.14709	10.22	10.96	10.89	13.57	13.47	14.15	10.79	9.64	9.56	15.54	14.94	14.8	YLS7	protein YLS7 [Camellia sinensis]	-	-	-	-	-	-	GO:0001101//response to acid chemical;GO:0006498//N-terminal protein lipidation;GO:0006972//hyperosmotic response;GO:0009606//tropism;GO:0009755//hormone-mediated signaling pathway;GO:0010260//organ senescence;GO:0019321//pentose metabolic process;GO:0046942//carboxylic acid transport
MSTRG.14713	1.73	3.05	3.29	2.64	2.81	2.63	2.46	1.65	3.48	4.41	5.79	3.64	PAP2	purple acid phosphatase 2-like [Camellia sinensis]	-	-	-	-	GO:0005618//cell wall;GO:0005911//cell-cell junction;GO:0044421//extracellular region part;GO:0044444//cytoplasmic part	GO:0016791//phosphatase activity;GO:0046914//transition metal ion binding	GO:0006796//phosphate-containing compound metabolic process;GO:0009267//cellular response to starvation
MSTRG.14714	6.61	7.6	7.12	6.42	7.47	6.72	12.94	14.12	11.45	6.38	5.96	6.39	NEET	CDGSH iron-sulfur domain-containing protein NEET [Camellia sinensis]	-	-	-	-	GO:0009536//plastid	GO:0051536//iron-sulfur cluster binding	GO:0006139//nucleobase-containing compound metabolic process
MSTRG.14715	11.96	8.24	8.8	11.17	6.35	9.2	7.13	5.79	7.14	4.41	6.09	5.62	NEET	CDGSH iron-sulfur domain-containing protein NEET [Camellia sinensis]	-	-	-	-	GO:0009536//plastid	GO:0051536//iron-sulfur cluster binding	GO:0006139//nucleobase-containing compound metabolic process;GO:0044699//single-organism process
MSTRG.14717	1.21	1.92	0.7	0.13	0	0.46	1.32	1.76	1.41	1.02	0.84	0.38	--	Tubulin glycylase [Actinidia chinensis var. chinensis] [Actinidia chinensis]	-	-	-	-	-	-	-
MSTRG.14721	2.22	1.21	2.15	1.28	1.28	1.09	0.62	1.65	1.55	1	2.15	1.4	--	AP-5 complex subunit zeta-1 [Arabidopsis thaliana]	-	-	-	-	-	-	-
MSTRG.14722	3.58	3.28	4.53	4.55	4.42	4.98	4.7	4.83	5.41	5.27	4.94	4.91	POLK	DNA polymerase kappa-like isoform X2 [Camellia sinensis]	-	-	-	-	-	GO:0016779//nucleotidyltransferase activity	GO:0006259//DNA metabolic process
MSTRG.14724	0.68	0.75	0.82	0.89	0.56	0.85	0.88	0.66	0.94	1.85	1.79	1.72	PIN6	auxin efflux carrier component 6 [Camellia sinensis]	-	-	-	-	-	-	-
MSTRG.14726	52.49	53.18	54.98	44.09	46.24	48.68	39	39.29	41	26.57	33.57	31.7	SWEET1	bidirectional sugar transporter SWEET1-like isoform X2 [Camellia sinensis]	-	-	-	-	GO:0016021//integral component of membrane	GO:0015144//carbohydrate transmembrane transporter activity	GO:0008643//carbohydrate transport
MSTRG.1473	4.21	3.88	3.64	3.44	3.8	2.75	3	3.54	3.23	3.23	3.61	2.49	--	-	-	-	-	-	-	-	-
MSTRG.14734	0	0.75	1.48	1.48	1.79	1.15	0.65	2.11	1.12	0.42	1.15	2.1	--	MLO-like protein 8 isoform X5 [Camellia sinensis]	-	-	-	-	-	-	-
MSTRG.1474	1.25	0.51	0.85	0.3	2.89	0.41	0.31	0.37	0.34	1.25	1.21	1.39	--	pumilio domain-containing protein C4G8.03c-like [Camellia sinensis]	-	-	-	-	-	-	-
MSTRG.14748	1.95	1.12	1.77	2.62	3.43	2.6	0.91	1.13	0.81	2.96	2.28	2.22	SULTR2;1	low affinity sulfate transporter 3-like [Camellia sinensis]	-	-	-	-	GO:0031224//intrinsic component of membrane	GO:0015103//inorganic anion transmembrane transporter activity;GO:0015291//secondary active transmembrane transporter activity	GO:0000097//sulfur amino acid biosynthetic process;GO:0006873//cellular ion homeostasis;GO:0008272//sulfate transport;GO:0009683//indoleacetic acid metabolic process;GO:0019758//glycosinolate biosynthetic process;GO:0030001//metal ion transport
MSTRG.14761	0.39	0.64	0.77	0.17	0.82	0.92	1.89	1.38	1.52	0.17	0.35	0.33	--	-	-	-	-	-	-	-	-
MSTRG.14762	0	1.42	0	0.03	0.7	0	2.07	0.36	0.3	1.15	0.3	0	--	LOW QUALITY PROTEIN: probable sugar phosphate/phosphate translocator At1g06470 [Camellia sinensis]	-	-	-	-	GO:0016020//membrane	-	-
MSTRG.14770	1.49	1.3	0.98	1.41	0.53	1.18	0.84	1.15	0.92	1.04	0.56	0.9	--	unnamed protein product, partial [Vitis vinifera]	-	-	-	-	-	-	-
MSTRG.14779	0.1	0.52	0.59	0.25	0.1	0.24	0.17	0.18	0.26	3.46	3.5	3.19	EP3	endochitinase EP3-like [Camellia sinensis]	Metabolism;Metabolism	Global and overview maps;Carbohydrate metabolism	ko01100//Metabolic pathways;ko00520//Amino sugar and nucleotide sugar metabolism	K01183;K01183	GO:0030312//external encapsulating structure	GO:0004553//hydrolase activity, hydrolyzing O-glycosyl compounds;GO:0097367//carbohydrate derivative binding	GO:0001101//response to acid chemical;GO:0002252//immune effector process;GO:0006026//aminoglycan catabolic process;GO:0006812//cation transport;GO:0009793//embryo development ending in seed dormancy;GO:0010243//response to organonitrogen compound;GO:0015698//inorganic anion transport;GO:0033554//cellular response to stress;GO:0044036//cell wall macromolecule metabolic process;GO:0044238//primary…
MSTRG.14780	0.13	0.29	0.13	0.23	0	0.31	0.23	0	0	0.34	0.81	0.72	Cht4	chitinase 4-like [Camellia sinensis]	Metabolism;Metabolism	Global and overview maps;Carbohydrate metabolism	ko01100//Metabolic pathways;ko00520//Amino sugar and nucleotide sugar metabolism	K01183;K01183	GO:0030312//external encapsulating structure;GO:0043231//intracellular membrane-bounded organelle	GO:0004553//hydrolase activity, hydrolyzing O-glycosyl compounds;GO:0097367//carbohydrate derivative binding	GO:0001101//response to acid chemical;GO:0002252//immune effector process;GO:0005976//polysaccharide metabolic process;GO:0006026//aminoglycan catabolic process;GO:0006812//cation transport;GO:0009793//embryo development ending in seed dormancy;GO:0010243//response to organonitrogen compound;GO:0015698//inorganic anion transport;GO:0033554//cellular response to stress;GO:0043207//response to exte…
MSTRG.14782	32.5	33.91	32.42	27.59	29.42	29.32	28.96	32.34	30.69	25.11	24.54	24.37	ERGIC3	endoplasmic reticulum-Golgi intermediate compartment protein 3 isoform X2 [Ricinus communis]	-	-	-	-	-	-	-
MSTRG.14783	2.44	5.19	1.6	2.58	4.55	1.05	4.34	3.63	1.5	0.74	2.65	3.13	ERGIC3	endoplasmic reticulum-Golgi intermediate compartment protein 3 [Camellia sinensis]	-	-	-	-	-	-	-
MSTRG.14793	0	0	0	0	0	0.36	0	0	0	0	0	0	At3g08860	alanine--glyoxylate aminotransferase 2 homolog 3, mitochondrial-like isoform X3 [Camellia sinensis]	Metabolism;Metabolism;Metabolism;Metabolism;Metabolism;Metabolism	Global and overview maps;Global and overview maps;Amino acid metabolism;Amino acid metabolism;Amino acid metabolism;Amino acid metabolism	ko01100//Metabolic pathways;ko01110//Biosynthesis of secondary metabolites;ko00270//Cysteine and methionine metabolism;ko00260//Glycine, serine and threonine metabolism;ko00250//Alanine, aspartate and glutamate metabolism;ko00280//Valine, leucine and isoleucine degradation	K00827;K00827;K00827;K00827;K00827;K00827	GO:0031090//organelle membrane;GO:0043231//intracellular membrane-bounded organelle	GO:0008483//transaminase activity;GO:0043168//anion binding;GO:0046914//transition metal ion binding	GO:0006527//arginine catabolic process;GO:0043094//cellular metabolic compound salvage
MSTRG.14794	1.31	1.25	1.12	2.17	1.43	0.43	1.83	2.21	0.83	0.59	1.63	0.76	--	transmembrane protein 120 homolog [Camellia sinensis]	-	-	-	-	GO:0031224//intrinsic component of membrane;GO:0044424//intracellular part	-	-
MSTRG.14814	0.43	0.23	0.21	0.37	0.23	0.25	0.38	0.46	0.39	0.93	0.64	0.95	--	photosystem I subunit VII [Selaginella doederleinii]	-	-	-	-	-	-	-
MSTRG.14817	10.65	11.11	11.99	10.44	10.94	11.77	8.99	10.69	12.31	11.76	14.14	15.04	SCPL40	serine carboxypeptidase-like 40, partial [Camellia sinensis]	-	-	-	-	-	GO:0004180//carboxypeptidase activity	GO:0019538//protein metabolic process
MSTRG.14826	1.8	2.34	2.07	4.86	4.25	3.94	1.33	1.58	1.64	4.15	4.1	5.58	--	LEAF RUST 10 DISEASE-RESISTANCE LOCUS RECEPTOR-LIKE PROTEIN KINASE-like 2.1 isoform X1 [Camellia sinensis]	-	-	-	-	-	GO:0016772//transferase activity, transferring phosphorus-containing groups	-
MSTRG.1483	3.01	2.85	3.81	5.53	4.26	4.45	2.8	2.42	2.64	2.94	4.56	3.5	At1g01970	pentatricopeptide repeat-containing protein At1g01970 [Camellia sinensis]	-	-	-	-	GO:0043231//intracellular membrane-bounded organelle	-	-
MSTRG.14841	0.16	0	0.62	0.14	0	0.19	0.14	0.52	0.73	0.55	0.43	1.06	IQM3	CTD small phosphatase-like protein 2-A isoform X1 [Camellia sinensis]	-	-	-	-	GO:0009536//plastid	-	-
MSTRG.14843	0.38	0.12	0	0.19	0.4	0.25	0.56	0.91	0.67	0.15	0.29	0.04	--	F-box/kelch-repeat protein At3g06240-like [Camellia sinensis]	-	-	-	-	-	-	-
MSTRG.14844	2.64	1.83	4.14	3.15	4.31	4.84	3.67	2.04	2.09	3.13	3.75	3.49	--	non-structural maintenance of chromosomes element 4 homolog A [Pistacia vera]	-	-	-	-	-	-	-
MSTRG.14846	7.01	8.36	9.05	6.07	5.51	6.24	7.14	6.64	7.19	5.47	6.03	5.33	yjcK	Acyl-CoA N-acyltransferase protein [Actinidia chinensis var. chinensis] [Actinidia chinensis]	-	-	-	-	-	GO:0016407//acetyltransferase activity	GO:0000160//phosphorelay signal transduction system;GO:0001101//response to acid chemical;GO:0002252//immune effector process;GO:0009620//response to fungus;GO:0009692//ethylene metabolic process;GO:0009755//hormone-mediated signaling pathway;GO:0010243//response to organonitrogen compound
MSTRG.1485	8.96	9.62	10.11	13.91	11.87	12.97	7.32	6.64	6.63	12.49	12.12	13.2	RUN1	TMV resistance protein N-like [Camellia sinensis]	-	-	-	-	-	GO:0032550//purine ribonucleoside binding	GO:0050896//response to stimulus
MSTRG.14853	17.22	15.96	16.79	12	11.56	11.1	8.21	7.5	7.71	8.7	7.24	8.8	RE2	Retrovirus-related Pol polyprotein from transposon TNT 1-94 [Vitis vinifera]	-	-	-	-	-	-	-
MSTRG.14854	0.81	0	0	0.29	0	0.11	0	0	0	0.45	0	0	RE2	Retrovirus-related Pol polyprotein from transposon TNT 1-94 [Dendrobium catenatum]	-	-	-	-	-	-	-
MSTRG.14855	0.99	0.45	1.33	1.34	1.56	1.09	0.85	1.72	1.12	1.97	0.75	2.14	--	probable disease resistance protein At4g19530 [Camellia sinensis]	-	-	-	-	-	-	-
MSTRG.14857	2.13	1.81	1.96	2.69	2.97	3.58	2.4	2.31	1.51	4.62	3.19	3.28	ARC3	protein ACCUMULATION AND REPLICATION OF CHLOROPLASTS 3 [Camellia sinensis]	-	-	-	-	GO:0009527//plastid outer membrane	-	GO:0009987//cellular process
MSTRG.14862	24.41	23.86	22.66	20.5	18.69	19.38	22.11	24.88	22.09	22.74	24.73	23.64	At2g02050	NADH dehydrogenase [ubiquinone] 1 beta subcomplex subunit 7 [Camellia sinensis]	Metabolism;Metabolism	Global and overview maps;Energy metabolism	ko01100//Metabolic pathways;ko00190//Oxidative phosphorylation	K03963;K03963	GO:0009536//plastid;GO:0019866//organelle inner membrane;GO:0030964//NADH dehydrogenase complex;GO:0031970//organelle envelope lumen;GO:0044455//mitochondrial membrane part	GO:0050136//NADH dehydrogenase (quinone) activity	GO:0006006//glucose metabolic process;GO:0019941//modification-dependent protein catabolic process;GO:0035966//response to topologically incorrect protein;GO:0043094//cellular metabolic compound salvage;GO:0043248//proteasome assembly
MSTRG.14863	0	0	0	0	0	0	0	0	0	0	0	0.36	CDC2	PREDICTED: cell division control protein 2 homolog [Beta vulgaris subsp. vulgaris] [Beta vulgaris]	-	-	-	-	GO:0016020//membrane;GO:0043231//intracellular membrane-bounded organelle;GO:0055028//cortical microtubule	GO:0004674//protein serine/threonine kinase activity;GO:0032550//purine ribonucleoside binding	GO:0000079//regulation of cyclin-dependent protein serine/threonine kinase activity;GO:0003006//developmental process involved in reproduction;GO:0007126//meiotic nuclear division;GO:0009267//cellular response to starvation;GO:0009409//response to cold;GO:0010374//stomatal complex development;GO:0010646//regulation of cell communication;GO:0042127//regulation of cell proliferation;GO:0044786//cel…
MSTRG.14867	5.62	5.71	4.45	6.83	8.31	8.37	1.96	2.07	1.83	7.44	7.75	8.15	UPL6	E3 ubiquitin-protein ligase UPL6-like isoform X3 [Camellia sinensis]	Genetic Information Processing	Folding, sorting and degradation	ko04120//Ubiquitin mediated proteolysis	K10589	-	-	-
MSTRG.14873	2.53	0.31	1.34	1.96	1.24	2	1.62	2.23	1.03	3.12	2.52	1.88	GPAT9	glycerol-3-phosphate acyltransferase 9-like [Camellia sinensis]	Metabolism;Metabolism;Metabolism;Metabolism	Global and overview maps;Global and overview maps;Lipid metabolism;Lipid metabolism	ko01100//Metabolic pathways;ko01110//Biosynthesis of secondary metabolites;ko00564//Glycerophospholipid metabolism;ko00561//Glycerolipid metabolism	K13506;K13506;K13506;K13506	GO:0016020//membrane;GO:0043231//intracellular membrane-bounded organelle	GO:0008374//O-acyltransferase activity	GO:0006281//DNA repair;GO:0006641//triglyceride metabolic process;GO:0046339//diacylglycerol metabolic process;GO:0046471//phosphatidylglycerol metabolic process
MSTRG.14874	0.92	0.87	0.8	0.46	0.56	0.78	0.47	0.57	0.6	0.58	1.3	0.15	GPAT9	glycerol-3-phosphate acyltransferase 9 [Camellia sinensis]	Metabolism;Metabolism;Metabolism;Metabolism	Global and overview maps;Global and overview maps;Lipid metabolism;Lipid metabolism	ko01100//Metabolic pathways;ko01110//Biosynthesis of secondary metabolites;ko00564//Glycerophospholipid metabolism;ko00561//Glycerolipid metabolism	K13506;K13506;K13506;K13506	GO:0016020//membrane;GO:0043231//intracellular membrane-bounded organelle	GO:0016746//transferase activity, transferring acyl groups	GO:0006281//DNA repair;GO:0006641//triglyceride metabolic process;GO:0046339//diacylglycerol metabolic process;GO:0046471//phosphatidylglycerol metabolic process
MSTRG.14892	4.75	2.67	1.88	3.59	3.14	3.64	2.01	0.83	2.15	4.38	3.64	3.12	ROPGAP7	rho GTPase-activating protein 7-like [Camellia sinensis]	-	-	-	-	GO:0044464//cell part	-	GO:0043087//regulation of GTPase activity
MSTRG.14900	2.24	2.22	1.99	1.9	0.91	0.82	1.41	1.08	0	1.16	0.75	0	--	defensin-like protein 291 [Camellia sinensis]	-	-	-	-	-	-	-
MSTRG.14902	1.65	0.25	0.44	0.39	0.35	1.31	0.5	0.65	0.21	0.2	0.8	0.45	--	-	-	-	-	-	-	-	-
MSTRG.14905	2.3	3.8	1.51	2.01	2.43	0.65	0.69	1.25	0	2.68	3.63	4.7	--	hypothetical protein TEA_018915 [Camellia sinensis var. sinensis] [Camellia sinensis]	-	-	-	-	-	-	-
MSTRG.14906	2.46	3.14	1.61	3.11	2.65	2.55	3.49	2.84	3.13	0.58	1.19	1.47	--	chitinase 2-like [Camellia sinensis]	-	-	-	-	-	GO:0004553//hydrolase activity, hydrolyzing O-glycosyl compounds;GO:0097367//carbohydrate derivative binding	GO:0005976//polysaccharide metabolic process;GO:0006026//aminoglycan catabolic process
MSTRG.14909	0.61	0.4	0.36	0.32	0.9	1.12	0.55	0.27	0.34	0.11	0.33	1.01	--	Meiosis arrest female protein [Actinidia chinensis var. chinensis] [Actinidia chinensis]	-	-	-	-	GO:0043231//intracellular membrane-bounded organelle	-	-
MSTRG.14910	0.26	0.27	0.24	0.21	0.57	0.37	0.29	0	0.08	0.48	0.14	0.18	--	2-C-methyl-D-erythritol 4-phosphate cytidylyltransferase, chloroplastic [Camellia sinensis]	Metabolism;Metabolism;Metabolism	Global and overview maps;Global and overview maps;Metabolism of terpenoids and polyketides	ko01100//Metabolic pathways;ko01110//Biosynthesis of secondary metabolites;ko00900//Terpenoid backbone biosynthesis	K00991;K00991;K00991	-	-	-
MSTRG.14921	5.59	5.82	6.04	6.54	7.36	6.6	4.29	4.98	4.79	5.99	6.98	7.45	URH1	uridine nucleosidase 1-like, partial [Camellia sinensis]	Metabolism;Metabolism	Nucleotide metabolism;Metabolism of cofactors and vitamins	ko00240//Pyrimidine metabolism;ko00760//Nicotinate and nicotinamide metabolism	K01240;K01240	GO:0044444//cytoplasmic part	GO:0008477//purine nucleosidase activity;GO:0043169//cation binding;GO:0050263//ribosylpyrimidine nucleosidase activity	GO:0042278//purine nucleoside metabolic process;GO:0046108//uridine metabolic process
MSTRG.14922	1.12	2.42	0.69	0.49	1.48	1	1.75	0.74	0.9	0.86	0.75	1.25	--	deSI-like protein At4g17486 [Camellia sinensis]	-	-	-	-	-	-	-
MSTRG.14930	6.04	4.35	3.21	4.15	5.15	3.72	5	6.31	7.37	3.66	3.23	4.14	TIC214	Ycf1 [Capparis versicolor]	-	-	-	-	GO:0009528//plastid inner membrane;GO:0031224//intrinsic component of membrane	-	GO:0008104//protein localization;GO:0051234//establishment of localization
MSTRG.14939	0.45	1.15	0.88	1.17	3.31	3.19	0.67	1.3	1.1	1.31	1.47	2.16	GIP	gag-pol polyprotein, partial [Caragana korshinskii]	Metabolism;Metabolism	Global and overview maps;Metabolism of cofactors and vitamins	ko01100//Metabolic pathways;ko00760//Nicotinate and nicotinamide metabolism	K03517;K03517	-	-	-
MSTRG.14942	0	0	0	0.25	0.3	0	0	0	0.27	0	0	0	KAB1	probable voltage-gated potassium channel subunit beta [Camellia sinensis]	-	-	-	-	GO:0005911//cell-cell junction;GO:0016020//membrane;GO:0044444//cytoplasmic part	GO:0005261//cation channel activity;GO:0016616//oxidoreductase activity, acting on the CH-OH group of donors, NAD or NADP as acceptor	GO:0030001//metal ion transport;GO:0034220//ion transmembrane transport;GO:0044710//single-organism metabolic process
MSTRG.14946	0.62	0.39	0.85	0.93	0.85	0.63	0.32	1.14	0.36	0.93	1.12	0.59	CCT1	mucin-21 [Prunus yedoensis var. nudiflora] [Prunus yedoensis]	-	-	-	-	GO:0043231//intracellular membrane-bounded organelle	-	-
MSTRG.14955	1.72	1.44	1.55	3.01	4.91	4.32	0.6	0.57	0.44	3.42	3.21	3.53	--	caldesmon-like [Camellia sinensis]	-	-	-	-	-	-	-
MSTRG.14961	1.77	1.29	1.73	0.26	1.54	0	0.79	1.91	0.54	0.26	1.07	2.02	SCPL18	serine carboxypeptidase-like 18 isoform X2 [Camellia sinensis]	-	-	-	-	-	GO:0004180//carboxypeptidase activity	GO:0019538//protein metabolic process
MSTRG.14969	0	0.33	0	0.51	0.62	0	0.26	0	0	0	0	0	UGGT	UDP-glucose:glycoprotein glucosyltransferase-like [Camellia sinensis]	Genetic Information Processing	Folding, sorting and degradation	ko04141//Protein processing in endoplasmic reticulum	K11718	GO:0005783//endoplasmic reticulum;GO:0009536//plastid	GO:0016757//transferase activity, transferring glycosyl groups	GO:0001101//response to acid chemical;GO:0002218//activation of innate immune response;GO:0009812//flavonoid metabolic process;GO:0009814//defense response, incompatible interaction;GO:0033554//cellular response to stress;GO:0044237//cellular metabolic process;GO:0044238//primary metabolic process;GO:0044711//single-organism biosynthetic process;GO:0044763//single-organism cellular process;GO:190…
MSTRG.14992	1.83	1.74	1.89	1.09	2.81	0.79	0.97	0.45	1.23	1.24	1.42	1.39	--	probable potassium transporter 17 [Camellia sinensis]	-	-	-	-	-	-	-
MSTRG.14993	5.93	5.1	6.31	6.19	5.81	6.23	3.64	3.83	4.23	6.74	5.57	6.6	DI19-4	protein DEHYDRATION-INDUCED 19 homolog 4 isoform X2 [Ricinus communis]	-	-	-	-	-	-	-
MSTRG.14994	3.24	3.09	3.35	4.01	3.55	4.7	3.66	4.04	2.17	3.92	3.77	4.15	--	DNA topoisomerase 3-alpha-like [Camellia sinensis]	-	-	-	-	-	-	-
MSTRG.14995	5.81	6.24	8.31	6.85	5.76	8.07	3.76	4.07	5.57	8.04	6.95	5.55	UGT85A23	7-deoxyloganetin glucosyltransferase-like [Camellia sinensis]	Metabolism;Metabolism	Global and overview maps;Global and overview maps	ko01100//Metabolic pathways;ko01110//Biosynthesis of secondary metabolites	K21374;K21374	-	-	-
MSTRG.14999	0.8	1.2	0.68	0.95	0.67	0.82	0.87	0.62	0.74	0.5	0.67	0.77	TRP4	Telomere repeat-binding protein [Actinidia chinensis var. chinensis] [Actinidia chinensis]	-	-	-	-	-	-	-
MSTRG.15001	19.46	22	23.54	25.91	25.56	25.62	17.58	17.13	18.61	31.55	31.44	35.96	IDN2	protein INVOLVED IN DE NOVO 2 [Camellia sinensis]	-	-	-	-	-	-	-
MSTRG.15002	1.8	1.57	2.43	1.65	1.4	0.9	5.09	5.25	3.83	0.91	1.1	0.42	PP16-1	elicitor-responsive protein 1 isoform X1 [Camellia sinensis]	-	-	-	-	-	-	-
MSTRG.15003	1.4	0.35	1.29	1.83	1.22	0.63	0.56	0.49	0.86	1.57	2.47	1.81	At1g48650	DExH-box ATP-dependent RNA helicase DExH3-like [Camellia sinensis]	Genetic Information Processing	Folding, sorting and degradation	ko03018//RNA degradation	K14442	-	GO:0032550//purine ribonucleoside binding;GO:0042623//ATPase activity, coupled	-
MSTRG.15007	0.85	0.72	1.6	1.8	2.69	2.67	2.5	3.06	3.67	1.32	1.85	2.3	CCDC25	coiled-coil domain-containing protein 25-like [Camellia sinensis]	-	-	-	-	GO:0044424//intracellular part	-	GO:0006605//protein targeting
MSTRG.15016	1.86	1.2	1.62	1.05	1.61	1.04	1.47	0.83	1	3.34	4.01	2.8	--	-	-	-	-	-	-	-	-
MSTRG.15028	4.17	4.77	5.16	4.71	4.44	4.08	5.41	3.51	2.93	3.05	3.54	4.36	--	inhibitor of growth protein 1 homolog [Camellia sinensis]	-	-	-	-	-	-	-
MSTRG.15030	0.26	0.43	0.25	0.22	0.68	0.31	0.12	0	0.47	0.23	0.12	0	--	protein ALP1-like [Camellia sinensis]	-	-	-	-	-	-	-
MSTRG.15032	5.14	4.79	4.89	5.08	5.53	6.02	3.25	4.34	4.55	3.66	4.24	5.23	At3g42630	pentatricopeptide repeat-containing protein At3g42630-like [Camellia sinensis]	-	-	-	-	-	-	-
MSTRG.15035	1.22	1.73	1.23	2.94	2.79	3.18	0.74	0.72	0.8	2.23	1.45	1.73	RLP33	receptor-like protein 6 [Camellia sinensis]	-	-	-	-	-	-	-
MSTRG.15045	4.34	2.61	1.42	2.54	3.52	4.8	0.31	1.91	3.14	3.11	2.95	3.55	--	hypothetical protein TEA_025380 [Camellia sinensis var. sinensis] [Camellia sinensis]	-	-	-	-	-	-	-
MSTRG.15046	0.12	0.61	0.42	0.64	0.32	0.07	0.55	0.47	0.23	0.11	0.55	0.27	--	-	-	-	-	-	-	-	-
MSTRG.15048	1.24	1.23	0.56	1.37	1.05	0.74	1.34	1.08	0.34	2.73	2.4	1.78	DSP1	tyrosine-protein phosphatase DSP1-like [Camellia sinensis]	-	-	-	-	-	GO:0042578//phosphoric ester hydrolase activity	GO:0002831//regulation of response to biotic stimulus;GO:0006470//protein dephosphorylation;GO:0043405//regulation of MAP kinase activity
MSTRG.1505	15.79	10.66	12.14	12.53	13.79	12.03	21.55	20.63	20.3	12.49	13.64	11.83	DLC	dynein light chain 1, cytoplasmic-like [Camellia sinensis]	-	-	-	-	GO:0043231//intracellular membrane-bounded organelle	GO:0005088//Ras guanyl-nucleotide exchange factor activity	GO:0000904//cell morphogenesis involved in differentiation;GO:0007017//microtubule-based process
MSTRG.15059	0	0	0	0	0	0	1.87	0	0	0	0	0	--	Phosphatidylinositol 4,5-bisphosphate 5-phosphatase [Actinidia chinensis var. chinensis] [Actinidia chinensis]	-	-	-	-	GO:0009536//plastid	-	GO:0007568//aging
MSTRG.15061	18.2	17.56	18.86	13.88	18.32	13.41	25.91	23.8	18.73	25.35	29.87	22.91	PGK3	phosphoglycerate kinase, cytosolic [Camellia sinensis]	Metabolism;Metabolism;Metabolism;Metabolism;Metabolism;Metabolism	Global and overview maps;Global and overview maps;Global and overview maps;Global and overview maps;Carbohydrate metabolism;Energy metabolism	ko01100//Metabolic pathways;ko01110//Biosynthesis of secondary metabolites;ko01200//Carbon metabolism;ko01230//Biosynthesis of amino acids;ko00010//Glycolysis / Gluconeogenesis;ko00710//Carbon fixation in photosynthetic organisms	K00927;K00927;K00927;K00927;K00927;K00927	GO:0005576//extracellular region;GO:0005911//cell-cell junction;GO:0009532//plastid stroma;GO:0031090//organelle membrane	GO:0016301//kinase activity;GO:0032550//purine ribonucleoside binding	GO:0000097//sulfur amino acid biosynthetic process;GO:0005982//starch metabolic process;GO:0005984//disaccharide metabolic process;GO:0006090//pyruvate metabolic process;GO:0006796//phosphate-containing compound metabolic process;GO:0006873//cellular ion homeostasis;GO:0010038//response to metal ion;GO:0015977//carbon fixation;GO:0030001//metal ion transport;GO:0033554//cellular response to stress
MSTRG.15066	1.02	0.45	1.4	1.77	1.5	1.08	0.55	0.77	1.03	1.6	1.27	1.13	RUN1	TMV resistance protein N-like [Camellia sinensis]	-	-	-	-	-	GO:0032550//purine ribonucleoside binding	GO:0050794//regulation of cellular process
MSTRG.15070	1.92	1.49	1.35	2.51	2.2	1.98	1.13	0.76	0.85	2.28	2.07	2.07	RPV1	TMV resistance protein N-like [Camellia sinensis]	-	-	-	-	-	-	-
MSTRG.15076	2.12	3.91	3.74	2.83	3.56	1.75	3.49	3.97	1.75	8.16	2.15	3.04	At1g18440	peptidyl-tRNA hydrolase, chloroplastic-like isoform X1 [Camellia sinensis]	-	-	-	-	GO:0009532//plastid stroma	GO:0016787//hydrolase activity	GO:0006396//RNA processing;GO:0006779//porphyrin-containing compound biosynthetic process
MSTRG.15077	0.46	1	0.34	0.5	0.48	1.08	0	0.25	0	0	1.02	0.13	RRS1	TMV resistance protein N-like isoform X2 [Camellia sinensis]	-	-	-	-	-	-	GO:0006950//response to stress
MSTRG.15078	1.26	1.2	1.49	2.18	1.42	2.68	0.75	0.89	0.3	2.85	1	2.9	--	TMV resistance protein N-like isoform X1 [Camellia sinensis]	-	-	-	-	-	-	-
MSTRG.15085	9.04	8.89	8.97	14.39	15.44	15.49	6.75	7.19	7.26	10.09	10.11	10.49	RLP6	receptor-like protein 6 [Camellia sinensis]	-	-	-	-	-	-	-
MSTRG.15094	0	0	0	0	0	0.16	1.71	1.04	1.63	0	0	0	--	Ubiquitin-like protein [Arachis hypogaea]	-	-	-	-	-	-	-
MSTRG.1511	50.76	47.04	46.24	47.22	42.96	41.46	33.27	44.39	35.41	40.33	42.98	43.95	CCDC130	LOW QUALITY PROTEIN: coiled-coil domain-containing protein 130-like [Camellia sinensis]	-	-	-	-	-	GO:0000166//nucleotide binding;GO:0003824//catalytic activity	GO:0008152//metabolic process;GO:0009987//cellular process;GO:0044699//single-organism process
MSTRG.15114	31.95	30.91	31.12	28.16	27.8	25.77	29.02	25.5	26.23	28.36	31.02	28.31	LPLAT1	lysophospholipid acyltransferase 1-like [Camellia sinensis]	Metabolism;Metabolism;Metabolism;Metabolism;Metabolism	Global and overview maps;Global and overview maps;Lipid metabolism;Lipid metabolism;Lipid metabolism	ko01100//Metabolic pathways;ko01110//Biosynthesis of secondary metabolites;ko00564//Glycerophospholipid metabolism;ko00561//Glycerolipid metabolism;ko00565//Ether lipid metabolism	K13519;K13519;K13519;K13519;K13519	GO:0031224//intrinsic component of membrane	GO:0016740//transferase activity	-
MSTRG.15115	16.2	22.34	23.18	13.02	23.47	16.74	19.84	16.7	19.47	18.73	20.42	19.08	LPLAT1	lysophospholipid acyltransferase 1-like [Camellia sinensis]	Metabolism;Metabolism;Metabolism;Metabolism;Metabolism	Global and overview maps;Global and overview maps;Lipid metabolism;Lipid metabolism;Lipid metabolism	ko01100//Metabolic pathways;ko01110//Biosynthesis of secondary metabolites;ko00564//Glycerophospholipid metabolism;ko00561//Glycerolipid metabolism;ko00565//Ether lipid metabolism	K13519;K13519;K13519;K13519;K13519	GO:0031224//intrinsic component of membrane	GO:0016740//transferase activity	-
MSTRG.1512	59.41	57.28	55.79	50.84	45.63	47.78	46.1	50.35	45.95	61.79	60.61	54.67	--	LOW QUALITY PROTEIN: coiled-coil domain-containing protein 130-like [Camellia sinensis]	-	-	-	-	GO:0043231//intracellular membrane-bounded organelle	-	-
MSTRG.15126	0.37	0.49	0.09	0.51	0.86	0.87	0.42	0.38	0.67	0.47	0.54	0.61	TMEM184A	transmembrane protein 184A-like [Camellia sinensis]	-	-	-	-	-	-	-
MSTRG.15129	25.07	25.17	22.63	11.12	10.59	10.19	44.76	45.14	41.78	140.32	125.79	136.78	GSTU17	Glutathione S-transferase [Actinidia chinensis var. chinensis] [Actinidia chinensis]	Metabolism	Metabolism of other amino acids	ko00480//Glutathione metabolism	K00799	GO:0005737//cytoplasm	GO:0016765//transferase activity, transferring alkyl or aryl (other than methyl) groups	GO:0006739//NADP metabolic process;GO:0009404//toxin metabolic process;GO:0014070//response to organic cyclic compound;GO:0044257//cellular protein catabolic process
MSTRG.15143	0.84	0.23	0	0.32	0.84	0.5	0.33	1.2	0	0.51	0.19	0	--	-	-	-	-	-	-	-	-
MSTRG.15144	2.02	1.95	1.5	0.88	1.87	1.5	2.72	3.85	2.09	1.55	3.17	2.25	--	ER membrane protein complex subunit 4 [Vitis vinifera]	-	-	-	-	GO:0031224//intrinsic component of membrane;GO:0043231//intracellular membrane-bounded organelle	-	-
MSTRG.15147	1.02	0.56	0.5	0.3	0.36	0.2	0.3	0.55	0.93	0.74	0.84	0.94	--	-	-	-	-	-	-	-	-
MSTRG.15156	0.19	0.56	0.56	1.05	0.6	0.75	0.23	0.55	0.81	1.11	0.57	0.56	--	-	-	-	-	-	-	-	-
MSTRG.15172	3.08	3.68	3.69	7.19	7.38	5.83	6.53	6.79	2.9	4.47	5.87	4.61	MAA3	probable helicase MAGATAMA 3 [Camellia sinensis]	-	-	-	-	-	GO:0016787//hydrolase activity	GO:0032501//multicellular organismal process;GO:0032502//developmental process;GO:0044699//single-organism process
MSTRG.15175	10.47	9.11	6.42	7.98	8.73	6.68	4.02	5.64	5.9	8.08	8.28	8.53	--	ERI1 exoribonuclease 2-like [Camellia sinensis]	-	-	-	-	-	-	-
MSTRG.15185	0	0	0.76	0.67	1.36	0.45	0.45	0.83	1.06	0.67	0	0	nsa2	ribosome biogenesis protein NSA2 homolog [Cynara cardunculus var. scolymus] [Cynara cardunculus]	-	-	-	-	GO:0030529//intracellular ribonucleoprotein complex;GO:0043231//intracellular membrane-bounded organelle	-	GO:0000377//RNA splicing, via transesterification reactions with bulged adenosine as nucleophile;GO:0022613//ribonucleoprotein complex biogenesis
MSTRG.15186	9.59	12.65	14.26	14.31	13.86	18.63	3.55	4.36	5.16	21.68	20.22	16.22	--	zinc finger BED domain-containing protein RICESLEEPER 2-like [Camellia sinensis]	-	-	-	-	-	-	GO:0043170//macromolecule metabolic process;GO:0044238//primary metabolic process
MSTRG.15188	19.43	15	15.85	20.24	19.33	17.73	19.8	25.72	16.21	10.74	14	13.68	--	-	-	-	-	-	-	-	-
MSTRG.15191	2.87	1.89	2.14	3.52	3.93	4.26	3.4	3.12	2.76	2.51	3.28	3.37	--	PREDICTED: ras-related protein RABC2a-like [Ipomoea nil]	-	-	-	-	-	-	-
MSTRG.15193	0	0.18	0.16	0.14	0	0.19	0.15	0.18	0.3	0	0	0	--	-	-	-	-	-	-	-	-
MSTRG.15197	2.49	1.48	1.74	1.08	1.64	0.37	1.21	0.56	0.57	1.09	0.84	1.15	OsI_38237	CASP-like protein [Actinidia chinensis var. chinensis] [Actinidia chinensis]	-	-	-	-	GO:0016020//membrane	-	-
MSTRG.152	3.44	2.91	2.18	1.71	2.5	2.8	2.76	3.34	2.15	1.7	2.6	1.72	RPP25L	ribonuclease P protein subunit p25-like protein [Syzygium oleosum]	-	-	-	-	GO:0044444//cytoplasmic part	GO:0003676//nucleic acid binding	-
MSTRG.15202	3.49	2.69	2.2	2.55	3.68	3.64	1.62	1.36	2.89	4.09	4.75	5.36	UGT91C1	LOW QUALITY PROTEIN: UDP-glycosyltransferase 91C1 [Camellia sinensis]	-	-	-	-	-	-	-
MSTRG.15213	1.46	1.61	1.18	0.92	0.84	0.47	1.54	0.86	0.66	0.72	0.71	0.89	GPX6	probable glutathione peroxidase 2 [Camellia sinensis]	Metabolism;Metabolism	Metabolism of other amino acids;Lipid metabolism	ko00480//Glutathione metabolism;ko00590//Arachidonic acid metabolism	K00432;K00432	GO:0016020//membrane;GO:0031984//organelle subcompartment;GO:0043231//intracellular membrane-bounded organelle;GO:0044444//cytoplasmic part	GO:0004601//peroxidase activity;GO:0005488//binding	GO:0000302//response to reactive oxygen species;GO:0009404//toxin metabolic process;GO:0009414//response to water deprivation;GO:0009755//hormone-mediated signaling pathway
MSTRG.15219	4.36	4.8	5.95	5.11	6.81	8.34	4.65	3.64	3.77	3.96	3.45	6.16	--	cysteine-rich and transmembrane domain-containing protein WIH1-like [Camellia sinensis]	-	-	-	-	-	-	-
MSTRG.1522	0.45	0.99	1.04	1.44	0.95	1.78	0.54	0.33	0.41	0.92	1.48	1.17	--	-	-	-	-	-	-	-	-
MSTRG.15230	0.17	0.58	0.17	0.15	0.18	0.21	1.4	0	0	0.15	0	0.19	--	ubiquitin carboxyl-terminal hydrolase 20-like [Camellia sinensis]	-	-	-	-	-	-	-
MSTRG.15234	1.12	1.24	1.24	2.25	3.61	2.42	1.22	1.55	1.04	2.38	2.26	1.86	ATHB-15	homeobox-leucine zipper protein ATHB-15-like isoform X3 [Camellia sinensis]	-	-	-	-	GO:0043231//intracellular membrane-bounded organelle	GO:0001071//nucleic acid binding transcription factor activity;GO:0003677//DNA binding	GO:0000904//cell morphogenesis involved in differentiation;GO:0003006//developmental process involved in reproduction;GO:0007015//actin filament organization;GO:0007059//chromosome segregation;GO:0009267//cellular response to starvation;GO:0009790//embryo development;GO:0009799//specification of symmetry;GO:0009887//organ morphogenesis;GO:0009933//meristem structural organization;GO:0009943//adax…
MSTRG.15236	245.51	240.51	238.71	221.74	211.4	211.79	218.09	223.28	219.21	182.26	173.57	182.31	RPL7D	60S ribosomal protein L7-4-like [Camellia sinensis]	Genetic Information Processing	Translation	ko03010//Ribosome	K02937	GO:0005911//cell-cell junction;GO:0009536//plastid;GO:0015934//large ribosomal subunit;GO:0030312//external encapsulating structure;GO:0031090//organelle membrane	-	GO:0009451//RNA modification;GO:0010467//gene expression
MSTRG.15246	2.58	2.83	2.28	3.83	4.21	5.05	1.74	1.77	2.01	3.24	3.35	3.49	ATX1	Histone-lysine N-methyltransferase ATX2 [Morella rubra]	-	-	-	-	-	GO:0016740//transferase activity	-
MSTRG.1525	1.15	1.22	1.69	3.34	2.42	2.64	1.99	0.65	0.83	3.31	2.83	2.37	--	leishmanolysin-like peptidase isoform X2 [Camellia sinensis]	-	-	-	-	GO:0016020//membrane	GO:0003824//catalytic activity;GO:0046914//transition metal ion binding	GO:0019538//protein metabolic process;GO:0022610//biological adhesion;GO:0044765//single-organism transport
MSTRG.15251	0	0	0	0	0	0	0.24	0.72	1.09	0	0	0	--	hypothetical protein TEA_027083 [Camellia sinensis var. sinensis] [Camellia sinensis]	-	-	-	-	-	-	-
MSTRG.1526	1.67	2.01	1.16	3.83	0.63	0.67	0.68	0.56	0.59	2.09	0.43	3.39	--	protein LNK3-like [Camellia sinensis]	-	-	-	-	-	-	-
MSTRG.15265	1.25	1.19	0.84	1.83	1.5	2.29	1.02	0.74	0.78	1.89	1.32	1.84	--	-	-	-	-	-	-	-	-
MSTRG.15277	0.56	0.41	0.92	1.38	0.98	0.33	0.67	0.61	0.6	1.06	0.83	0.52	--	ALBINO3-like protein 1, chloroplastic isoform X2 [Camellia sinensis]	-	-	-	-	-	-	-
MSTRG.15284	1.16	1.1	0.49	0.72	0.61	0.49	0.82	0.72	0.99	0.29	0.74	0.46	RAD51C	DNA repair protein RAD51 homolog 3 isoform X2 [Olea europaea var. sylvestris] [Olea europaea]	Genetic Information Processing	Replication and repair	ko03440//Homologous recombination	K10870	GO:0043231//intracellular membrane-bounded organelle	GO:0032550//purine ribonucleoside binding;GO:0042623//ATPase activity, coupled;GO:0043566//structure-specific DNA binding	GO:0000724//double-strand break repair via homologous recombination;GO:0003006//developmental process involved in reproduction;GO:0006260//DNA replication;GO:0006305//DNA alkylation;GO:0006325//chromatin organization;GO:0006355//regulation of transcription, DNA-templated;GO:0006464//cellular protein modification process;GO:0006605//protein targeting;GO:0009314//response to radiation;GO:0016458//g…
MSTRG.15293	1.23	0.79	1.81	2.78	1.51	2.18	6.5	5.33	5	0.27	0.55	0.46	--	transcription factor bHLH162-like [Camellia sinensis]	-	-	-	-	-	-	-
MSTRG.15297	0.41	0.57	1.31	0.92	1.03	0.7	0.36	0.75	0.18	0.68	1.67	0.85	RPOT2-SYL	DNA-directed RNA polymerase 2A-like [Camellia sinensis]	-	-	-	-	GO:0043231//intracellular membrane-bounded organelle	GO:0003676//nucleic acid binding;GO:0034062//RNA polymerase activity	GO:0034645//cellular macromolecule biosynthetic process
MSTRG.15298	0.6	0.88	0.81	2.3	1.45	0.9	0.26	0	0.43	1.72	2	0.33	PHS1	Alpha-glucan phosphorylase, H isozyme [Hibiscus syriacus]	Metabolism;Metabolism;Metabolism	Global and overview maps;Global and overview maps;Carbohydrate metabolism	ko01100//Metabolic pathways;ko01110//Biosynthesis of secondary metabolites;ko00500//Starch and sucrose metabolism	K00688;K00688;K00688	GO:0009532//plastid stroma	GO:0004645//phosphorylase activity;GO:0005515//protein binding;GO:0043168//anion binding	GO:0005982//starch metabolic process;GO:0006950//response to stress;GO:0009617//response to bacterium
MSTRG.15299	1.86	1.78	2.85	1.89	1.97	2.44	1.39	2.27	2.13	1.86	1.82	2.19	--	DCN1-like protein [Actinidia chinensis var. chinensis] [Actinidia chinensis]	-	-	-	-	-	-	-
MSTRG.153	22.83	22.49	25.44	25.46	25.14	25.07	18.64	21.03	20.63	25.84	24.32	23.81	coq6	ubiquinone biosynthesis monooxygenase COQ6, mitochondrial isoform X1 [Camellia sinensis]	Metabolism;Metabolism;Metabolism	Global and overview maps;Global and overview maps;Metabolism of cofactors and vitamins	ko01100//Metabolic pathways;ko01110//Biosynthesis of secondary metabolites;ko00130//Ubiquinone and other terpenoid-quinone biosynthesis	K06126;K06126;K06126	-	-	-
MSTRG.15300	2.14	2.36	1.21	3.33	3.55	5.08	0.41	1.16	0.7	2.68	2.6	4.6	NRAMP2	metal transporter Nramp2-like, partial [Camellia sinensis]	-	-	-	-	GO:0005911//cell-cell junction;GO:0031090//organelle membrane;GO:0031224//intrinsic component of membrane;GO:0043231//intracellular membrane-bounded organelle	GO:0008509//anion transmembrane transporter activity;GO:0046915//transition metal ion transmembrane transporter activity	GO:0000041//transition metal ion transport;GO:0006820//anion transport;GO:0009617//response to bacterium;GO:0010038//response to metal ion;GO:0031325//positive regulation of cellular metabolic process;GO:0046916//cellular transition metal ion homeostasis
MSTRG.15308	0.97	0.35	1.27	1.4	0.34	1.14	0.29	0.7	0.59	1.69	0.87	0.36	--	-	-	-	-	-	-	-	-
MSTRG.15309	0	0	0	0	0.27	0	0	0	0	0	0	0	SEC6	exocyst complex component SEC6-like [Camellia sinensis]	-	-	-	-	GO:0005911//cell-cell junction;GO:0016020//membrane;GO:0030312//external encapsulating structure;GO:0043232//intracellular non-membrane-bounded organelle;GO:0043234//protein complex;GO:0044444//cytoplasmic part	GO:0004672//protein kinase activity;GO:0032550//purine ribonucleoside binding	GO:0000904//cell morphogenesis involved in differentiation;GO:0006464//cellular protein modification process;GO:0006796//phosphate-containing compound metabolic process;GO:0016192//vesicle-mediated transport;GO:0044707//single-multicellular organism process
MSTRG.15313	0	0	0	0	0	0.86	0	0	0	0	0	0	--	-	-	-	-	-	-	-	-
MSTRG.15316	1.98	4	4.47	3.21	2.39	3.39	5.86	5.74	4.7	0.53	0.28	1.11	--	LOW QUALITY PROTEIN: protein SLOW WALKER 1 [Camellia sinensis]	-	-	-	-	-	-	-
MSTRG.1532	0.89	0.59	1.01	0.32	1.94	0.79	0.37	0.18	0	0.46	0.85	1.77	--	TMV resistance protein N-like isoform X2 [Camellia sinensis]	-	-	-	-	-	-	-
MSTRG.15322	0	0	0.45	0.17	0.08	0.05	0	0	0.79	0.48	0	0.08	NUP43	nuclear pore complex protein NUP43-like [Camellia sinensis]	Genetic Information Processing	Translation	ko03013//RNA transport	K14305	GO:0009536//plastid;GO:0012505//endomembrane system	GO:0005488//binding	GO:0006260//DNA replication;GO:0033036//macromolecule localization;GO:0071702//organic substance transport
MSTRG.15323	0.62	0.45	0.3	0.8	0.44	1.34	1.59	0.34	0.76	0.99	1.38	0.69	--	hypothetical protein TEA_009431 [Camellia sinensis var. sinensis] [Camellia sinensis]	-	-	-	-	-	-	-
MSTRG.15324	3.3	4.95	3.46	3.98	4.12	4.24	4.06	4.73	3.4	4.97	4.8	5.04	NUP43	nuclear pore complex protein NUP43-like [Camellia sinensis]	Genetic Information Processing	Translation	ko03013//RNA transport	K14305	GO:0009536//plastid;GO:0012505//endomembrane system	GO:0005488//binding	GO:0006260//DNA replication
MSTRG.15326	1.56	0.29	1.53	1.58	1.83	2.05	1.01	0.66	0.32	3.33	2.32	2.12	--	uncharacterized protein LOC114316503 [Camellia sinensis]	-	-	-	-	-	-	-
MSTRG.15335	1.53	1.68	1.34	2.13	1.69	1.26	3.8	1.86	1.69	3.2	2.39	2.36	ERL1	Tuberculostearic acid methyltransferase [Actinidia chinensis var. chinensis] [Actinidia chinensis]	-	-	-	-	-	GO:0008757//S-adenosylmethionine-dependent methyltransferase activity	GO:0006629//lipid metabolic process
MSTRG.15336	4.81	2.24	3.43	3.12	4.82	3.96	2.65	4.31	3.48	5.06	5.43	4.59	--	Protein neuralized like [Actinidia chinensis var. chinensis] [Actinidia chinensis]	-	-	-	-	-	-	-
MSTRG.15337	1.58	1.56	1.3	4.54	4.95	4.04	3.95	2.71	3.49	1.9	1.64	3.28	BCA5	beta carbonic anhydrase 5, chloroplastic-like [Camellia sinensis]	Metabolism	Energy metabolism	ko00910//Nitrogen metabolism	K01673	GO:0009536//plastid	GO:0016829//lyase activity;GO:0046914//transition metal ion binding	GO:0006089//lactate metabolic process
MSTRG.15338	1.63	2.53	0.78	2.9	2.67	5.37	1.23	3.15	3.45	2.74	2.64	2.65	--	beta carbonic anhydrase 5, chloroplastic-like [Camellia sinensis]	Metabolism	Energy metabolism	ko00910//Nitrogen metabolism	K01673	-	-	-
MSTRG.15339	5.32	5.99	6.24	5.67	7.49	6.1	7.26	6.3	5.87	7.21	6.78	7.64	--	phytochrome-interacting ankyrin-repeat protein 2-like [Camellia sinensis]	-	-	-	-	GO:0043231//intracellular membrane-bounded organelle	GO:0001071//nucleic acid binding transcription factor activity;GO:0003677//DNA binding	GO:0010468//regulation of gene expression;GO:0034645//cellular macromolecule biosynthetic process
MSTRG.1535	0.74	1.39	1.29	1.88	1.23	1.91	0.4	0.67	0.52	0.94	1.72	0.84	--	disease resistance protein RPP2B-like [Camellia sinensis]	-	-	-	-	-	-	-
MSTRG.15358	4.05	2.64	3.08	4.14	3.82	3.33	2.93	3.1	3.94	3.57	3.72	4.82	GT-1	trihelix transcription factor GT-1-like [Camellia sinensis]	-	-	-	-	-	-	-
MSTRG.15359	2.71	1.62	1.38	3.93	3.05	2.67	1.39	1.03	2.56	4.69	4.23	4.35	GT-4	trihelix transcription factor GT-4-like [Camellia sinensis]	-	-	-	-	-	-	-
MSTRG.1536	0.91	2	0.88	1.08	1.11	0.92	0.47	0.41	0.44	0.83	0.72	0.8	--	TMV resistance protein like [Actinidia chinensis var. chinensis] [Actinidia chinensis]	-	-	-	-	-	GO:0032550//purine ribonucleoside binding	-
MSTRG.15360	8.54	6.18	5.67	9.43	8.56	7.65	6.23	5.73	4.97	7.56	8.7	9.12	GAPC	glyceraldehyde-3-phosphate dehydrogenase, cytosolic-like [Camellia sinensis]	Metabolism;Metabolism;Metabolism;Metabolism;Metabolism;Metabolism	Global and overview maps;Global and overview maps;Global and overview maps;Global and overview maps;Carbohydrate metabolism;Energy metabolism	ko01100//Metabolic pathways;ko01110//Biosynthesis of secondary metabolites;ko01200//Carbon metabolism;ko01230//Biosynthesis of amino acids;ko00010//Glycolysis / Gluconeogenesis;ko00710//Carbon fixation in photosynthetic organisms	K00134;K00134;K00134;K00134;K00134;K00134	GO:0005576//extracellular region;GO:0005911//cell-cell junction;GO:0009536//plastid;GO:0030312//external encapsulating structure;GO:0031090//organelle membrane;GO:0031967//organelle envelope;GO:0042579//microbody;GO:0043232//intracellular non-membrane-bounded organelle	GO:0000166//nucleotide binding;GO:0016620//oxidoreductase activity, acting on the aldehyde or oxo group of donors, NAD or NADP as acceptor;GO:0046914//transition metal ion binding	GO:0000302//response to reactive oxygen species;GO:0006006//glucose metabolic process;GO:0006090//pyruvate metabolic process;GO:0006739//NADP metabolic process;GO:0006970//response to osmotic stress;GO:0006996//organelle organization;GO:0009617//response to bacterium;GO:0009791//post-embryonic development;GO:0010038//response to metal ion;GO:0019758//glycosinolate biosynthetic process;GO:0032879/…
MSTRG.15374	4.41	3.1	3.26	2.78	4.14	1.89	3.95	3.6	2.37	4.4	3.84	2.46	--	hypothetical protein TEA_021560 [Camellia sinensis var. sinensis] [Camellia sinensis]	-	-	-	-	-	-	-
MSTRG.15376	5.71	4.81	2.93	6.46	6.54	4.8	4.21	2.18	2.04	7.53	6.36	5.54	VPS18	vacuolar sorting protein 18-like isoform X3 [Camellia sinensis]	-	-	-	-	-	GO:0016772//transferase activity, transferring phosphorus-containing groups;GO:0046914//transition metal ion binding	GO:0006810//transport
MSTRG.1538	2.21	2.07	1.76	1.55	2.39	1.54	1.25	1.41	0.57	1.85	2.28	2.04	MAIL3	serine/threonine-protein phosphatase 7 long form homolog [Elaeis guineensis]	-	-	-	-	-	-	-
MSTRG.1539	0.71	1.04	0.35	0.82	0.37	0.56	0.32	0.38	0.32	0.1	0.21	0.39	MAIL3	serine/threonine-protein phosphatase 7 long form homolog [Camellia sinensis]	-	-	-	-	-	-	-
MSTRG.15398	0.63	1.22	0.16	0.83	0.67	0.19	0.14	0.17	0	0.56	0.14	0.53	--	OTU domain-containing protein At3g57810 isoform X1 [Camellia sinensis]	-	-	-	-	-	-	-
MSTRG.154	9.57	9.83	10.42	11.32	11.32	13.23	9.54	7.99	8.56	12.12	10.97	12.26	Ankrd13b	ankyrin repeat domain-containing protein 13C-like [Camellia sinensis]	-	-	-	-	-	-	-
MSTRG.1540	0.25	0	0.25	0	0	0	0	0.27	0	0	0	0	--	disease resistance protein RML1B-like [Camellia sinensis]	-	-	-	-	-	GO:0032550//purine ribonucleoside binding	-
MSTRG.1541	0.78	1.48	1.21	0.2	1.3	1.06	1.1	0.85	0.41	1.37	0.4	0.62	--	disease resistance protein RML1B-like [Camellia sinensis]	-	-	-	-	-	-	-
MSTRG.15411	2.47	1.82	2.03	2.52	2.5	2.08	4.61	2.91	3.88	2.16	3.23	2.41	--	Major DNA-binding protein [Actinidia chinensis var. chinensis] [Actinidia chinensis]	-	-	-	-	GO:0043231//intracellular membrane-bounded organelle	-	-
MSTRG.15417	2.41	1.57	2.22	2.14	2.25	3.46	1.34	2.04	1.74	2.03	1.73	1.76	LIMYB	L10-interacting MYB domain-containing protein-like [Camellia sinensis]	-	-	-	-	-	-	-
MSTRG.1543	0	0	0	0	0	0	0	0	0	0	0	0	--	Pentatricopeptide repeat-containing protein [Actinidia chinensis var. chinensis] [Actinidia chinensis]	-	-	-	-	-	-	-
MSTRG.15438	21.86	19.47	21.55	16.57	18.66	20.02	20.39	18.95	21.26	18.22	20.99	20.23	DDB_G0292320	protein unc-50 homolog isoform X2 [Camellia sinensis]	-	-	-	-	GO:0043231//intracellular membrane-bounded organelle	-	-
MSTRG.1544	80.58	79.33	81.76	70.36	70.07	70.7	99.69	98.47	97.6	86.49	89.35	89.9	At1g14450	NADH dehydrogenase [ubiquinone] 1 beta subcomplex subunit 3-B-like [Camellia sinensis]	-	-	-	-	GO:0030964//NADH dehydrogenase complex;GO:0044455//mitochondrial membrane part	-	GO:0006091//generation of precursor metabolites and energy;GO:0019941//modification-dependent protein catabolic process;GO:0035966//response to topologically incorrect protein;GO:0043094//cellular metabolic compound salvage;GO:0043248//proteasome assembly
MSTRG.15443	10.01	10.59	10.15	11.34	11.13	10.45	6.07	5.89	7.26	9.38	8.54	7.67	STY13	serine/threonine-protein kinase STY13-like [Camellia sinensis]	-	-	-	-	GO:0005911//cell-cell junction;GO:0016020//membrane;GO:0043231//intracellular membrane-bounded organelle	GO:0004713//protein tyrosine kinase activity;GO:0016891//endoribonuclease activity, producing 5'-phosphomonoesters;GO:0032550//purine ribonucleoside binding	GO:0000097//sulfur amino acid biosynthetic process;GO:0006468//protein phosphorylation;GO:0006637//acyl-CoA metabolic process;GO:0008380//RNA splicing;GO:0010646//regulation of cell communication;GO:0016129//phytosteroid biosynthetic process;GO:0090501//RNA phosphodiester bond hydrolysis
MSTRG.15444	0.32	0	0.33	0.32	0	0.4	0.65	0	0	0.4	0.14	0.21	--	Serine/threonine-protein kinase [Actinidia chinensis var. chinensis] [Actinidia chinensis]	-	-	-	-	GO:0005911//cell-cell junction;GO:0016020//membrane;GO:0043231//intracellular membrane-bounded organelle	GO:0004713//protein tyrosine kinase activity;GO:0016879//ligase activity, forming carbon-nitrogen bonds;GO:0016891//endoribonuclease activity, producing 5'-phosphomonoesters;GO:0032550//purine ribonucleoside binding;GO:0043169//cation binding	GO:0000097//sulfur amino acid biosynthetic process;GO:0006468//protein phosphorylation;GO:0006637//acyl-CoA metabolic process;GO:0008380//RNA splicing;GO:0016129//phytosteroid biosynthetic process;GO:0090501//RNA phosphodiester bond hydrolysis
MSTRG.15450	1.43	0.79	1.71	2.04	1.51	1.09	0.82	0.44	0.19	1.16	1.46	1.59	--	PREDICTED: protein TPX2-like isoform X2 [Juglans regia]	-	-	-	-	-	-	-
MSTRG.15451	5.12	5.34	4.77	5.81	6.8	7.84	2.87	4.09	4.26	9.19	6.73	8.35	CAMTA3	hydroxyproline O-galactosyltransferase HPGT3-like isoform X1 [Camellia sinensis]	-	-	-	-	GO:0031224//intrinsic component of membrane;GO:0043231//intracellular membrane-bounded organelle	GO:0035250//UDP-galactosyltransferase activity	GO:0006464//cellular protein modification process
MSTRG.15462	0.21	0	0.41	0.18	0.22	1.49	0	1.14	0.58	0.18	0	0	--	-	-	-	-	-	-	-	-
MSTRG.15488	5.92	5.47	5.34	3.82	7.76	4.76	5.83	1.99	3.23	1.28	2.75	2.83	--	-	-	-	-	-	-	-	-
MSTRG.15490	0.2	0.22	0	0.69	0.63	0.47	0.35	0	0	0.69	0.53	0.44	--	Ribosome-recycling factor like [Actinidia chinensis var. chinensis] [Actinidia chinensis]	-	-	-	-	-	-	-
MSTRG.15495	3.58	2.18	2.59	2	1.94	2.73	1.04	1.01	1.04	4.13	4.04	3.82	--	extensin-like [Camellia sinensis]	-	-	-	-	-	-	-
MSTRG.15496	0	1.22	0.83	0.28	2.43	0	0	0.81	0.34	0.09	0.14	2.02	--	extensin-like [Camellia sinensis]	-	-	-	-	-	-	-
MSTRG.15499	43.6	31.49	36.21	28.06	26.55	26.86	39.47	41.94	40.5	22	24.08	23.67	--	5-methyltetrahydropteroyltriglutamate--homocysteine methyltransferase [Actinidia chinensis var. chinensis] [Actinidia chinensis]	-	-	-	-	-	-	-
MSTRG.15501	2.74	2.47	1.72	2.82	2.36	1.77	1.34	0.81	1.03	1.09	0.89	0.97	RLP21	receptor-like protein 14 [Camellia sinensis]	-	-	-	-	-	-	-
MSTRG.15505	0	0	0	0	0	0	0.63	0.33	0.18	0	0	0	--	SAC3 family protein B-like isoform X1 [Camellia sinensis]	-	-	-	-	-	-	-
MSTRG.15526	13.62	17.97	14.75	12.13	16.21	11.41	15.04	17.82	17.88	45.43	38.47	44.6	TRX2	thioredoxin H-type-like [Camellia sinensis]	-	-	-	-	-	-	-
MSTRG.15528	2.23	2.26	1.87	2.84	2.44	2.22	1.05	1.42	1.85	0.96	1.71	1.71	--	cell morphogenesis protein PAG1-like isoform X9 [Camellia sinensis]	-	-	-	-	-	-	GO:0006486//protein glycosylation
MSTRG.15532	0.57	0.31	0.28	0.25	0	0.34	0.51	0	0	0	0.25	0.63	--	-	-	-	-	-	-	-	-
MSTRG.1554	0.67	0.84	0.4	0.97	0	0	0.39	0	0.16	0	0	0	GTE8	transcription factor GTE9-like [Camellia sinensis]	-	-	-	-	GO:0009536//plastid	GO:0005488//binding	GO:0006351//transcription, DNA-templated;GO:0010468//regulation of gene expression;GO:0050794//regulation of cellular process
MSTRG.15553	3.17	2.77	2.11	3.66	4.33	3.54	8.6	6.99	9.08	1.3	1.75	1.35	URM1-2	ubiquitin-related modifier 1 homolog 2-like isoform X1 [Camellia sinensis]	Genetic Information Processing	Folding, sorting and degradation	ko04122//Sulfur relay system	K12161	GO:0044444//cytoplasmic part	-	GO:0006400//tRNA modification;GO:0032446//protein modification by small protein conjugation
MSTRG.15558	6.38	5.33	4.7	2.65	3.33	7.19	1.95	2.53	1.82	3.48	2.63	4.1	--	protein OSB1, mitochondrial-like [Camellia sinensis]	Metabolism;Metabolism	Global and overview maps;Carbohydrate metabolism	ko01100//Metabolic pathways;ko00040//Pentose and glucuronate interconversions	K01051;K01051	-	-	GO:0006259//DNA metabolic process
MSTRG.15559	0	0	0	0	0.39	0	0	0	0	0	0	0	UBC34	PREDICTED: probable ubiquitin-conjugating enzyme E2 33 [Juglans regia]	Genetic Information Processing;Genetic Information Processing	Folding, sorting and degradation;Folding, sorting and degradation	ko04141//Protein processing in endoplasmic reticulum;ko04120//Ubiquitin mediated proteolysis	K04554;K04554	-	-	-
MSTRG.15572	0	0.28	0	0	0	0	0	0	0.23	0	0	0	--	SUPPRESSOR OF ABI3-5-like [Camellia sinensis]	-	-	-	-	-	GO:0046914//transition metal ion binding;GO:0097159//organic cyclic compound binding	-
MSTRG.15575	55.78	41.31	35.86	36.51	29.14	30.22	54.58	58.53	47.07	28.63	30.71	30.75	RPS30A	40S ribosomal protein S30 [Pyrus ussuriensis x Pyrus communis]	Genetic Information Processing	Translation	ko03010//Ribosome	K02983	GO:0015935//small ribosomal subunit	-	GO:0009451//RNA modification;GO:0010467//gene expression
MSTRG.15589	3.19	1.37	0.96	1.33	0.73	2.47	1.74	1.05	0.76	1.09	0.99	1.7	At2g35920	DExH-box ATP-dependent RNA helicase DExH1 isoform X1 [Camellia sinensis]	Genetic Information Processing	Folding, sorting and degradation	ko03018//RNA degradation	K14442	GO:0044424//intracellular part	GO:0032550//purine ribonucleoside binding;GO:0042623//ATPase activity, coupled;GO:0046914//transition metal ion binding	GO:0006498//N-terminal protein lipidation
MSTRG.15591	0.96	1.06	1.78	1.26	1.52	1.71	0.54	0.78	0.33	2	3.02	2.01	--	AP-5 complex subunit zeta-1 [Camellia sinensis]	-	-	-	-	GO:0043231//intracellular membrane-bounded organelle	-	GO:0009117//nucleotide metabolic process;GO:0022613//ribonucleoprotein complex biogenesis
MSTRG.15592	1.01	0.87	0.56	1.47	1.67	2.27	0.71	0.25	0.52	0.59	1.11	3.01	--	alanine--glyoxylate aminotransferase 2 homolog 3, mitochondrial-like [Camellia sinensis]	-	-	-	-	-	-	-
MSTRG.15593	5.5	7.8	3.93	4.16	5.31	7.15	5.37	5.06	7.47	11.5	11.29	13.13	OsI_15387	probable aldo-keto reductase 2 [Camellia sinensis]	-	-	-	-	GO:0009526//plastid envelope;GO:0016020//membrane	GO:0004033//aldo-keto reductase (NADP) activity	GO:0006006//glucose metabolic process;GO:0006090//pyruvate metabolic process;GO:0006970//response to osmotic stress;GO:0009699//phenylpropanoid biosynthetic process;GO:0009891//positive regulation of biosynthetic process;GO:0010038//response to metal ion
MSTRG.15596	1.05	3.27	1.38	0.76	0.37	0.41	0.63	0.19	0.16	1.37	0.31	0.78	--	early nodulin-93-like [Camellia sinensis]	-	-	-	-	-	-	-
MSTRG.15597	6.14	5.33	3.58	3.59	4.52	3.35	1.08	1.4	1.34	1.55	1.01	1.62	--	PREDICTED: zinc finger Ran-binding domain-containing protein 2-like isoform X1 [Capsicum annuum]	-	-	-	-	-	-	-
MSTRG.15598	0.26	0.57	1.01	0	0	0.3	1.15	1.12	0	0	0	0	--	-	-	-	-	-	-	-	-
MSTRG.1560	9.65	9.48	8.01	7.22	9.74	7.49	12.02	13.08	8.25	7.23	9.12	9.04	At1g68650	GDT1-like protein 4 [Camellia sinensis]	-	-	-	-	GO:0009536//plastid;GO:0031224//intrinsic component of membrane	-	GO:0009628//response to abiotic stimulus;GO:0044699//single-organism process
MSTRG.15603	13.07	8.54	14.43	12.58	11.71	18.65	15.73	16.49	17.01	11.66	16.6	12.88	TOM40-1	mitochondrial import receptor subunit TOM40-1-like [Camellia sinensis]	-	-	-	-	GO:0016021//integral component of membrane;GO:0019866//organelle inner membrane;GO:0031966//mitochondrial membrane;GO:0043234//protein complex	GO:0005244//voltage-gated ion channel activity;GO:0005488//binding;GO:0008320//protein transmembrane transporter activity;GO:0022829//wide pore channel activity	GO:0000280//nuclear division;GO:0006221//pyrimidine nucleotide biosynthetic process;GO:0006605//protein targeting;GO:0006820//anion transport;GO:0009451//RNA modification;GO:0016072//rRNA metabolic process;GO:0033043//regulation of organelle organization;GO:0043094//cellular metabolic compound salvage
MSTRG.15605	0	0	0	0.2	0.09	0	0.35	1.18	0	0.48	0	0	--	-	-	-	-	-	-	-	-
MSTRG.15607	18.76	21.59	19.33	17.7	16.64	20.24	17.77	18.45	15.97	17.25	17.57	23.64	DWA2	WD repeat-containing protein DWA2-like [Camellia sinensis]	-	-	-	-	GO:0031461//cullin-RING ubiquitin ligase complex;GO:0043231//intracellular membrane-bounded organelle	GO:0005488//binding	GO:0003006//developmental process involved in reproduction;GO:0006259//DNA metabolic process;GO:0009746//response to hexose;GO:0009787//regulation of abscisic acid-activated signaling pathway;GO:0010099//regulation of photomorphogenesis;GO:0019321//pentose metabolic process;GO:0032446//protein modification by small protein conjugation;GO:0034285//response to disaccharide
MSTRG.1561	0.33	1.47	1.61	0.54	0.65	0.6	1.1	0	1.58	0.32	0.13	0	--	-	-	-	-	-	-	-	-
MSTRG.15614	68.89	69.49	71.29	55.63	47.71	48.13	56.21	60.1	53.12	48.19	44.47	46.66	RPS15A	40S ribosomal protein S15a-like isoform X1 [Camellia sinensis]	Genetic Information Processing	Translation	ko03010//Ribosome	K02957	GO:0009536//plastid;GO:0015935//small ribosomal subunit	-	GO:0009059//macromolecule biosynthetic process;GO:0010467//gene expression
MSTRG.15619	0	0	0	0.56	0.68	0	1.35	1.63	0.2	0	0	0	PERK15	proline-rich receptor-like protein kinase PERK1 [Camellia sinensis]	-	-	-	-	GO:0031224//intrinsic component of membrane	GO:0004702//receptor signaling protein serine/threonine kinase activity;GO:0032550//purine ribonucleoside binding	GO:0001558//regulation of cell growth;GO:0006950//response to stress;GO:0009664//plant-type cell wall organization;GO:0010383//cell wall polysaccharide metabolic process;GO:0032147//activation of protein kinase activity;GO:0051707//response to other organism
MSTRG.15622	4.56	3.29	3.42	3.12	4.87	7.42	1.25	0.58	1.57	2.1	1.69	1.52	XA21	probable LRR receptor-like serine/threonine-protein kinase At3g47570 [Camellia sinensis]	-	-	-	-	-	GO:0005488//binding;GO:0016301//kinase activity	GO:0008152//metabolic process
MSTRG.15623	6.34	5.21	5.55	6.05	6.71	6.28	7.67	7.61	8.72	6.13	5.5	5.28	At5g07610	F-box protein At5g07610-like isoform X1 [Camellia sinensis]	-	-	-	-	-	-	-
MSTRG.15635	3.33	3.05	3.13	4.83	5.03	3.86	2.73	2.62	2.11	5.21	4.15	5.11	FH3	formin-like protein 21b [Ziziphus jujuba]	-	-	-	-	GO:0015629//actin cytoskeleton;GO:0015630//microtubule cytoskeleton;GO:0044444//cytoplasmic part	GO:0003779//actin binding;GO:0015631//tubulin binding;GO:0016791//phosphatase activity	GO:0006796//phosphate-containing compound metabolic process;GO:0007015//actin filament organization;GO:0009555//pollen development
MSTRG.15642	0	0	0	0	0	0	1.89	0	0	0	0	0	--	cytochrome P450 87A3-like [Camellia sinensis]	-	-	-	-	-	GO:0005488//binding;GO:0016491//oxidoreductase activity	GO:0006811//ion transport;GO:0050896//response to stimulus
MSTRG.15643	0	0.41	0	0	0	0	0	0	0	0	0	0	--	cytochrome P450 87A3-like [Camellia sinensis]	-	-	-	-	-	GO:0016709//oxidoreductase activity, acting on paired donors, with incorporation or reduction of molecular oxygen, NAD(P)H as one donor, and incorporation of one atom of oxygen;GO:0046906//tetrapyrrole binding;GO:0046914//transition metal ion binding	GO:0044710//single-organism metabolic process
MSTRG.15645	0	0.55	0.49	0	0.79	0.29	0.22	0.54	0.23	0.43	0.22	0.83	--	hypothetical protein TEA_006492 [Camellia sinensis var. sinensis] [Camellia sinensis]	-	-	-	-	-	-	-
MSTRG.15648	0.98	0.86	0.58	0.26	0.83	0.58	0.18	0.11	0.45	0.34	0.09	0.11	--	-	-	-	-	-	-	-	-
MSTRG.15650	0.51	0.19	0	0.89	0.36	0	0	0.18	0	1.04	0	0.38	--	protein FAR1-RELATED SEQUENCE 5-like [Camellia sinensis]	-	-	-	-	-	-	-
MSTRG.15659	2.69	2.11	2.78	4.37	4.19	3.15	2.32	3.1	2.75	6.08	7.23	5.4	--	-	-	-	-	-	-	-	-
MSTRG.15665	0	0	0	0.3	0	0.4	5.65	5.93	3.76	0	0.31	0	--	V-type proton ATPase 16 kDa proteolipid subunit-like isoform X2 [Camellia sinensis]	-	-	-	-	-	-	-
MSTRG.1568	0.45	0.71	0.44	0.5	0.61	1.14	0.29	0	0	0.28	0.46	0.43	--	-	-	-	-	-	-	-	-
MSTRG.15683	2.67	1.38	1.55	2.6	0.99	1.86	0.98	1.19	1.87	0.82	3.37	1.57	--	-	-	-	-	-	-	-	-
MSTRG.15687	2.19	1.64	2.05	3.27	2.93	3.08	0.93	0.94	1.4	3	3.17	2.9	--	-	-	-	-	-	-	-	-
MSTRG.15688	33.8	26.15	28	31.65	23.34	25.47	29.83	27.17	27.83	29.23	26.23	28.83	LSM5	sm-like protein LSM5 [Camellia sinensis]	Genetic Information Processing;Genetic Information Processing	Transcription;Folding, sorting and degradation	ko03040//Spliceosome;ko03018//RNA degradation	K12624;K12624	GO:0030529//intracellular ribonucleoprotein complex;GO:0043231//intracellular membrane-bounded organelle	GO:0003676//nucleic acid binding	GO:0001101//response to acid chemical;GO:0006396//RNA processing;GO:0006950//response to stress
MSTRG.15691	5.18	4.5	3.63	8.58	7.63	7.57	5.02	3.18	3.01	5.36	6.1	6.78	Os01g0541900	Protein kinase and PP2C-like domain-containing protein [Morus notabilis]	-	-	-	-	-	GO:0004672//protein kinase activity;GO:0016787//hydrolase activity;GO:0032550//purine ribonucleoside binding	GO:0006464//cellular protein modification process;GO:0016310//phosphorylation
MSTRG.15694	0.64	0.53	0.16	0	0.67	0.57	0.57	0.17	0.88	1.53	1.14	1.59	--	kininogen-1-like [Camellia sinensis]	-	-	-	-	-	-	-
MSTRG.15696	1.77	2.18	2.12	2.4	1.78	2.53	1.44	0.54	1.18	2.37	2.24	1.35	--	-	-	-	-	-	-	-	-
MSTRG.1570	1.59	0	0	0	0	0	0	1.04	0	0	0	0	--	-	-	-	-	-	-	-	-
MSTRG.15709	1.49	0.82	0.37	1.3	0	2.21	0.33	0	0	2.28	1.34	0.51	NUP98B	splicing factor YJU2-like isoform X2 [Camellia sinensis]	Genetic Information Processing	Translation	ko03013//RNA transport	K14297	GO:0012505//endomembrane system;GO:0043231//intracellular membrane-bounded organelle	GO:0005488//binding	GO:0006810//transport
MSTRG.15720	3.92	3.2	4.1	3.03	3.53	3.15	2.32	2.61	1.8	2.47	2.51	3.14	CYP40	peptidyl-prolyl cis-trans isomerase CYP40-like isoform X2 [Camellia sinensis]	-	-	-	-	-	-	-
MSTRG.15722	8.59	11.26	8.66	8.06	6.3	7.38	10.16	6.41	8.07	7.05	9.1	8.1	--	DUF4050 domain-containing protein [Cephalotus follicularis]	-	-	-	-	-	-	-
MSTRG.1574	0.68	0.89	0.84	1.77	1.64	1.96	0.17	0.2	0.22	1.3	1.06	1.52	pol	PREDICTED: transposon Ty3-G Gag-Pol polyprotein [Populus euphratica]	-	-	-	-	-	-	-
MSTRG.15742	1.55	0	0	0	0	0	1.4	0	0	0	0	0	--	S-sulfo-L-cysteine synthase (O-acetyl-L-serine-dependent), chloroplastic isoform X4 [Camellia sinensis]	Metabolism;Metabolism	Global and overview maps;Amino acid metabolism	ko01100//Metabolic pathways;ko00270//Cysteine and methionine metabolism	K22846;K22846	GO:0009536//plastid;GO:0044436//thylakoid part	GO:0003824//catalytic activity	GO:0000097//sulfur amino acid biosynthetic process;GO:0006563//L-serine metabolic process;GO:0009642//response to light intensity;GO:0042743//hydrogen peroxide metabolic process;GO:2000377//regulation of reactive oxygen species metabolic process
MSTRG.15744	3.97	3.61	2.04	2.25	2.91	1.63	1.08	1.69	1.27	3.17	1.39	1.15	At4g27290	G-type lectin S-receptor-like serine/threonine-protein kinase At4g27290 [Camellia sinensis]	-	-	-	-	-	GO:0004674//protein serine/threonine kinase activity;GO:0004871//signal transducer activity;GO:0005488//binding	GO:0006468//protein phosphorylation;GO:0044763//single-organism cellular process
MSTRG.15747	0.56	0	0.31	0.91	0.59	0.52	0	0.23	0.19	0.59	0.47	0.58	KEG	LOW QUALITY PROTEIN: E3 ubiquitin-protein ligase KEG-like [Camellia sinensis]	-	-	-	-	GO:0005768//endosome;GO:0031984//organelle subcompartment	GO:0004672//protein kinase activity;GO:0005515//protein binding;GO:0019787//ubiquitin-like protein transferase activity;GO:0032550//purine ribonucleoside binding;GO:0046914//transition metal ion binding	GO:0006402//mRNA catabolic process;GO:0006796//phosphate-containing compound metabolic process;GO:0006950//response to stress;GO:0007034//vacuolar transport;GO:0009787//regulation of abscisic acid-activated signaling pathway;GO:0032446//protein modification by small protein conjugation;GO:0040007//growth;GO:0046903//secretion
MSTRG.15749	29.54	16.79	16.29	20.17	16.06	18.19	21.72	20.81	16.64	14.12	17.7	22.26	EGY2	probable zinc metalloprotease EGY2, chloroplastic [Camellia sinensis]	-	-	-	-	GO:0031224//intrinsic component of membrane;GO:0042170//plastid membrane;GO:0044434//chloroplast part	GO:0004175//endopeptidase activity	GO:0003006//developmental process involved in reproduction;GO:0006090//pyruvate metabolic process;GO:0009058//biosynthetic process;GO:0009668//plastid membrane organization;GO:0009886//post-embryonic morphogenesis;GO:0019538//protein metabolic process;GO:0046471//phosphatidylglycerol metabolic process
MSTRG.15750	3.08	2.59	2.75	3.28	2.6	2.42	0.92	1.14	1.37	3.38	3.55	3.93	At4g27290	G-type lectin S-receptor-like serine/threonine-protein kinase At4g27290 [Camellia sinensis]	-	-	-	-	-	GO:0004672//protein kinase activity;GO:0005488//binding	GO:0006796//phosphate-containing compound metabolic process
MSTRG.15751	0	0	0	0	0	0	0	0	0	0	0	0.42	--	-	-	-	-	-	-	-	-
MSTRG.15755	3.6	3.9	3.34	6.86	5.21	6.49	3.7	2.07	1.99	4.21	4.9	4.37	serA	(S)-sulfolactate dehydrogenase [Vitis vinifera]	-	-	-	-	-	GO:0000166//nucleotide binding;GO:0016614//oxidoreductase activity, acting on CH-OH group of donors	GO:0044710//single-organism metabolic process
MSTRG.15757	8.12	7.27	7.26	10.76	10.12	10.12	5.38	5.38	5.68	7.77	8.01	8.02	--	D-isomer specific 2-hydroxyacid dehydrogenase family protein isoform 5 [Theobroma cacao]	-	-	-	-	-	GO:0000166//nucleotide binding;GO:0016614//oxidoreductase activity, acting on CH-OH group of donors	GO:0044710//single-organism metabolic process
MSTRG.15758	0.62	0.69	1.36	1.09	0.82	0.92	0.56	0.17	0.29	0.14	1.82	1.91	--	Methyltransferase [Actinidia chinensis var. chinensis] [Actinidia chinensis]	-	-	-	-	-	GO:0003824//catalytic activity	-
MSTRG.15759	1.26	0.83	0.74	1.53	2.65	0.89	0.9	1.37	2.08	1.1	0.45	0	--	Peptidyl-tRNA hydrolase [Actinidia chinensis var. chinensis] [Actinidia chinensis]	-	-	-	-	-	-	-
MSTRG.15766	0.7	0	0.23	0.41	0.25	0	0	0	0.22	0.41	0.42	0.26	--	-	-	-	-	-	-	-	-
MSTRG.15768	1.29	1.51	1.95	2.51	2.93	2.8	1.59	2.96	1.74	1.84	1.19	1.62	SCPL18	inactive TPR repeat-containing thioredoxin TTL3-like [Camellia sinensis]	-	-	-	-	-	-	GO:0010087//phloem or xylem histogenesis;GO:0019725//cellular homeostasis;GO:0044260//cellular macromolecule metabolic process
MSTRG.15777	35.18	38.34	33.09	35.87	35.95	40.43	43.6	42.28	42.51	24.84	26.01	19.62	ycf72-1	ribosomal protein L2 [Plukenetia volubilis]	Genetic Information Processing	Translation	ko03010//Ribosome	K02886	GO:0009536//plastid;GO:0044391//ribosomal subunit	GO:0003723//RNA binding;GO:0003824//catalytic activity;GO:0005198//structural molecule activity	GO:0010467//gene expression
MSTRG.15795	1.22	1.01	0.9	0.8	1.03	0.65	0.6	0.33	0.22	0.43	0.27	0.2	--	hypothetical protein TEA_004046 [Camellia sinensis var. sinensis] [Camellia sinensis]	-	-	-	-	-	-	-
MSTRG.15800	4.41	5.69	4.64	6.27	7.02	7.17	3.36	4.39	4.22	8.9	9.04	9.13	SPI	protein SPIRRIG-like [Camellia sinensis]	-	-	-	-	GO:0043231//intracellular membrane-bounded organelle	-	GO:0000904//cell morphogenesis involved in differentiation;GO:0001101//response to acid chemical;GO:0006996//organelle organization;GO:0016049//cell growth;GO:0050794//regulation of cellular process
MSTRG.15801	1.91	0.94	1.26	2.6	2.92	2.3	1.52	1.39	1.57	0.75	2.24	1.66	SEC10a	exocyst complex component SEC10a-like [Camellia sinensis]	-	-	-	-	GO:0005911//cell-cell junction;GO:0016020//membrane;GO:0043234//protein complex;GO:0044444//cytoplasmic part	GO:0034061//DNA polymerase activity	GO:0006259//DNA metabolic process;GO:0008104//protein localization;GO:0016192//vesicle-mediated transport;GO:0022406//membrane docking;GO:0030036//actin cytoskeleton organization
MSTRG.15802	12.25	14.67	14.2	14.71	16.11	13.5	13.86	11.68	12.74	14.66	9.72	14	VPS52	vacuolar protein sorting-associated protein 52 A-like, partial [Camellia sinensis]	-	-	-	-	GO:0031090//organelle membrane;GO:0043231//intracellular membrane-bounded organelle;GO:0043234//protein complex	GO:0005488//binding	GO:0000003//reproduction;GO:0000904//cell morphogenesis involved in differentiation;GO:0008104//protein localization
MSTRG.15806	6.57	4.32	5.04	4.45	3.6	5.19	3.68	3.96	4.01	5.74	4.74	4.47	UGT80B1	sterol 3-beta-glucosyltransferase UGT80B1-like isoform X2 [Camellia sinensis]	-	-	-	-	GO:0031090//organelle membrane;GO:0043231//intracellular membrane-bounded organelle	GO:0035251//UDP-glucosyltransferase activity	GO:0003006//developmental process involved in reproduction;GO:0006066//alcohol metabolic process;GO:0006694//steroid biosynthetic process;GO:0009409//response to cold;GO:0009812//flavonoid metabolic process;GO:0030243//cellulose metabolic process;GO:0030258//lipid modification;GO:0044707//single-multicellular organism process
MSTRG.15807	11.87	10.5	14.11	11.59	11.88	10.95	6.27	4.63	4.38	11.18	9.18	11.64	--	-	-	-	-	-	-	-	-
MSTRG.15809	11.84	12.46	12.41	17.56	17.77	19.43	11.13	12.25	12.02	13.85	14.92	13.11	CDC5	cell division cycle 5-like protein [Camellia sinensis]	Genetic Information Processing	Transcription	ko03040//Spliceosome	K12860	GO:0009536//plastid;GO:0030529//intracellular ribonucleoprotein complex	GO:0001071//nucleic acid binding transcription factor activity;GO:0003676//nucleic acid binding	GO:0002218//activation of innate immune response;GO:0006259//DNA metabolic process;GO:0006396//RNA processing;GO:0007049//cell cycle;GO:0009617//response to bacterium;GO:0009620//response to fungus;GO:0010468//regulation of gene expression;GO:0034645//cellular macromolecule biosynthetic process
MSTRG.1581	0.59	0.65	0.92	0.96	1.07	0.6	0.38	0.92	0.16	1.7	1.59	1.23	--	PREDICTED: serine/threonine-protein phosphatase 7 long form homolog [Vitis vinifera]	-	-	-	-	-	-	-
MSTRG.15813	0.65	0.32	0.57	0.95	0.84	1.72	0.78	0.24	0.13	0.82	0.91	1.13	JMJ16	Lysine-specific demethylase JMJ16 [Actinidia chinensis var. chinensis] [Actinidia chinensis]	-	-	-	-	GO:0043231//intracellular membrane-bounded organelle	GO:0001071//nucleic acid binding transcription factor activity	GO:0003006//developmental process involved in reproduction;GO:0006355//regulation of transcription, DNA-templated;GO:0009606//tropism;GO:0018205//peptidyl-lysine modification;GO:0042743//hydrogen peroxide metabolic process;GO:0044710//single-organism metabolic process;GO:0045491//xylan metabolic process
MSTRG.15818	3.93	3.62	2.84	4.3	4.34	4.02	2.95	3.24	2.08	6.2	5.8	4.81	--	S-sulfo-L-cysteine synthase (O-acetyl-L-serine-dependent), chloroplastic isoform X4 [Camellia sinensis]	Metabolism;Metabolism	Global and overview maps;Amino acid metabolism	ko01100//Metabolic pathways;ko00270//Cysteine and methionine metabolism	K22846;K22846	GO:0009536//plastid;GO:0044436//thylakoid part	GO:0003824//catalytic activity	GO:0000097//sulfur amino acid biosynthetic process;GO:0006563//L-serine metabolic process;GO:0009642//response to light intensity;GO:0042743//hydrogen peroxide metabolic process;GO:2000377//regulation of reactive oxygen species metabolic process
MSTRG.15820	22.82	20.87	20.83	18.9	19.52	22.98	32.92	30.94	28.13	23.05	23.28	20.03	EGY2	probable zinc metalloprotease EGY2, chloroplastic [Camellia sinensis]	-	-	-	-	GO:0031224//intrinsic component of membrane;GO:0042170//plastid membrane;GO:0044434//chloroplast part	GO:0004175//endopeptidase activity	GO:0003006//developmental process involved in reproduction;GO:0006090//pyruvate metabolic process;GO:0009058//biosynthetic process;GO:0009668//plastid membrane organization;GO:0009886//post-embryonic morphogenesis;GO:0019538//protein metabolic process;GO:0046471//phosphatidylglycerol metabolic process
MSTRG.15824	7.38	7.47	5.83	7.98	8.34	7.62	7.57	11.86	11.09	9.37	7.97	7.08	--	probable mediator of RNA polymerase II transcription subunit 36b [Camellia sinensis]	-	-	-	-	-	-	-
MSTRG.15825	1.4	2.13	0.86	2.07	1.23	2.08	1.05	0.86	0.81	1.44	1.69	1.09	--	probable mediator of RNA polymerase II transcription subunit 36b [Camellia sinensis]	-	-	-	-	-	-	-
MSTRG.15828	0	0.46	0.61	0.72	0.22	0.24	0.19	0.45	0.38	0	0	0	--	-	-	-	-	-	-	-	-
MSTRG.15829	39.28	40.45	37.48	33.5	29.33	31.04	63.32	71.37	65.85	88.36	94.43	91.89	--	non-specific lipid-transfer protein 2-like [Quercus lobata]	-	-	-	-	-	GO:0005488//binding	GO:0006605//protein targeting;GO:0009891//positive regulation of biosynthetic process;GO:0043067//regulation of programmed cell death
MSTRG.1583	2.23	0.61	1.1	1.78	2.16	1.76	2.67	2.22	3.59	0.65	1.83	1.45	--	Protein sickie like [Actinidia chinensis var. chinensis] [Actinidia chinensis]	-	-	-	-	GO:0009536//plastid;GO:0044455//mitochondrial membrane part	-	GO:0043094//cellular metabolic compound salvage
MSTRG.15835	1.86	1.17	1.97	2.45	4.46	2.36	0.95	0.87	1.59	2.33	3.57	2.37	At3g14460	PREDICTED: disease resistance protein RGA2-like [Theobroma cacao]	-	-	-	-	-	-	-
MSTRG.15836	0	0	0	2.06	1.62	2.49	4.04	4.29	5.64	0.11	0.08	0.05	ASY1	meiosis-specific protein ASY1-like [Camellia sinensis]	-	-	-	-	GO:0000228//nuclear chromosome;GO:0032991//macromolecular complex	GO:0042578//phosphoric ester hydrolase activity	GO:0000723//telomere maintenance;GO:0006281//DNA repair;GO:0007059//chromosome segregation;GO:0010212//response to ionizing radiation;GO:0022607//cellular component assembly;GO:0032844//regulation of homeostatic process;GO:0070192//chromosome organization involved in meiotic cell cycle
MSTRG.15837	8.6	8.37	9.46	8.73	9.18	9.83	8.24	7.17	9.83	8.13	6.18	5.79	ERF1-3	eukaryotic peptide chain release factor subunit 1-2-like [Camellia sinensis]	Genetic Information Processing	Translation	ko03015//mRNA surveillance pathway	K03265	-	-	-
MSTRG.15843	10.07	7.02	6.08	10.75	11.06	9.99	7	11.17	6.99	9.35	7.74	5.72	--	-	-	-	-	-	-	-	-
MSTRG.15858	34.98	32.61	32.45	27.89	19.61	19.62	30.14	34.78	23.35	29.28	28.04	29.9	--	hypothetical protein Ccrd_001987 [Cynara cardunculus var. scolymus] [Cynara cardunculus]	-	-	-	-	-	-	-
MSTRG.15860	10.37	6.18	6.52	14.25	14.31	13.34	5.89	6.52	8.04	11.93	12.77	12.5	--	hypothetical protein TEA_025380 [Camellia sinensis var. sinensis] [Camellia sinensis]	-	-	-	-	-	-	-
MSTRG.15873	2.02	1.81	1.99	1.76	0.94	1.5	1.02	1.94	1.46	0.66	1.93	0.7	--	protein tumorous imaginal discs, mitochondrial-like [Camellia sinensis]	-	-	-	-	-	-	-
MSTRG.15874	0.41	0.15	0	0.71	1	0.16	0.12	0	0	0.24	0.73	0.45	PHT4;4	Ascorbate transporter [Hibiscus syriacus]	-	-	-	-	GO:0009528//plastid inner membrane;GO:0044434//chloroplast part	GO:0015103//inorganic anion transmembrane transporter activity;GO:0015291//secondary active transmembrane transporter activity	GO:0006605//protein targeting;GO:0006739//NADP metabolic process;GO:0006952//defense response;GO:0009414//response to water deprivation;GO:0009617//response to bacterium;GO:0009620//response to fungus;GO:0009696//salicylic acid metabolic process;GO:0009755//hormone-mediated signaling pathway;GO:0009863//salicylic acid mediated signaling pathway;GO:0010243//response to organonitrogen compound;GO:0…
MSTRG.15885	0.86	0.91	0.18	1.11	0.94	0.44	0.85	1.3	0.74	1.04	0.44	0.79	SUVR2	probable inactive histone-lysine N-methyltransferase SUVR2 [Camellia sinensis]	-	-	-	-	-	GO:0008168//methyltransferase activity	GO:0032259//methylation
MSTRG.15890	2.98	2.92	3.05	2.33	2.6	2.25	2.8	2.31	1.91	3.38	4.08	2.6	--	Paraspeckle component like [Actinidia chinensis var. chinensis] [Actinidia chinensis]	-	-	-	-	-	GO:0097159//organic cyclic compound binding	-
MSTRG.15891	0.65	1.35	0.98	1.48	1.35	0.99	0.4	1.69	1.21	0.9	0.78	1.3	--	Paraspeckle component like [Actinidia chinensis var. chinensis] [Actinidia chinensis]	-	-	-	-	-	GO:0097159//organic cyclic compound binding	-
MSTRG.15894	0.09	0	0.05	0	0.1	0.44	1.21	1.83	1.09	0.12	0.17	0.1	--	F-box/kelch-repeat protein At3g06240-like [Camellia sinensis]	-	-	-	-	-	-	-
MSTRG.15899	3.83	3.55	2.98	4.04	3.38	3.1	5.05	2.63	2.22	5.11	5.01	5.16	ATG18B	autophagy-related protein 18b-like isoform X6 [Camellia sinensis]	Cellular Processes	Transport and catabolism	ko04136//Autophagy - other eukaryotes	K17908	GO:0031090//organelle membrane;GO:0043231//intracellular membrane-bounded organelle	-	GO:0008104//protein localization;GO:0044248//cellular catabolic process;GO:0051234//establishment of localization
MSTRG.15900	3.72	0.3	2.58	2.62	2.53	3.76	1.21	2.62	1.97	2.32	3.13	2.34	ATG18B	autophagy-related protein 18b-like isoform X4 [Camellia sinensis]	Cellular Processes	Transport and catabolism	ko04136//Autophagy - other eukaryotes	K17908	GO:0031090//organelle membrane;GO:0043231//intracellular membrane-bounded organelle	-	GO:0008104//protein localization;GO:0044248//cellular catabolic process;GO:0051234//establishment of localization
MSTRG.15901	0.38	0	0.75	0	0	0.45	0	0	0	0.33	0.34	0	--	autophagy-related protein 18b-like isoform X4 [Camellia sinensis]	Cellular Processes	Transport and catabolism	ko04136//Autophagy - other eukaryotes	K17908	-	-	-
MSTRG.15905	7.69	6.84	6.99	10.54	10.41	10.27	9.16	9.26	8.4	8.47	8.1	9.38	GSTL3	glutathione S-transferase L3-like [Camellia sinensis]	Metabolism	Metabolism of other amino acids	ko00480//Glutathione metabolism	K00799	GO:0009532//plastid stroma	GO:0016765//transferase activity, transferring alkyl or aryl (other than methyl) groups	GO:0000097//sulfur amino acid biosynthetic process;GO:0006464//cellular protein modification process;GO:0009404//toxin metabolic process;GO:0010038//response to metal ion;GO:0014070//response to organic cyclic compound;GO:0019758//glycosinolate biosynthetic process;GO:0042743//hydrogen peroxide metabolic process
MSTRG.15909	0.49	0.54	1.21	0.43	1.03	0.58	0.66	0	0.23	0.86	0	0	--	-	-	-	-	-	-	-	-
MSTRG.15912	3.59	2.32	2.93	3.5	4.11	4.77	3.32	2.02	2.33	3.41	3.77	4.06	NRPB7	DNA-directed RNA polymerase II subunit RPB7-like [Cannabis sativa]	Metabolism;Metabolism;Metabolism;Genetic Information Processing	Global and overview maps;Nucleotide metabolism;Nucleotide metabolism;Transcription	ko01100//Metabolic pathways;ko00230//Purine metabolism;ko00240//Pyrimidine metabolism;ko03020//RNA polymerase	K03015;K03015;K03015;K03015	-	-	-
MSTRG.15916	2.07	1.77	1.7	0.95	0.97	1.16	0.72	2.18	1.11	1.25	1.49	1.09	--	TMV resistance protein N-like [Camellia sinensis]	-	-	-	-	-	-	-
MSTRG.15918	0	0.19	0	0.75	0.54	0.81	2.3	2.42	1.42	0	0	0	--	-	-	-	-	-	-	-	-
MSTRG.15919	0	0	0	0.82	1.12	0.56	2.56	1.43	2.07	0	0	0	--	uncharacterized protein LOC114311106 [Camellia sinensis]	-	-	-	-	-	-	-
MSTRG.15934	2.89	3.42	3.02	5.89	6.01	5.65	2.55	3.23	3.33	6.18	5.97	6.47	NRPC1	DNA-directed RNA polymerase III subunit 1 isoform X1 [Camellia sinensis]	Metabolism;Metabolism;Metabolism;Genetic Information Processing	Global and overview maps;Nucleotide metabolism;Nucleotide metabolism;Transcription	ko01100//Metabolic pathways;ko00230//Purine metabolism;ko00240//Pyrimidine metabolism;ko03020//RNA polymerase	K03018;K03018;K03018;K03018	GO:0043231//intracellular membrane-bounded organelle	GO:0001882//nucleoside binding;GO:0003676//nucleic acid binding;GO:0034062//RNA polymerase activity;GO:0046914//transition metal ion binding	GO:0000723//telomere maintenance;GO:0003006//developmental process involved in reproduction;GO:0006281//DNA repair;GO:0006310//DNA recombination;GO:0007059//chromosome segregation;GO:0010212//response to ionizing radiation;GO:0010467//gene expression;GO:0032446//protein modification by small protein conjugation;GO:0032774//RNA biosynthetic process;GO:0032844//regulation of homeostatic process;GO:…
MSTRG.15937	1.36	0.9	0.81	0.71	0.14	0.97	0.85	0.15	0.5	0.36	0.61	0.91	--	uncharacterized protein LOC114274184 isoform X1 [Camellia sinensis]	-	-	-	-	-	-	-
MSTRG.15947	0	0	0.21	0.18	0	0.5	0	0	0	0	0	0	At3g27390	uncharacterized membrane protein At3g27390-like [Camellia sinensis]	-	-	-	-	-	GO:0038023//signaling receptor activity	GO:0009755//hormone-mediated signaling pathway;GO:0010468//regulation of gene expression
MSTRG.15958	1.52	0.9	1.2	1.86	1.82	0.72	0.64	0.44	0.37	1.78	1	0.57	--	-	-	-	-	-	-	-	-
MSTRG.15959	295.97	266.67	290.28	269.27	261.46	256.62	302.16	300.61	290.4	262.1	272.91	265.92	ATS3B	embryo-specific protein ATS3A-like [Camellia sinensis]	-	-	-	-	GO:0005911//cell-cell junction;GO:0031090//organelle membrane;GO:0031224//intrinsic component of membrane;GO:0043231//intracellular membrane-bounded organelle	GO:0003676//nucleic acid binding;GO:0017111//nucleoside-triphosphatase activity	GO:0006950//response to stress;GO:0009694//jasmonic acid metabolic process;GO:0016070//RNA metabolic process
MSTRG.15960	2.09	1.43	1.24	0.21	0.63	0.23	1.61	0.7	0.61	1.37	1.61	1.18	ATS3B	embryo-specific protein ATS3A-like [Camellia sinensis]	-	-	-	-	GO:0005911//cell-cell junction;GO:0031090//organelle membrane;GO:0031224//intrinsic component of membrane;GO:0043231//intracellular membrane-bounded organelle	GO:0003676//nucleic acid binding;GO:0017111//nucleoside-triphosphatase activity	GO:0006950//response to stress;GO:0009411//response to UV;GO:0009694//jasmonic acid metabolic process;GO:0009813//flavonoid biosynthetic process;GO:0016070//RNA metabolic process;GO:0034285//response to disaccharide
MSTRG.15962	130.01	126.93	126.62	110.27	113.56	108.08	115.05	109.11	113.84	103.06	102.44	101.5	RH15	DEAD-box ATP-dependent RNA helicase 56 isoform X1 [Camellia sinensis]	Genetic Information Processing;Genetic Information Processing;Genetic Information Processing	Translation;Transcription;Translation	ko03013//RNA transport;ko03040//Spliceosome;ko03015//mRNA surveillance pathway	K12812;K12812;K12812	-	GO:0017111//nucleoside-triphosphatase activity;GO:0032550//purine ribonucleoside binding	-
MSTRG.15967	4.13	1.2	2.57	1.7	2.52	2.06	2.92	0.94	1.6	1.33	1.95	2.18	--	acid phosphatase 1-like [Camellia sinensis]	-	-	-	-	-	-	-
MSTRG.15987	1.9	2.47	1.7	0.6	0.73	2.46	0.62	3	0.64	1.66	1.08	0.77	--	hypothetical protein TEA_019910 [Camellia sinensis var. sinensis] [Camellia sinensis]	-	-	-	-	-	-	-
MSTRG.15988	6.18	4.5	6.66	8.66	10.19	10.48	5.52	5.05	6.06	10.78	11.51	7.22	CDT1A	CDT1-like protein a, chloroplastic isoform X1 [Camellia sinensis]	-	-	-	-	GO:0043231//intracellular membrane-bounded organelle	GO:0019899//enzyme binding	GO:0006260//DNA replication;GO:0007049//cell cycle;GO:0007275//multicellular organism development;GO:0016570//histone modification;GO:0050794//regulation of cellular process;GO:0060255//regulation of macromolecule metabolic process
MSTRG.15989	0.72	0.62	0	0	0	0	0.26	1.11	0	0	0	0	--	CDT1-like protein a, chloroplastic isoform X1 [Camellia sinensis]	-	-	-	-	-	-	-
MSTRG.15990	1.87	2.32	1.5	3.16	3.21	4.02	2.72	1.9	2.15	2.66	4.08	2.86	--	hypothetical protein TEA_017415 [Camellia sinensis var. sinensis] [Camellia sinensis]	-	-	-	-	-	-	-
MSTRG.15997	39.11	39.53	42.86	52.83	52.7	54.2	96.35	97.38	97.46	79.72	79.57	79.76	CSLH1	cellulose synthase-like protein H1 [Camellia sinensis]	-	-	-	-	-	GO:0016757//transferase activity, transferring glycosyl groups	-
MSTRG.16012	0.23	0	0.23	0.6	0.09	0	0	0.75	1.91	0	0	0.26	--	MADS-box transcription factor 27-like [Camellia sinensis]	-	-	-	-	-	-	GO:0010467//gene expression;GO:0034645//cellular macromolecule biosynthetic process
MSTRG.16015	0.92	0.63	0.86	1.44	0.82	2	2.62	2.12	1.52	2.03	0.75	1.67	DTX45	protein DETOXIFICATION 45, chloroplastic-like isoform X2 [Camellia sinensis]	-	-	-	-	GO:0031224//intrinsic component of membrane;GO:0042170//plastid membrane	GO:0015291//secondary active transmembrane transporter activity	GO:0044763//single-organism cellular process
MSTRG.16019	1.58	1.01	0.33	1.09	1.32	2.47	0.75	0.36	0.61	0.73	0.67	0.46	CAD6	probable cinnamyl alcohol dehydrogenase 6 isoform X2 [Camellia sinensis]	Metabolism;Metabolism;Metabolism	Global and overview maps;Global and overview maps;Biosynthesis of other secondary metabolites	ko01100//Metabolic pathways;ko01110//Biosynthesis of secondary metabolites;ko00940//Phenylpropanoid biosynthesis	K00083;K00083;K00083	-	GO:0016616//oxidoreductase activity, acting on the CH-OH group of donors, NAD or NADP as acceptor;GO:0046872//metal ion binding	GO:0044710//single-organism metabolic process
MSTRG.16028	12.57	11.37	13.12	14.77	16.21	15.71	10.33	11.55	11.37	14.65	14.79	13.48	SWI3D	SWI/SNF complex subunit SWI3D [Camellia sinensis]	-	-	-	-	-	GO:0005488//binding;GO:0016740//transferase activity	GO:0008152//metabolic process;GO:0009987//cellular process
MSTRG.1603	0	0.23	0	0.18	0	0	1.12	0.23	0	0.55	0	0.23	--	hypothetical protein TEA_029201 [Camellia sinensis var. sinensis] [Camellia sinensis]	-	-	-	-	-	-	-
MSTRG.16030	4.54	2.35	2.37	3.14	1.69	1.58	1.56	3.05	2.46	2.8	2.27	2.53	--	putative leucine-rich repeat receptor-like serine/threonine-protein kinase At2g19230 isoform X1 [Camellia sinensis]	-	-	-	-	-	-	-
MSTRG.16031	0	0	0	0.33	0	1.34	1.13	1.43	0.81	0	0	0	--	-	-	-	-	-	-	-	-
MSTRG.16032	1.47	1.18	0.99	3.59	2.34	3.31	2.63	2.39	0.6	2.86	2.37	2.82	--	A-agglutinin anchorage subunit-like [Camellia sinensis]	-	-	-	-	-	-	-
MSTRG.16037	2.3	1.61	0.45	2.41	1.95	2	1.65	0.67	0.71	1.48	2.61	2.22	DDL	FHA domain-containing protein DDL isoform X1 [Camellia sinensis]	-	-	-	-	GO:0009536//plastid	GO:0003676//nucleic acid binding	GO:0000377//RNA splicing, via transesterification reactions with bulged adenosine as nucleophile;GO:0003006//developmental process involved in reproduction;GO:0006305//DNA alkylation;GO:0006355//regulation of transcription, DNA-templated;GO:0006402//mRNA catabolic process;GO:0009409//response to cold;GO:0009639//response to red or far red light;GO:0009648//photoperiodism;GO:0009756//carbohydrate …
MSTRG.16045	3.18	4.13	3.81	6.25	6.4	6.53	3.03	2.9	3.72	6.29	5.59	5.86	fam91a1	protein FAM91A1 [Camellia sinensis]	-	-	-	-	-	-	-
MSTRG.16058	2.12	1.64	1.58	3.79	3.57	2.47	0.41	0.32	0.57	3.66	3.65	3.86	--	myb-binding protein 1A-like protein [Camellia sinensis]	-	-	-	-	GO:0043231//intracellular membrane-bounded organelle;GO:0044444//cytoplasmic part	GO:0034061//DNA polymerase activity	GO:0006259//DNA metabolic process;GO:0009117//nucleotide metabolic process;GO:0034645//cellular macromolecule biosynthetic process
MSTRG.16071	0.77	0.56	2.32	1.22	1.28	1.43	1.55	0.66	1.27	1.04	1.46	1.38	--	probable carboxylesterase 12 [Camellia sinensis]	-	-	-	-	-	-	-
MSTRG.16079	9.23	7.06	6.74	6.98	6.55	6.79	6.84	8.58	7.16	7.05	5.46	5.31	At4g11060	single-stranded DNA-binding protein, mitochondrial [Camellia sinensis]	-	-	-	-	GO:0043231//intracellular membrane-bounded organelle	GO:0043566//structure-specific DNA binding	GO:0006259//DNA metabolic process
MSTRG.16081	1.04	0.63	1.19	1.42	1.26	1.39	0.31	0.76	0.63	2.09	1.18	1.91	--	pre-mRNA-splicing factor 38 isoform X2 [Carica papaya]	-	-	-	-	-	-	-
MSTRG.16083	0.68	1.39	0.96	1.1	0.85	1.09	0.97	0.25	0.61	0.54	1.7	0.45	At1g80640	probable receptor-like protein kinase At1g80640 isoform X2 [Camellia sinensis]	-	-	-	-	GO:0016020//membrane;GO:0043231//intracellular membrane-bounded organelle	GO:0004672//protein kinase activity;GO:0032550//purine ribonucleoside binding	GO:0006464//cellular protein modification process;GO:0006796//phosphate-containing compound metabolic process;GO:0009755//hormone-mediated signaling pathway
MSTRG.16085	0	0	0	0.14	0	0	0	0	0	0	0	0	--	LOW QUALITY PROTEIN: protein unc-13 homolog [Camellia sinensis]	-	-	-	-	GO:0043231//intracellular membrane-bounded organelle	-	GO:0000904//cell morphogenesis involved in differentiation
MSTRG.16086	0	0	0	0	0.16	0.18	1.66	0.84	0.85	0	0	0	ACA2	calcium-transporting ATPase 1-like [Camellia sinensis]	-	-	-	-	GO:0009528//plastid inner membrane;GO:0009532//plastid stroma;GO:0031224//intrinsic component of membrane	GO:0005261//cation channel activity;GO:0005515//protein binding;GO:0016836//hydro-lyase activity;GO:0019829//cation-transporting ATPase activity;GO:0032550//purine ribonucleoside binding;GO:0046873//metal ion transmembrane transporter activity;GO:0046914//transition metal ion binding	GO:0006605//protein targeting;GO:0006816//calcium ion transport;GO:0006865//amino acid transport;GO:0007165//signal transduction;GO:0009620//response to fungus;GO:0009696//salicylic acid metabolic process;GO:0009725//response to hormone;GO:0009814//defense response, incompatible interaction;GO:0010243//response to organonitrogen compound;GO:0015672//monovalent inorganic cation transport;GO:001574…
MSTRG.16096	79.25	68.48	74.98	54.77	49.57	47.3	75.18	69.66	69.29	79.01	75.28	81.11	VATG1	V-type proton ATPase subunit G 1-like [Camellia sinensis]	Metabolism;Metabolism;Cellular Processes	Global and overview maps;Energy metabolism;Transport and catabolism	ko01100//Metabolic pathways;ko00190//Oxidative phosphorylation;ko04145//Phagosome	K02152;K02152;K02152	GO:0031090//organelle membrane;GO:0033176//proton-transporting V-type ATPase complex;GO:0043231//intracellular membrane-bounded organelle	GO:0022857//transmembrane transporter activity	GO:0006818//hydrogen transport;GO:0044763//single-organism cellular process
MSTRG.16106	0.6	0.66	0.6	1.11	0.43	1.04	1.16	0.37	0.68	1.12	0.6	1.5	--	VAN3-binding protein isoform X2 [Camellia sinensis]	-	-	-	-	-	GO:0005543//phospholipid binding	GO:0032502//developmental process;GO:0044699//single-organism process;GO:0050794//regulation of cellular process
MSTRG.16110	0	0	0	0.26	0	0	0.27	0.33	0	0	0	0	--	-	-	-	-	-	-	-	-
MSTRG.16116	7.74	3.25	4.99	3.02	5.07	6.63	3.6	3.24	4.41	3.29	5.01	3.26	--	-	-	-	-	-	-	-	-
MSTRG.16117	1.51	0.84	2.35	2.8	1.87	1.07	1.59	1.52	2.12	0.75	0.27	1.3	--	-	-	-	-	-	-	-	-
MSTRG.16131	0	0	0	0	0	0	0	0	0	0	0	0	--	uncharacterized protein LOC114274376 [Camellia sinensis]	-	-	-	-	-	-	-
MSTRG.16139	26.75	25.15	26.37	19.43	18.74	17.06	22.7	22.09	23.29	16.48	18.08	19.42	polr1d	DNA-directed RNA polymerases I and III subunit RPAC2 [Camellia sinensis]	Metabolism;Metabolism;Metabolism;Genetic Information Processing	Global and overview maps;Nucleotide metabolism;Nucleotide metabolism;Transcription	ko01100//Metabolic pathways;ko00230//Purine metabolism;ko00240//Pyrimidine metabolism;ko03020//RNA polymerase	K03020;K03020;K03020;K03020	-	-	-
MSTRG.16140	17.64	16.95	15.18	15.38	12.75	14.74	21.53	22.77	17.85	14.6	13.47	12.53	TIM10	Mitochondrial import inner membrane translocase [Actinidia chinensis var. chinensis] [Actinidia chinensis]	-	-	-	-	GO:0005739//mitochondrion;GO:0009536//plastid;GO:0031970//organelle envelope lumen	GO:0008320//protein transmembrane transporter activity;GO:0043169//cation binding	GO:0006605//protein targeting;GO:0006839//mitochondrial transport;GO:0006996//organelle organization;GO:0009451//RNA modification;GO:0043094//cellular metabolic compound salvage
MSTRG.16141	1.62	0.56	1.05	1.54	1.17	1.98	1.4	0.88	1.02	1.59	0.86	1.58	BSK5	serine/threonine-protein kinase BSK5-like [Camellia sinensis]	-	-	-	-	GO:0005911//cell-cell junction;GO:0016020//membrane	GO:0016772//transferase activity, transferring phosphorus-containing groups;GO:0032550//purine ribonucleoside binding	GO:0006464//cellular protein modification process;GO:0006796//phosphate-containing compound metabolic process
MSTRG.1615	0	0	0	0	0	0	0	0	0	0.56	0	0	--	-	-	-	-	-	-	-	-
MSTRG.16159	4.07	4.32	3.6	3.55	4.22	3.91	3.2	2.78	3.82	5.19	4.94	5.7	--	flocculation protein FLO11-like [Camellia sinensis]	-	-	-	-	-	-	-
MSTRG.1616	1.36	1.65	2.14	1.07	0.29	0.32	0.61	0.74	0.12	0.69	1.1	1.66	--	-	-	-	-	-	-	-	-
MSTRG.16167	96.25	74.27	78.3	78.67	66.43	73.69	59.06	56.83	54.82	59.9	57.07	55.43	--	-	-	-	-	-	-	-	-
MSTRG.16168	0.46	0	0.19	0.18	0.44	0	0.17	0	0	0.49	0.18	0.23	SAMBA	protein SAMBA-like [Camellia sinensis]	-	-	-	-	-	GO:0032403//protein complex binding	GO:0001558//regulation of cell growth;GO:0009555//pollen development;GO:0009896//positive regulation of catabolic process;GO:0010564//regulation of cell cycle process;GO:0045926//negative regulation of growth
MSTRG.16175	3.16	3.6	3.3	3.43	3.53	2.61	3.16	3.07	3.41	3.02	2.77	2.99	DDB_G0272484	deoxynucleoside triphosphate triphosphohydrolase SAMHD1 homolog isoform X1 [Camellia sinensis]	-	-	-	-	GO:0043231//intracellular membrane-bounded organelle	GO:0008168//methyltransferase activity;GO:0051540//metal cluster binding	GO:0031167//rRNA methylation
MSTRG.16189	25.45	26.16	26.74	23.11	18.51	22.02	19.61	17.39	19.6	22.17	24.61	21.95	--	NHL repeat-containing protein [Actinidia chinensis var. chinensis] [Actinidia chinensis]	-	-	-	-	-	-	-
MSTRG.16196	2.03	2.99	2.42	2.85	3.13	3.58	2.07	1.99	2.26	2.98	3.74	3.76	DYW10	pentatricopeptide repeat-containing protein At4g16835, mitochondrial-like [Camellia sinensis]	-	-	-	-	-	-	-
MSTRG.16199	0.4	0.29	0.13	1.86	2.11	0.95	0	0.87	0.73	0.23	1.43	1.78	--	-	-	-	-	-	-	-	-
MSTRG.16204	7.69	7.41	8.12	7.28	7.75	6.07	3.79	4.62	5.49	5.34	5.64	4.48	ROS1A	PREDICTED: transcriptional activator DEMETER-like isoform X2 [Juglans regia]	-	-	-	-	GO:0043076//megasporocyte nucleus	GO:0003676//nucleic acid binding;GO:0004520//endodeoxyribonuclease activity;GO:0016799//hydrolase activity, hydrolyzing N-glycosyl compounds;GO:0043169//cation binding;GO:0051536//iron-sulfur cluster binding	GO:0003006//developmental process involved in reproduction;GO:0006281//DNA repair;GO:0006305//DNA alkylation;GO:0006308//DNA catabolic process;GO:0016458//gene silencing;GO:0035510//DNA dealkylation;GO:0040029//regulation of gene expression, epigenetic;GO:0045893//positive regulation of transcription, DNA-templated
MSTRG.16226	5.88	4.8	6.71	6.74	8.07	11.02	5.41	4.16	4.75	5.66	4.75	5.47	SCPL18	serine carboxypeptidase-like 18 [Camellia sinensis]	-	-	-	-	-	-	GO:0010087//phloem or xylem histogenesis;GO:0019725//cellular homeostasis;GO:0044260//cellular macromolecule metabolic process
MSTRG.16240	4.16	4.4	3.85	8.8	8.48	7.88	2.37	2.1	2.36	7.7	7.92	6.94	--	dentin sialophosphoprotein-like isoform X3 [Camellia sinensis]	-	-	-	-	-	-	-
MSTRG.16251	5.29	4.77	5.21	4.8	4.42	3.83	2.37	2.95	1.96	5.52	7.24	8.26	--	-	-	-	-	-	-	-	-
MSTRG.16254	3.54	0.51	1.97	1.42	1.96	0.58	2.27	3.02	1.97	2.04	0.81	1.91	VPS15	Serine/threonine-protein kinase VPS15 [Vitis vinifera]	Cellular Processes	Transport and catabolism	ko04136//Autophagy - other eukaryotes	K08333	GO:0031461//cullin-RING ubiquitin ligase complex	GO:0004672//protein kinase activity;GO:0032550//purine ribonucleoside binding	GO:0000160//phosphorelay signal transduction system;GO:0006464//cellular protein modification process;GO:0006625//protein targeting to peroxisome;GO:0006796//phosphate-containing compound metabolic process;GO:0009057//macromolecule catabolic process;GO:0009062//fatty acid catabolic process;GO:0009606//tropism;GO:0009648//photoperiodism;GO:0016265//death;GO:0030001//metal ion transport;GO:0048193/…
MSTRG.16255	3.79	4.68	3.28	3.33	3.46	4.28	4.8	4.46	4.13	2.83	3.27	2.54	--	integrin-linked protein kinase 1-like [Camellia sinensis]	-	-	-	-	GO:0044464//cell part	GO:0004672//protein kinase activity	GO:0001101//response to acid chemical;GO:0006950//response to stress;GO:0007165//signal transduction;GO:0009725//response to hormone;GO:0016310//phosphorylation;GO:0071704//organic substance metabolic process
MSTRG.16256	0	0	0	0.24	0.26	0	0	0.4	0	0	0	0	--	-	-	-	-	-	-	-	-
MSTRG.16258	1.25	2.46	2.17	1.46	2.07	3.04	1.69	1.17	2.44	2.99	2.41	2.99	--	protein PRRC2C-like [Camellia sinensis]	-	-	-	-	-	-	-
MSTRG.16268	0.45	0.25	0.11	0.49	0.83	0.13	4.03	4.5	5.06	0.1	0.6	0.12	TOM6	mitochondrial import receptor subunit TOM6 homolog [Camellia sinensis]	-	-	-	-	GO:0031224//intrinsic component of membrane;GO:0031966//mitochondrial membrane	-	GO:0008104//protein localization
MSTRG.16271	1.5	1.01	0.74	1.42	1.51	2.76	0.8	0.4	0.33	1.41	0.64	1.79	--	CLIP-associated protein-like isoform X1 [Camellia sinensis]	-	-	-	-	-	-	-
MSTRG.16275	4.52	3.7	4.7	4.15	3.55	4.42	4.16	4.71	5	3.9	4.93	4.7	--	F-box only protein [Actinidia chinensis var. chinensis] [Actinidia chinensis]	-	-	-	-	-	-	-
MSTRG.16278	0	0	0.19	0.51	0.61	0.23	0.17	0.63	0	0	0	0	--	protein ALP1-like [Camellia sinensis]	-	-	-	-	-	-	-
MSTRG.16299	0	0	0	0	0	0	0.24	0.86	0.24	0	0	0	--	pentatricopeptide repeat-containing protein At4g04790, mitochondrial-like isoform X1 [Camellia sinensis]	-	-	-	-	-	-	-
MSTRG.16315	1.22	1.48	0.48	0.85	1.29	0.72	0.11	1.06	1.01	0.75	0.98	1.76	At2g46620	AAA-ATPase At2g46620-like [Camellia sinensis]	-	-	-	-	-	GO:0016462//pyrophosphatase activity;GO:0032550//purine ribonucleoside binding	GO:0009692//ethylene metabolic process
MSTRG.16319	36.64	33.75	36.18	38.37	40.55	38.21	32.95	33.52	32.72	28.75	29.41	27.02	CKA4	casein kinase II subunit alpha isoform X1 [Camellia sinensis]	Genetic Information Processing;Organismal Systems	Translation;Environmental adaptation	ko03008//Ribosome biogenesis in eukaryotes;ko04712//Circadian rhythm - plant	K03097;K03097	GO:0009536//plastid	GO:0004674//protein serine/threonine kinase activity;GO:0032550//purine ribonucleoside binding	GO:0006464//cellular protein modification process;GO:0006796//phosphate-containing compound metabolic process
MSTRG.16320	0	0	0	0	0	0	6.22	9.29	8.38	0	0	0	GSTZ5	glutathione S-transferase L3-like isoform X1 [Camellia sinensis]	Metabolism	Metabolism of other amino acids	ko00480//Glutathione metabolism	K00799	GO:0009532//plastid stroma	GO:0016765//transferase activity, transferring alkyl or aryl (other than methyl) groups	GO:0006464//cellular protein modification process;GO:0009404//toxin metabolic process;GO:0014070//response to organic cyclic compound
MSTRG.16336	0	0	0	0.48	0	0	0.49	1.19	0.25	0	0	0	--	phosphoinositide phosphatase SAC2-like isoform X2 [Camellia sinensis]	-	-	-	-	-	-	-
MSTRG.16337	0	0	0	0.81	0.98	0.27	0.42	0.5	0.21	0	0.21	0	--	-	-	-	-	-	-	-	-
[truncated: 41,073 more rows]
