# Supplementary material for: Integrative Transcriptomic and Phytohormonal Analyses Provide Insights into the Cold Injury Recovery Mechanisms of Tea Leaves
Source: Plants (Basel). 2022 Oct 18;11(20):2751. doi: 10.3390/plants11202751 (PMC9610371; doi:10.3390/plants11202751)
Supplement: Supplementary file 1 [file plants-11-02751-s001.zip › Table S3.xlsx]

## Sheet: Sheet1
Id	AV	id	Row2-1_fpkm	Row2-2_fpkm	Row2-3_fpkm	Row5-1_fpkm	Row5-2_fpkm	Row5-3_fpkm	Row8-1_fpkm	Row8-2_fpkm	Row8-3_fpkm	Row11-1_fpkm	Row11-2_fpkm	Row11-3_fpkm	Symbol	Description	KEGG_A_class	KEGG_B_class	Pathway	K_ID
zf-HD	22.3225	TEA024693.1	27.75	28.04	28.15	21.9	21.94	19.63	26.29	24.57	21.3	17.08	15.45	15.77	ZHD1	zinc-finger homeodomain protein 1 [Camellia sinensis var. sinensis] [Camellia sinensis]	-	-	-	-
WRKY	71.7025	TEA026188.1	96.88	98.85	103.9	79.17	72.81	79.4	71.1	65.09	65.97	39.76	44.56	42.94	WRKY70	PREDICTED: probable WRKY transcription factor 70 [Ziziphus jujuba]	Organismal Systems	Environmental adaptation	ko04626//Plant-pathogen interaction	K16225
WRKY	44.2617	TEA001484.1	56.8	59.45	60.05	47.02	52.9	46.64	33.66	35.8	35.98	35.7	34.95	32.19	WRKY11	PREDICTED: probable WRKY transcription factor 17 [Vitis vinifera]	Organismal Systems;Environmental Information Processing	Environmental adaptation;Signal transduction	ko04626//Plant-pathogen interaction;ko04016//MAPK signaling pathway - plant	K13425;K13425
WRKY	40.4983	TEA028167.1	36.36	38.63	38.58	42.53	38.69	43.55	38.59	40.84	39.83	42.37	43.1	42.91	WRKY4	WRKY transcription factor [Camellia sinensis]	Organismal Systems;Environmental Information Processing	Environmental adaptation;Signal transduction	ko04626//Plant-pathogen interaction;ko04016//MAPK signaling pathway - plant	K13424;K13424
WRKY	36.36	TEA001162.1	37.61	39.14	37.24	34.63	36.6	36.53	33.3	34.19	37.06	33.7	37.4	38.92	WRKY57	PREDICTED: probable WRKY transcription factor 57 [Populus euphratica]	Organismal Systems	Environmental adaptation	ko04626//Plant-pathogen interaction	K18834
WRKY	35.9708	TEA020545.1	47.32	50.32	52.27	43.71	43.11	45.28	29.94	30.88	32.94	18.56	18.69	18.63	WRKY30	PREDICTED: probable WRKY transcription factor 46 [Populus euphratica]	Organismal Systems	Environmental adaptation	ko04626//Plant-pathogen interaction	K16225
WRKY	35.1775	TEA005142.1	28.44	29.71	29.9	34.86	35.7	38.67	26.96	25.93	28.34	47.85	47.91	47.86	WRKY42	PREDICTED: probable WRKY transcription factor 31 [Juglans regia]	Organismal Systems;Environmental Information Processing	Environmental adaptation;Signal transduction	ko04626//Plant-pathogen interaction;ko04016//MAPK signaling pathway - plant	K13424;K13424
WRKY	33.6967	TEA009907.1	34.38	35.82	36.07	31.42	28.99	33.29	30.87	31.82	29.86	37.2	38.32	36.32	WRKY6	PREDICTED: probable WRKY transcription factor 31 [Nelumbo nucifera]	Organismal Systems	Environmental adaptation	ko04626//Plant-pathogen interaction	K18834
WRKY	29.3375	TEA002467.1	27.11	30.15	31.61	37.07	37.17	37.81	22.56	23.25	22.62	27.83	27.12	27.75	WRKY33	WRKY DNA-binding protein 33 isoform 1 [Theobroma cacao]	Organismal Systems;Environmental Information Processing	Environmental adaptation;Signal transduction	ko04626//Plant-pathogen interaction;ko04016//MAPK signaling pathway - plant	K13424;K13424
WRKY	24.8925	TEA000149.1	21.33	21.88	21.95	25.24	22.92	25.35	19.84	22.82	21.01	31.46	33.21	31.7	WRKY44	transcription factor WRKY26 [Vitis vinifera]	Organismal Systems	Environmental adaptation	ko04626//Plant-pathogen interaction	K18835
WRKY	24.0883	TEA028505.1	23.32	26.27	23.45	30.79	30.43	31.44	14.6	15.2	15.86	26.86	25.61	25.23	WRKY33	PREDICTED: probable WRKY transcription factor 33 [Daucus carota subsp. sativus] [Daucus carota]	Organismal Systems;Environmental Information Processing	Environmental adaptation;Signal transduction	ko04626//Plant-pathogen interaction;ko04016//MAPK signaling pathway - plant	K13424;K13424
WRKY	22.93	TEA004792.1	27.23	28.99	26.08	25.06	23.61	23.88	21.14	19.34	19.5	19.53	20.52	20.28	WRKY21	PREDICTED: probable WRKY transcription factor 21 [Juglans regia]	Organismal Systems;Environmental Information Processing	Environmental adaptation;Signal transduction	ko04626//Plant-pathogen interaction;ko04016//MAPK signaling pathway - plant	K13425;K13425
WRKY	22.3933	TEA002471.1	25.02	26.09	23.66	21.05	22.36	21.64	19.67	20.94	19.54	22.82	22.05	23.88	DUS1L	PREDICTED: tRNA-dihydrouridine(16/17) synthase [NAD(P)(+)]-like [Populus euphratica]	-	-	-	-
WRKY	21.6483	TEA028473.1	22.25	19.19	21.99	17.93	18.79	19.33	17.84	18.68	19.89	26.47	29.55	27.87	WRKY48	PREDICTED: probable WRKY transcription factor 48 [Vitis vinifera]	Organismal Systems;Environmental Information Processing	Environmental adaptation;Signal transduction	ko04626//Plant-pathogen interaction;ko04016//MAPK signaling pathway - plant	K13424;K13424
WRKY	21.6175	TEA022377.1	18.39	17.3	20.37	19.9	20.28	21.01	21.14	22.33	22.02	26.81	25.07	24.79	WRKY57	PREDICTED: probable WRKY transcription factor 57 [Vitis vinifera]	Organismal Systems	Environmental adaptation	ko04626//Plant-pathogen interaction	K18835
WRKY	21.48	TEA006754.1	24.55	22.29	21.87	22.71	19.43	20.68	21.17	18.72	19.15	21.56	22.24	23.39	WRKY7	WRKY transcription factor 26 [(Populus tomentosa x Populus bolleana) x Populus tomentosa]	Organismal Systems;Environmental Information Processing	Environmental adaptation;Signal transduction	ko04626//Plant-pathogen interaction;ko04016//MAPK signaling pathway - plant	K13425;K13425
WRKY	21.2	TEA003387.1	17.08	19.81	19.59	22.39	23.9	27.61	17.5	15.11	17.57	24.16	24.67	25.01	WRKY3	PREDICTED: probable WRKY transcription factor 4 [Nicotiana sylvestris]	-	-	-	-
VOZ	45.7092	TEA031982.1	43.27	47.25	47.87	45.96	46.52	47.17	44.01	44.23	43.44	45.72	45.73	47.34	VOZ1	PREDICTED: transcription factor VOZ1 [Vitis vinifera]	-	-	-	-
VOZ	26.2825	TEA004251.1	25.85	24.66	26.61	27.75	27.48	26.76	26.7	24.68	24.04	26.87	27.98	26.01	VOZ1	PREDICTED: transcription factor VOZ1 [Vitis vinifera]	-	-	-	-
TUB	57.1758	TEA031714.1	57.03	57.36	57.92	62.13	64.32	66.88	44.58	43.34	47.07	62.5	61.24	61.74	TULP8	PREDICTED: tubby-like F-box protein 8 isoform X1 [Juglans regia]	-	-	-	-
TUB	40.8058	TEA012249.1	42.2	43.43	43.45	39.79	39.35	38.03	41.79	38.68	44.65	38.82	40.51	38.97	TULP3	PREDICTED: tubby-like F-box protein 3 [Theobroma cacao]	-	-	-	-
TUB	24.7825	TEA029171.1	26.5	26.95	26.04	27.04	23.95	27.5	20.89	20.48	21.98	25.72	24.69	25.65	TULP7	PREDICTED: tubby-like F-box protein 7 [Jatropha curcas]	-	-	-	-
TUB	24.2517	TEA012942.1	24.61	24.56	23.57	25.73	29.6	25.11	22.42	24.43	23.6	23.75	22.95	20.69	TULP3	F-box domain, cyclin-like protein [Cynara cardunculus var. scolymus] [Cynara cardunculus]	-	-	-	-
Trihelix	51.89	TEA019861.1	52.85	55.27	55.38	57.51	60.03	56.2	47.77	54.02	50.91	44.72	45.29	42.73	ASIL2	PREDICTED: trihelix transcription factor ASIL2 [Vitis vinifera]	Metabolism	Metabolism of cofactors and vitamins	ko00130//Ubiquinone and other terpenoid-quinone biosynthesis	K12501
Trihelix	38.7017	TEA007852.1	36.64	33.5	36.06	39.49	46.95	44.66	36.14	35.95	37.48	37.09	41.38	39.08	ASIL1	PREDICTED: trihelix transcription factor ASIL2-like [Lupinus angustifolius]	Metabolism;Metabolism	Global and overview maps;Nucleotide metabolism	ko01100//Metabolic pathways;ko00240//Pyrimidine metabolism	K09903;K09903
Trihelix	25.8683	TEA020808.1	30.87	27.47	25.27	25.02	24.9	23.12	25.18	23.02	22.24	27.56	27.19	28.58	GAPC	PREDICTED: trihelix transcription factor GT-1-like [Nelumbo nucifera]	Metabolism;Metabolism;Metabolism;Metabolism;Metabolism;Metabolism	Global and overview maps;Global and overview maps;Global and overview maps;Global and overview maps;Carbohydrate metabolism;Energy metabolism	ko01100//Metabolic pathways;ko01110//Biosynthesis of secondary metabolites;ko01200//Carbon metabolism;ko01230//Biosynthesis of amino acids;ko00010//Glycolysis / Gluconeogenesis;ko00710//Carbon fixation in photosynthetic organisms	K00134;K00134;K00134;K00134;K00134;K00134
Trihelix	24.8317	TEA019251.1	26.62	18.96	20.72	26.24	26.87	27.79	20.62	17.1	16.5	31.41	31.51	33.64	ASIL1	PREDICTED: trihelix transcription factor ASIL2 [Theobroma cacao]	Metabolism;Metabolism	Global and overview maps;Nucleotide metabolism	ko01100//Metabolic pathways;ko00240//Pyrimidine metabolism	K09903;K09903
Trihelix	22.485	TEA033458.1	18.82	20.4	20.09	24.84	24.23	25.38	23.54	21.97	24.49	23.24	21.36	21.46	ASIL1	PREDICTED: trihelix transcription factor ASIL1 [Vitis vinifera]	Metabolism;Metabolism	Global and overview maps;Nucleotide metabolism	ko01100//Metabolic pathways;ko00240//Pyrimidine metabolism	K09903;K09903
Trihelix	21.0525	TEA008976.1	18.13	16.41	18.81	24.19	25.21	23.73	20.12	17.39	18.62	24.06	24.01	21.95	ASIL2	PREDICTED: trihelix transcription factor ASIL2-like isoform X3 [Nelumbo nucifera]	Metabolism;Metabolism	Global and overview maps;Nucleotide metabolism	ko01100//Metabolic pathways;ko00240//Pyrimidine metabolism	K09903;K09903
TRAF	48.485	TEA007625.1	56.11	51.24	50.24	59.15	53.64	55.47	37.02	41.76	38.01	45.35	46.75	47.08	NPR3	regulatory protein NPR3 [Cajanus cajan]	Environmental Information Processing	Signal transduction	ko04075//Plant hormone signal transduction	K14508
TRAF	39.5267	TEA011086.1	45.07	42.21	39.99	34.52	36.21	39.15	37.57	37.39	37.81	41.73	40.57	42.1	At1g21780	PREDICTED: BTB/POZ domain-containing protein At1g21780 isoform X2 [Vitis vinifera]	-	-	-	-
TRAF	32.7917	TEA002096.1	36.25	36.67	33.77	33.69	36.63	32.26	28.95	28.78	30.48	32.27	31.46	32.29	ARIA	PREDICTED: ARM REPEAT PROTEIN INTERACTING WITH ABF2-like [Cicer arietinum]	-	-	-	-
TRAF	20.925	TEA023139.1	22.19	20.22	20.15	18.66	19.75	21.16	20.89	21.73	22.12	21.42	21.32	21.49	BPM2	BTB/POZ-like protein [Cynara cardunculus var. scolymus] [Cynara cardunculus]	-	-	-	-
Tify	345.575	TEA001681.1	438.6	449.79	446.92	351.13	347.64	353.31	335.73	334.4	336.16	250.1	251.63	251.49	TIFY6B	jasmonate ZIM-domain protein 2 [Vitis quinquangularis]	Environmental Information Processing	Signal transduction	ko04075//Plant hormone signal transduction	K13464
Tify	55.0183	TEA009327.1	57.75	59.22	63.83	53.71	55.26	57.34	50.24	46.31	48.16	54.32	55.86	58.22	TIFY8	PREDICTED: protein TIFY 8 isoform X1 [Vitis vinifera]	-	-	-	-
Tify	35.8308	TEA030190.1	38.84	37.6	39.07	32.92	34.13	32.89	36.01	38.52	36.8	34.24	34.7	34.25	TIFY10A	jasmonate-zim-domain protein [Camellia sinensis]	Environmental Information Processing	Signal transduction	ko04075//Plant hormone signal transduction	K13464
Tify	31.435	TEA014550.1	34.99	38.8	33.66	27.91	26.28	28.58	30.5	31.73	27.77	33.27	31.56	32.17	GATA28	PREDICTED: GATA transcription factor 24-like [Juglans regia]	Organismal Systems	Environmental adaptation	ko04712//Circadian rhythm - plant	K12129
TCP	162.011	TEA021348.1	171.53	174.46	185.08	162.05	164.08	168.98	147.53	147.18	147.58	157.83	154.14	163.69	TCP3	PREDICTED: transcription factor TCP4-like [Sesamum indicum]	-	-	-	-
TCP	92.6525	TEA033771.1	108.14	107.37	101.54	95.21	94.52	95.7	87.73	86.96	88.62	79.7	84.36	81.98	TCP2	transcription factor TCP2 [Camellia sinensis]	-	-	-	-
TCP	53.9108	TEA003322.1	53.95	61.22	61.93	51.94	54.25	57.95	47.5	46.77	47	56.77	54.4	53.25	TCP8	TCP family transcription factor [Theobroma cacao]	Organismal Systems	Environmental adaptation	ko04712//Circadian rhythm - plant	K16221
TCP	50.3767	TEA015978.1	46.69	48.53	49.3	44.82	44.37	46.47	52.77	54.11	54.88	53.76	55.08	53.74	TCP3	PREDICTED: transcription factor TCP4-like [Sesamum indicum]	-	-	-	-
TCP	46.1958	TEA015233.1	43.13	39.84	42.89	50.04	52.8	52.94	44.48	45.21	44.41	45.83	44.06	48.72	TCP13	PREDICTED: transcription factor TCP13 [Theobroma cacao]	Genetic Information Processing;Genetic Information Processing;Genetic Information Processing	Translation;Transcription;Translation	ko03013//RNA transport;ko03040//Spliceosome;ko03015//mRNA surveillance pathway	K12812;K12812;K12812
TCP	34.1558	TEA007156.1	38.85	42.33	42.67	30.51	31.9	34.34	29.72	27.66	28.55	35.21	35.63	32.5	TCP9	PREDICTED: transcription factor TCP9 [Vitis vinifera]	Organismal Systems	Environmental adaptation	ko04712//Circadian rhythm - plant	K16221
TAZ	36.7967	TEA024411.1	41.97	39.22	41.83	41.19	39.53	40.96	27.36	30.09	28.31	37.07	40.19	33.84	BT3	PREDICTED: BTB/POZ and TAZ domain-containing protein 3 [Vitis vinifera]	-	-	-	-
SWI/SNF-BAF60b	67.2983	TEA029419.1	72.73	71.55	68.38	58.8	57.6	60.58	74.69	72.03	83.39	62.96	63.17	61.7	TRI1	PREDICTED: protein TRI1-like [Nicotiana tabacum]	-	-	-	-
SWI/SNF-BAF60b	45.2742	TEA013721.1	44.34	39	43.85	36.06	33.1	38.78	72.41	64.77	59.39	39.01	34.04	38.54	--	PREDICTED: upstream activation factor subunit spp27-like [Sesamum indicum]	-	-	-	-
SNF2	30.6325	TEA010402.1	41.1	37.81	37.05	28.17	25.54	23.98	37.21	32.99	37.32	22.26	21.21	22.95	CLSY3	PREDICTED: SNF2 domain-containing protein CLASSY 3-like [Vitis vinifera]	Genetic Information Processing	Replication and repair	ko03440//Homologous recombination	K10875
SET	84.7675	TEA010819.1	88.63	96.97	95.75	87.62	84.61	90.15	94.71	91.92	94.04	67.05	61.48	64.28	RBCMT	Rubisco methyltransferase family protein [Theobroma cacao]	-	-	-	-
SET	29.6708	TEA032545.1	26.8	30	29.77	29.44	30.61	30.48	28.85	29.64	32.07	28.3	33.07	27.02	SUVH1	PREDICTED: histone-lysine N-methyltransferase, H3 lysine-9 specific SUVH1 [Vitis vinifera]	Metabolism	Amino acid metabolism	ko00310//Lysine degradation	K11420
SET	24.1275	TEA005874.1	22.61	23.26	25.01	24.8	26.31	26.65	22	22.78	22.91	24.18	24.8	24.22	SUVH1	PREDICTED: histone-lysine N-methyltransferase, H3 lysine-9 specific SUVH1 [Vitis vinifera]	Metabolism	Amino acid metabolism	ko00310//Lysine degradation	K11420
SBP	28.2375	TEA030021.1	27.22	28.37	28.1	29.98	31.53	32.55	25.71	25.94	27.31	25.49	28.27	28.38	SPL1	PREDICTED: squamosa promoter-binding-like protein 1 [Vitis vinifera]	Environmental Information Processing	Signal transduction	ko04075//Plant hormone signal transduction	K13415
SBP	22.8392	TEA008888.1	23.69	30.21	33.37	24.06	25.71	22.7	16.92	15.55	20.81	18.19	22.29	20.57	SPL4	PREDICTED: squamosa promoter-binding protein 1 [Nelumbo nucifera]	Environmental Information Processing	Signal transduction	ko04075//Plant hormone signal transduction	K13415
SBP	22.5958	TEA005037.1	19.11	19.47	21.29	27.32	26.4	28.79	16.95	16.41	17.71	26.09	25.58	26.03	SPL12	PREDICTED: squamosa promoter-binding-like protein 12 [Prunus mume]	Environmental Information Processing	Signal transduction	ko04075//Plant hormone signal transduction	K13415
Pseudo ARR-B	194.777	TEA033521.1	175.46	184.27	189.08	242.28	241.94	249.66	145.08	145.84	149.78	210.04	201.97	201.92	PRR95	PREDICTED: two-component response regulator-like APRR5 isoform X1 [Vitis vinifera]	Organismal Systems	Environmental adaptation	ko04712//Circadian rhythm - plant	K12130
Pseudo ARR-B	38.0142	TEA015712.1	36.33	36.42	35.2	49.59	50.61	48.34	24.88	26.17	26.29	40.36	39.91	42.07	PRR73	PREDICTED: two-component response regulator-like PRR37 isoform X2 [Vitis vinifera]	Organismal Systems	Environmental adaptation	ko04712//Circadian rhythm - plant	K12129
PLATZ	57.5975	TEA003993.1	53.89	52.78	52.89	66.86	65.45	71.08	45.58	44.83	44.6	65.02	62.53	65.66	--	PLATZ transcription factor family protein [Medicago truncatula]	-	-	-	-
PLATZ	56.2825	TEA032483.1	66.44	67.68	63.81	63.31	62.29	66.34	45.18	43.89	41.86	51.11	50.92	52.56	--	PLATZ transcription factor family protein [Medicago truncatula]	-	-	-	-
Others	79.0017	TEA026142.1	73.47	70.41	71.89	95.25	96.89	98.28	61.16	60.5	59.45	86.51	85.6	88.61	PRR73	PREDICTED: two-component response regulator-like PRR37 isoform X1 [Ziziphus jujuba]	Organismal Systems	Environmental adaptation	ko04712//Circadian rhythm - plant	K12129
Others	58.235	TEA026135.1	47.68	56.99	50.85	69.17	80.51	76.19	45.01	45.89	45.2	58.67	60.28	62.38	PRR73	PREDICTED: two-component response regulator-like PRR37 [Nelumbo nucifera]	Organismal Systems	Environmental adaptation	ko04712//Circadian rhythm - plant	K12129
Others	33.385	TEA026527.1	28.01	30.33	28.5	31.24	30.81	33.13	27.94	27.92	28.81	44.58	44.05	45.3	DAR1	PREDICTED: protein DA1-related 1-like [Nelumbo nucifera]	-	-	-	-
Others	27.0942	TEA025082.1	25.04	26.91	24.88	30.72	31.25	32.87	23.12	21.06	21.79	29.66	29.54	28.29	EIN4	PREDICTED: protein EIN4 [Vitis vinifera]	Environmental Information Processing;Environmental Information Processing	Signal transduction;Signal transduction	ko04075//Plant hormone signal transduction;ko04016//MAPK signaling pathway - plant	K14509;K14509
Others	23.8967	TEA033582.1	26.95	28.53	26.23	24.75	24.52	26.34	25.92	27.05	29.01	15.23	16.51	15.72	BBX32	PREDICTED: zinc finger protein CONSTANS-LIKE 1 [Jatropha curcas]	-	-	-	-
NF-YC	299.476	TEA002102.1	432.7	416.47	432.04	275.19	265.46	268.05	314.82	314.14	307.83	186.82	190.34	189.85	NFYC9	aluminum-induced protein [Codonopsis lanceolata]	-	-	-	-
NF-YC	48.2617	TEA008802.1	60.57	52.66	49.76	47.04	45.14	44.24	42.42	38.94	41.66	50.59	50.09	56.03	NFYC1	CONSTANS interacting protein 2a [Solanum lycopersicum]	-	-	-	-
NF-YC	34.4792	TEA011369.1	39.22	41.56	41.61	34.54	36.69	36.6	29.6	28.7	30.43	30.05	33.1	31.65	DRAP1	PREDICTED: dr1-associated corepressor [Citrus sinensis]	-	-	-	-
NF-YC	30.0983	TEA022201.1	38.44	29.77	30.6	27.68	29.4	27.05	29	32.72	27.67	29.57	31.58	27.7	NFYC9	PREDICTED: nuclear transcription factor Y subunit C-9-like isoform X1 [Sesamum indicum]	-	-	-	-
NF-YC	23.3633	TEA030667.1	23.38	22.76	26.55	25.11	23.8	24	19.63	20.98	19.95	23.64	25.91	24.65	NFYC9	PREDICTED: nuclear transcription factor Y subunit C-3-like [Ziziphus jujuba]	-	-	-	-
NF-YB	26.745	TEA004211.1	30.17	26.42	23.73	26.54	33.06	27.17	31.8	34.46	30.92	20.66	18.35	17.66	RPL18	PREDICTED: 50S ribosomal protein L18, chloroplastic [Nicotiana attenuata]	Genetic Information Processing	Translation	ko03010//Ribosome	K02881
NF-YB	23.6392	TEA008882.1	26.83	20.7	24.58	33.6	29.21	30.8	20.91	22.61	20.77	18.75	16.56	18.35	NFYB3	PREDICTED: nuclear transcription factor Y subunit B-3 [Vitis vinifera]	-	-	-	-
NF-YB	20.8533	TEA010874.1	21.36	20.99	21.94	18.42	17.85	19.6	23.78	23.45	21.06	19.52	20.13	22.14	DR1	PREDICTED: protein Dr1 homolog isoform X2 [Theobroma cacao]	-	-	-	-
NAC	119.612	TEA021172.1	109.25	110.14	114.04	109.98	104.54	107.12	99.54	95.69	98.43	165.57	160.61	160.44	NAC083	NAC transcription factor [Camellia sinensis]	Genetic Information Processing;Genetic Information Processing;Genetic Information Processing	Translation;Translation;Folding, sorting and degradation	ko03013//RNA transport;ko03015//mRNA surveillance pathway;ko03018//RNA degradation	K13126;K13126;K13126
NAC	79.0717	TEA032961.1	105.98	105.89	95.76	73.92	76.32	77.21	50.45	56.9	54.41	85.28	81.04	85.7	FEZ	PREDICTED: NAC domain-containing protein 35-like [Juglans regia]	Genetic Information Processing;Genetic Information Processing;Genetic Information Processing	Translation;Translation;Folding, sorting and degradation	ko03013//RNA transport;ko03015//mRNA surveillance pathway;ko03018//RNA degradation	K13126;K13126;K13126
NAC	76.3675	TEA014777.1	83.96	88.05	85.22	82.2	79.75	83.48	57.67	56.86	53.07	83.26	81.18	81.71	NAC056	NAC transcription factors 48 [Manihot esculenta]	Genetic Information Processing;Genetic Information Processing;Genetic Information Processing	Translation;Translation;Folding, sorting and degradation	ko03013//RNA transport;ko03015//mRNA surveillance pathway;ko03018//RNA degradation	K13126;K13126;K13126
NAC	67.6792	TEA005597.1	74.44	79.48	77.43	66.75	64.65	66.72	63.34	61.83	63.88	66.03	68.13	59.47	NAC078	PREDICTED: NAC domain-containing protein 53 [Vitis vinifera]	Genetic Information Processing;Genetic Information Processing;Genetic Information Processing	Translation;Translation;Folding, sorting and degradation	ko03013//RNA transport;ko03015//mRNA surveillance pathway;ko03018//RNA degradation	K13126;K13126;K13126
NAC	54.0625	TEA016752.1	52.17	56.56	55.06	50.61	51.55	51.66	52.74	54.07	51.42	57.12	57.56	58.23	NAC014	PREDICTED: NAC domain-containing protein 45 [Sesamum indicum]	Genetic Information Processing;Genetic Information Processing;Genetic Information Processing	Translation;Translation;Folding, sorting and degradation	ko03013//RNA transport;ko03015//mRNA surveillance pathway;ko03018//RNA degradation	K13126;K13126;K13126
NAC	42.3333	TEA026477.1	43.87	44.84	44.28	43.32	43.1	49.36	40.98	39.26	41.89	40.08	36.91	40.11	FEZ	NAM domain-containing protein [Cephalotus follicularis]	-	-	-	-
NAC	39.5567	TEA009399.1	35.37	33.53	32.28	30.42	31.21	32	39.29	34.86	38.59	55.97	51.68	59.48	NAC002	nam-like protein [Camellia sinensis]	Genetic Information Processing;Genetic Information Processing;Genetic Information Processing	Translation;Translation;Folding, sorting and degradation	ko03013//RNA transport;ko03015//mRNA surveillance pathway;ko03018//RNA degradation	K13126;K13126;K13126
NAC	35.6975	TEA028509.1	39.35	39.21	37.43	35.48	37.24	34.86	34.23	34.27	33.15	35.48	33.85	33.82	NAC008	NAC [Rhododendron molle]	-	-	-	-
NAC	32.6983	TEA004899.1	31.85	35.43	36.1	32.57	36.15	36.02	31.7	30.91	32.82	30.27	30.3	28.26	NAC078	PREDICTED: NAC domain-containing protein 78-like [Sesamum indicum]	Genetic Information Processing;Genetic Information Processing;Genetic Information Processing	Translation;Translation;Folding, sorting and degradation	ko03013//RNA transport;ko03015//mRNA surveillance pathway;ko03018//RNA degradation	K13126;K13126;K13126
NAC	32.3908	TEA005616.1	31.42	30.65	29.06	34.81	35.74	37.79	30.6	29.6	31.55	30.98	31.55	34.94	NAC078	PREDICTED: NAC domain-containing protein 78-like [Ipomoea nil]	Genetic Information Processing;Genetic Information Processing;Genetic Information Processing	Translation;Translation;Folding, sorting and degradation	ko03013//RNA transport;ko03015//mRNA surveillance pathway;ko03018//RNA degradation	K13126;K13126;K13126
NAC	30.9108	TEA006465.1	38.98	38.17	39.8	35.63	37.18	36.77	26.27	19.7	24.73	24.66	23.42	25.62	NAC021	NAC transcription factor [Camellia sinensis]	Genetic Information Processing;Genetic Information Processing;Genetic Information Processing	Translation;Translation;Folding, sorting and degradation	ko03013//RNA transport;ko03015//mRNA surveillance pathway;ko03018//RNA degradation	K13126;K13126;K13126
NAC	30.3192	TEA004910.1	29.76	28.29	28.6	33.19	33.5	35.6	25.65	28.66	29.81	30.29	31.04	29.44	NAC078	PREDICTED: NAC domain-containing protein 78-like [Nicotiana attenuata]	Genetic Information Processing;Genetic Information Processing;Genetic Information Processing	Translation;Translation;Folding, sorting and degradation	ko03013//RNA transport;ko03015//mRNA surveillance pathway;ko03018//RNA degradation	K13126;K13126;K13126
NAC	28.4	TEA004609.1	26.42	28.21	27.69	28.3	25.92	30.9	23.17	22.51	24.28	36.07	34.2	33.13	NAC072	NAC domain class transcription factor isoform 1 [Theobroma cacao]	Genetic Information Processing;Genetic Information Processing;Genetic Information Processing	Translation;Translation;Folding, sorting and degradation	ko03013//RNA transport;ko03015//mRNA surveillance pathway;ko03018//RNA degradation	K13126;K13126;K13126
MYB-related	62.0167	TEA019434.1	63.03	63.01	64.55	57.72	55.63	59.93	67.94	67.98	66.99	62.24	55.55	59.63	DIVARICATA	Myb_DNA-binding domain-containing protein [Cephalotus follicularis]	-	-	-	-
MYB-related	40.8458	TEA015607.1	38.36	41.93	39.24	37.13	40.79	41.9	48.62	43.78	44.48	38.82	37.97	37.13	RVE8	MYB transcription factor [Camellia sinensis]	Organismal Systems	Environmental adaptation	ko04712//Circadian rhythm - plant	K12133
MYB-related	35.9658	TEA026529.1	36.75	39.33	36.07	38.93	39.45	42.91	35.27	38.88	41.29	27.19	26.19	29.33	RVE1	PREDICTED: protein REVEILLE 1 [Vitis vinifera]	Organismal Systems	Environmental adaptation	ko04712//Circadian rhythm - plant	K12133
MYB-related	31.11	TEA015362.1	29.65	27.34	30.31	26.92	25.83	28.11	40.42	39.63	40.73	27.95	28.36	28.07	DIVARICATA	Myb_DNA-binding domain-containing protein [Cephalotus follicularis]	-	-	-	-
MYB-related	24.8858	TEA014199.1	18.49	26.53	23.84	22.92	21.76	24.03	31.84	27.28	30.33	24.48	22.57	24.56	dnajc2	PREDICTED: dnaJ homolog subfamily C member 2 [Solanum tuberosum]	-	-	-	-
MYB	47.22	TEA014193.1	41.21	42.79	39.66	44.53	47.13	47.67	42.52	33.76	37.71	61.79	66.63	61.24	MYB44	MYB family protein [Jatropha curcas]	Organismal Systems	Environmental adaptation	ko04626//Plant-pathogen interaction	K09422
MYB	43.8692	TEA011970.1	49.64	49.64	51.38	41.73	41.51	40.82	41.64	45.8	44.48	41.38	39.18	39.23	DIVARICATA	PREDICTED: transcription factor DIVARICATA-like [Juglans regia]	-	-	-	-
MYB	40.0242	TEA012130.1	43.17	39.63	40.76	40.47	42.39	41.55	36.17	34.8	38.06	41.1	39.32	42.87	MYB5	transcription factor MYB10, partial [Vaccinium corymbosum]	Organismal Systems	Environmental adaptation	ko04626//Plant-pathogen interaction	K09422
MYB	30.0933	TEA033402.1	24.27	29	28.93	35.63	38.57	39.09	24.05	25.63	27	27.99	29.98	30.98	Dnajc2	PREDICTED: dnaJ homolog subfamily C member 2 [Eucalyptus grandis]	-	-	-	-
MYB	29.9908	TEA028745.1	34.86	35.46	33.16	28.17	31.17	28.99	26.05	26.84	29.25	28.09	27.97	29.88	DIVARICATA	PREDICTED: transcription factor DIVARICATA [Gossypium raimondii]	-	-	-	-
MYB	29.3525	TEA000294.1	36.76	32.98	33.49	32.47	32.96	33.41	25.08	31.02	26.07	21.93	22.47	23.59	AS1	PREDICTED: transcription factor AS1 [Theobroma cacao]	Organismal Systems	Environmental adaptation	ko04626//Plant-pathogen interaction	K09422
MYB	26.8358	TEA032503.1	31.07	29.03	31.32	25.29	26.66	26.95	23.46	23.07	24.29	27.39	27.35	26.15	MYB4	transcription factor R2R3-MYB2 [Camellia sinensis]	Organismal Systems	Environmental adaptation	ko04626//Plant-pathogen interaction	K09422
MYB	25.525	TEA018401.1	28.72	27.39	27.66	24.53	24.59	26.13	24.12	23.03	22.53	26.18	26.42	25	MYB44	PREDICTED: myb-like protein B [Vitis vinifera]	Organismal Systems	Environmental adaptation	ko04626//Plant-pathogen interaction	K09422
MYB	25.18	TEA018997.1	20.1	18.27	17.85	18.08	17.6	15.51	22.58	23.31	21.92	45	39.74	42.2	MYB44	sucrose responsive element binding protein [Vitis vinifera]	Organismal Systems	Environmental adaptation	ko04626//Plant-pathogen interaction	K09422
mTERF	21.1233	TEA019611.1	21.47	21.48	22.88	24.02	20.71	24.11	22.12	20.93	23.95	17.06	16.35	18.4	--	Mitochondrial transcription termination factor family protein [Theobroma cacao]	-	-	-	-
mTERF	21.0667	TEA019610.1	21.52	23.69	21.97	24.02	23.59	26	20.27	16.82	21.94	16.94	19.03	17.01	--	PREDICTED: transcription termination factor MTERF2, chloroplastic-like [Vitis vinifera]	-	-	-	-
MED7	105.086	TEA023801.1	126.24	114.67	118.32	106.51	103.22	101.33	100	97.46	94.53	102.43	93.6	102.72	MED7B	PREDICTED: mediator of RNA polymerase II transcription subunit 7a [Solanum lycopersicum]	-	-	-	-
MADS-MIKC	96.0067	TEA030609.1	112.09	106.25	101.42	97.59	96.09	86.75	94.74	107.47	96.72	86.3	82.75	83.91	SCM1	FRUITFULL-like MADS-box protein [Camellia sinensis]	-	-	-	-
LUG	32.065	TEA022439.1	28.6	26.78	28.31	36.51	35.47	38.46	27.75	25.33	27.39	36.32	37.32	36.54	LUH	PREDICTED: transcriptional corepressor LEUNIG_HOMOLOG-like [Nicotiana tabacum]	-	-	-	-
LUG	25.3492	TEA020168.1	24.42	26.43	25.21	27.42	28.14	27.11	23.88	24.1	24.23	23.57	25.09	24.59	LUG	Transcriptional corepressor LEUNIG -like protein [Gossypium arboreum]	-	-	-	-
LUG	20.5283	TEA025268.1	17.74	17.98	18.06	26.06	24.36	26.01	15.91	16.62	16.34	22.34	21.18	23.74	LUG	PREDICTED: transcriptional corepressor LEUNIG [Sesamum indicum]	-	-	-	-
LOB	58.7617	TEA003460.1	66.73	66.66	67.66	64.11	64.24	61.08	60.65	55.77	58.38	43.36	48.66	47.84	LBD38	PREDICTED: LOB domain-containing protein 37 [Ricinus communis]	-	-	-	-
LOB	29.0258	TEA004861.1	40.37	41.07	44.52	31.59	27.74	28.88	26.36	22.81	27.1	18.91	18.14	20.82	LBD38	PREDICTED: LOB domain-containing protein 37-like [Solanum tuberosum]	-	-	-	-
LIM	56.905	TEA026888.1	63.4	63.02	66.16	57.17	51.04	54.44	60.25	57.47	60.58	51.99	50.22	47.12	WLIM1	PREDICTED: LIM domain-containing protein WLIM1 [Vitis vinifera]	-	-	-	-
LIM	24.6867	TEA003324.1	30.58	27.73	27.21	23.31	21.64	21.61	18.17	21.58	21.71	28.85	25.17	28.68	WLIM1	PREDICTED: LIM domain-containing protein WLIM1-like [Ziziphus jujuba]	-	-	-	-
IWS1	20.61	TEA027640.1	13.54	15.8	17.07	29.71	29.79	30.18	14.98	15.83	15.87	20.97	21.93	21.65	TCEA2	PREDICTED: uncharacterized protein LOC100252575 isoform X2 [Vitis vinifera]	-	-	-	-
HSF	46.3283	TEA029045.1	45.59	47.68	47.81	44.31	48.78	44.22	47.54	45.29	45.22	46.96	46.37	46.17	HSFA1	PREDICTED: heat stress transcription factor A-1e [Theobroma cacao]	-	-	-	-
HSF	44.8433	TEA015988.1	47.45	50.93	49.81	45.15	42.14	45.4	38.79	43.42	42.22	44.66	45.06	43.09	HSFA8	PREDICTED: heat stress transcription factor A-8 [Nicotiana attenuata]	-	-	-	-
HSF	30.0158	TEA013918.1	31.68	29.32	29.65	31.43	30.65	28.58	26.76	26.58	25	34.1	32.45	33.99	CML20	Centrin2 isoform 1 [Theobroma cacao]	Organismal Systems	Environmental adaptation	ko04626//Plant-pathogen interaction	K13448
HMG	670.308	TEA017349.1	791.45	740.12	738.25	669.43	643.03	632.31	774.61	798.99	751.08	492.61	498.8	513.01	HMGB3	PREDICTED: HMG1/2-like protein isoform X2 [Vitis vinifera]	Genetic Information Processing	Replication and repair	ko03410//Base excision repair	K10802
HMG	411.688	TEA007347.1	523.41	488.06	489.35	407.8	390.23	404.55	427.19	439.08	427.46	311.02	313.58	318.53	HMGB3	PREDICTED: HMG1/2-like protein isoform X2 [Vitis vinifera]	Genetic Information Processing	Replication and repair	ko03410//Base excision repair	K10802
HMG	305.697	TEA026677.1	362.42	332.91	343.45	279.59	271.43	275.01	358.46	342.9	325.71	259.12	255.41	261.96	HMGB1	PREDICTED: high mobility group B protein 1-like [Nelumbo nucifera]	Genetic Information Processing	Replication and repair	ko03410//Base excision repair	K10802
HMG	33.555	TEA029324.1	31.21	29.53	32.27	33.53	29.91	32.5	27.75	26.07	30.59	44.27	43.08	41.95	SSRP1	PREDICTED: FACT complex subunit SSRP1 [Citrus sinensis]	-	-	-	-
HB-WOX	49.3325	TEA000882.1	57.64	57.34	56.4	42.44	42.51	44	52.77	50.37	50.63	44.27	45.55	48.07	RPN8A	PREDICTED: 26S proteasome non-ATPase regulatory subunit 7 homolog A [Nicotiana attenuata]	Genetic Information Processing	Folding, sorting and degradation	ko03050//Proteasome	K03038
HB-KNOX	59.3292	TEA021496.1	65.51	68.43	67.55	67.21	67.03	69.28	50.41	57.17	50.87	52.59	48.23	47.67	KNAT3	PREDICTED: homeobox protein knotted-1-like 3 isoform X3 [Nelumbo nucifera]	-	-	-	-
HB-KNOX	46.7042	TEA030047.1	42.78	48.81	42.55	51.1	50.72	50.58	35.4	39.52	37.99	54.02	56.01	50.97	KNAT3	PREDICTED: homeobox protein knotted-1-like 13 isoform X3 [Vitis vinifera]	-	-	-	-
HB-KNOX	35.5075	TEA002730.1	35.34	36.44	34.19	32.29	32.55	33.04	30.91	30.4	32.17	43.48	41.89	43.39	LET12	PREDICTED: homeobox protein knotted-1-like 13 isoform X1 [Vitis vinifera]	-	-	-	-
HB-KNOX	23.83	TEA016083.1	22.77	23.34	24.36	28.76	26.89	27.46	20.87	19.83	19.82	22.75	24.02	25.09	KNAT7	KNOTTED-like homeobox of 7 [Theobroma cacao]	-	-	-	-
HB-HD-ZIP	282.995	TEA002437.1	329.46	335.33	339.02	349.02	350.46	355.86	209.65	209.97	207.63	231.3	235.62	242.62	ATHB-6	PREDICTED: homeobox-leucine zipper protein ATHB-6 [Vitis vinifera]	-	-	-	-
HB-HD-ZIP	217.203	TEA024680.1	234.46	238.47	243.45	247.47	242.76	253.06	219.75	215.7	216.88	170.66	162.78	160.99	HAT5	PREDICTED: homeobox-leucine zipper protein HAT5 [Theobroma cacao]	-	-	-	-
HB-HD-ZIP	191.637	TEA015184.1	225.75	229.26	226.75	184.44	190.77	198.41	201.29	188.16	192.02	150.58	155.67	156.54	HAT5	PREDICTED: homeobox-leucine zipper protein HAT5 [Vitis vinifera]	-	-	-	-
HB-HD-ZIP	48.3517	TEA022963.1	44.11	47.35	46.09	54.16	55.97	55.45	35.63	32.98	37.61	58.49	55.15	57.23	GL2	PREDICTED: homeobox-leucine zipper protein GLABRA 2 [Prunus mume]	-	-	-	-
HB-HD-ZIP	31.4417	TEA000062.1	34.63	31.05	32.1	35.16	33.18	34.48	31.32	31.61	30.59	28.33	29.37	25.48	HAT5	Homeobox-leucine zipper protein HAT5 [Morus notabilis]	-	-	-	-
HB-HD-ZIP	28.37	TEA022050.1	26.12	28.44	28.7	34.38	35.87	35.73	24.57	24.07	23.48	27.25	26.06	25.77	ANL2	PREDICTED: homeobox-leucine zipper protein ANTHOCYANINLESS 2 [Populus euphratica]	-	-	-	-
HB-HD-ZIP	24.7167	TEA001923.1	29.29	32.14	28.5	30.27	29.92	34.13	21.77	23.27	20.39	15.19	15.36	16.37	HAT2	PREDICTED: homeobox-leucine zipper protein HAT4-like [Jatropha curcas]	-	-	-	-
HB-BELL	172.371	TEA002109.1	162.28	167.7	166.03	206.81	216.58	218.14	136.34	136.49	136.33	170.84	175.68	175.23	BLH1	PREDICTED: BEL1-like homeodomain protein 1 [Vitis vinifera]	-	-	-	-
HB-BELL	124.188	TEA018428.1	119.27	125.71	126.61	151.85	161.99	157.56	80.99	81.69	88.89	131.92	130.69	133.08	BLH1	PREDICTED: BEL1-like homeodomain protein 1 [Sesamum indicum]	-	-	-	-
HB-BELL	31.5858	TEA019930.1	26.54	26.35	28.18	34.75	37.98	37.52	25.54	24.37	26.41	37.39	36.01	37.99	BLH6	PREDICTED: BEL1-like homeodomain protein 6 [Ziziphus jujuba]	-	-	-	-
HB-BELL	20.7642	TEA002938.1	21.58	22	22.2	24.84	25.42	26.31	18.26	18.98	19.35	18.08	14.97	17.18	BLH2	PREDICTED: BEL1-like homeodomain protein 2 [Vitis vinifera]	-	-	-	-
GRAS	82.4542	TEA013558.1	76.25	79.76	81.37	90.72	87.26	85.8	80.99	80.82	78.24	83.2	85.55	79.49	SCL15	PREDICTED: scarecrow-like protein 15 [Nicotiana tabacum]	Environmental Information Processing	Signal transduction	ko04075//Plant hormone signal transduction	K14494
GRAS	79.8008	TEA022818.1	85.91	89.72	92.02	81.51	83.9	82.3	64.2	70.31	72.23	76.75	79.03	79.73	GAI1	GA repressor DELLA [Actinidia deliciosa]	Environmental Information Processing	Signal transduction	ko04075//Plant hormone signal transduction	K14494
GRAS	73.8833	TEA029023.1	69.7	71.65	69.62	81.8	86.3	90.64	81.68	76.83	81.46	57.78	59.07	60.07	SCL14	PREDICTED: scarecrow-like protein 14 [Nicotiana tomentosiformis]	Environmental Information Processing	Signal transduction	ko04075//Plant hormone signal transduction	K14494
GRAS	56.1917	TEA019624.1	58	59.38	56.11	51.63	49.09	50.47	59.52	58.84	54.87	56.08	58.94	61.37	SCL8	Transcription factor GRAS [Corchorus capsularis]	-	-	-	-
GRAS	40.1408	TEA016822.1	35.8	38.18	40.04	43.42	45.15	45.26	34.99	37.3	36.82	39.39	42.68	42.66	SCL6	PREDICTED: scarecrow-like protein 27 [Ricinus communis]	Environmental Information Processing	Signal transduction	ko04075//Plant hormone signal transduction	K14494
GRAS	39.8092	TEA002810.1	37.51	37.63	40.64	41.86	44.88	43.39	33.15	32.51	34.18	42.04	45.58	44.34	SCL1	Scarecrow-like 3 [Castanea sativa]	-	-	-	-
GRAS	39.1908	TEA022777.1	34.94	36.57	38.33	41.33	42.52	44.29	41.37	41.14	41.9	35.19	36.59	36.12	CIGR1	PREDICTED: chitin-inducible gibberellin-responsive protein 1 [Vitis vinifera]	Environmental Information Processing	Signal transduction	ko04075//Plant hormone signal transduction	K14494
GRAS	31.255	TEA018870.1	24.62	23.14	24.14	34.88	35.9	35.08	28.16	28.39	27.58	37.34	38.52	37.31	TPS1	alpha,alpha-trehalose-phosphate synthase 1 [Camellia sinensis]	Metabolism;Metabolism	Global and overview maps;Carbohydrate metabolism	ko01100//Metabolic pathways;ko00500//Starch and sucrose metabolism	K16055;K16055
GRAS	30.6608	TEA024335.1	31.38	34.24	30.78	29.75	31.87	32.81	28.32	30.71	29.49	28.4	31.4	28.78	SCL14	PREDICTED: scarecrow-like protein 14 [Ricinus communis]	Environmental Information Processing	Signal transduction	ko04075//Plant hormone signal transduction	K14494
GRAS	29.3517	TEA019684.1	20.65	21.92	24.66	24.38	28.09	30.34	22.92	24.79	24.38	44.75	44.61	40.73	SCL4	PREDICTED: scarecrow-like protein 4 [Jatropha curcas]	Environmental Information Processing	Signal transduction	ko04075//Plant hormone signal transduction	K14494
GRAS	28.5883	TEA011593.1	31.62	31.12	32.83	27.28	25.75	30.41	26.4	25.6	29.1	27.35	25.92	29.68	PAT1	PREDICTED: scarecrow-like protein 21 [Juglans regia]	Environmental Information Processing	Signal transduction	ko04075//Plant hormone signal transduction	K14494
GRAS	26.12	TEA017092.1	24.81	26.4	25.71	24.39	24.76	26.6	22.89	21.9	25.88	28.74	30.82	30.54	SCL1	Scarecrow-like 3 [Castanea sativa]	-	-	-	-
GRAS	25.4542	TEA021744.1	22.42	24.31	25.26	28.78	29.52	29.84	23.8	23.79	24.7	24.05	24.12	24.86	NSP2	PREDICTED: kynurenine--oxoglutarate transaminase 1-like isoform X2 [Populus euphratica]	Metabolism;Metabolism;Metabolism;Metabolism	Global and overview maps;Global and overview maps;Amino acid metabolism;Metabolism of other amino acids	ko01100//Metabolic pathways;ko01110//Biosynthesis of secondary metabolites;ko00380//Tryptophan metabolism;ko00450//Selenocompound metabolism	K00816;K00816;K00816;K00816
GRAS	22.6142	TEA030305.1	22.13	25.1	22.51	25.25	26.89	28.73	18.4	18.51	18.65	21.57	23.34	20.29	SCL6	PREDICTED: scarecrow-like protein 22 [Ziziphus jujuba]	Environmental Information Processing	Signal transduction	ko04075//Plant hormone signal transduction	K14494
GNAT	30.6867	TEA011008.1	34.78	32.83	32.97	27.39	25.65	24.83	36.81	29.18	30.36	34.76	31.16	27.52	Naa11	PREDICTED: N-alpha-acetyltransferase daf-31-like [Nelumbo nucifera]	-	-	-	-
GeBP	111.107	TEA009269.1	120.07	118.72	116.24	114.62	116.31	113	99.97	101.81	113.78	110.74	110.49	97.53	At4g25210	PREDICTED: mediator-associated protein 1 [Citrus sinensis]	-	-	-	-
GeBP	79.4767	TEA029734.1	79.96	77.25	77	84.5	87.71	83.7	74.8	77.15	81.78	79.75	78.77	71.35	At4g25210	PREDICTED: nucleolin-like [Prunus mume]	-	-	-	-
GeBP	48.8142	TEA003257.1	47.71	55.34	53.34	47.47	46.29	46.39	45.01	45.21	48.38	51.44	50.42	48.77	At4g25210	PREDICTED: probable transcription factor At3g04930 [Vitis vinifera]	-	-	-	-
GeBP	23.7225	TEA024709.1	24.19	28.5	23.21	27.65	25.81	22.68	19.75	20.51	22.89	21.89	25.63	21.96	At4g25210	PREDICTED: probable transcription factor At3g04930 [Ipomoea nil]	-	-	-	-
GARP-G2-like	45.7408	TEA014017.1	48.42	45.84	50.88	45.97	47.25	48.1	41.47	40.11	39.72	46.09	49.32	45.72	PHL1	PREDICTED: protein PHR1-LIKE 1 isoform X1 [Ricinus communis]	Metabolism;Metabolism;Metabolism;Metabolism;Metabolism	Global and overview maps;Global and overview maps;Global and overview maps;Amino acid metabolism;Amino acid metabolism	ko01100//Metabolic pathways;ko01110//Biosynthesis of secondary metabolites;ko01230//Biosynthesis of amino acids;ko00250//Alanine, aspartate and glutamate metabolism;ko00220//Arginine biosynthesis	K01940;K01940;K01940;K01940;K01940
GARP-G2-like	34.0808	TEA015144.1	33.23	38.84	38.57	37.01	40.34	38.18	31.14	31.45	33.5	29.85	28.86	28	GLK1	PREDICTED: transcription activator GLK1 [Vitis vinifera]	Environmental Information Processing	Signal transduction	ko04075//Plant hormone signal transduction	K14491
GARP-G2-like	28.4183	TEA011469.1	28.12	26.72	24.05	25.9	27.01	27.89	32.99	33.22	36.41	26.16	26.86	25.69	APL	PREDICTED: protein PHR1-LIKE 2 [Vitis vinifera]	Environmental Information Processing	Signal transduction	ko04075//Plant hormone signal transduction	K14491
GARP-G2-like	28.0867	TEA015819.1	27.75	28.18	29.49	30.61	31.12	31.17	23.87	23.38	24	28.88	30.76	27.83	PHL1	PREDICTED: protein PHOSPHATE STARVATION RESPONSE 1 [Vitis vinifera]	Metabolism;Metabolism;Metabolism;Metabolism;Metabolism	Global and overview maps;Global and overview maps;Global and overview maps;Amino acid metabolism;Amino acid metabolism	ko01100//Metabolic pathways;ko01110//Biosynthesis of secondary metabolites;ko01230//Biosynthesis of amino acids;ko00250//Alanine, aspartate and glutamate metabolism;ko00220//Arginine biosynthesis	K01940;K01940;K01940;K01940;K01940
GARP-G2-like	26.1025	TEA000844.1	23.74	22.11	24.34	25.11	26.96	27.17	21.14	20.68	24.64	33.49	31.27	32.58	BOA	PREDICTED: myb family transcription factor EFM isoform X2 [Vitis vinifera]	Environmental Information Processing	Signal transduction	ko04075//Plant hormone signal transduction	K14491
GARP-G2-like	24.5742	TEA021730.1	21.99	22.61	23.27	27.43	27.44	29.88	20.57	21.07	17.77	27.16	27.3	28.4	PHL1	PREDICTED: protein PHR1-LIKE 1 isoform X1 [Ricinus communis]	Metabolism;Metabolism;Metabolism;Metabolism;Metabolism	Global and overview maps;Global and overview maps;Global and overview maps;Amino acid metabolism;Amino acid metabolism	ko01100//Metabolic pathways;ko01110//Biosynthesis of secondary metabolites;ko01230//Biosynthesis of amino acids;ko00250//Alanine, aspartate and glutamate metabolism;ko00220//Arginine biosynthesis	K01940;K01940;K01940;K01940;K01940
GARP-G2-like	21.3175	TEA023953.1	21.25	21.79	20.31	22.53	23.97	23.5	18.23	20.04	21.69	22.67	20.82	19.01	BOA	PREDICTED: myb family transcription factor EFM isoform X2 [Vitis vinifera]	-	-	-	-
GARP-ARR-B	33.0508	TEA018439.1	34.83	36.03	34.45	35.1	33.48	35.34	26.92	27.34	28.37	36.12	33.26	35.37	APRR2	PREDICTED: two-component response regulator-like APRR2 isoform X1 [Vitis vinifera]	Environmental Information Processing	Signal transduction	ko04075//Plant hormone signal transduction	K14491
GARP-ARR-B	20.1275	TEA021099.1	18.07	16.32	19.17	19.83	20.41	20.66	18.17	18.97	19.31	23.5	24.25	22.87	ARR2	PREDICTED: two-component response regulator ORR21 isoform X1 [Vitis vinifera]	Environmental Information Processing	Signal transduction	ko04075//Plant hormone signal transduction	K14491
EIL	102.127	TEA025306.1	113.76	116.48	112.22	111.32	116.52	114.82	93.74	85.16	90.61	89.43	91.89	89.57	EIN3	Protein ETHYLENE INSENSITIVE 3 [Glycine soja]	Environmental Information Processing;Environmental Information Processing	Signal transduction;Signal transduction	ko04075//Plant hormone signal transduction;ko04016//MAPK signaling pathway - plant	K14514;K14514
EIL	79.9592	TEA015467.1	76.36	81.31	75.76	77.8	80.64	82.46	76.11	77.28	77.12	86.07	82.37	86.23	EIN3	ethylene insensitive 3 -like protein [Gossypium arboreum]	Environmental Information Processing;Environmental Information Processing	Signal transduction;Signal transduction	ko04075//Plant hormone signal transduction;ko04016//MAPK signaling pathway - plant	K14514;K14514
E2F-DP	37.7933	TEA029181.1	48.58	44.74	49.57	39.26	40.06	37.69	32.49	32.61	27.56	33.58	34.52	32.86	BPA1	PREDICTED: binding partner of ACD11 1-like [Nicotiana tabacum]	-	-	-	-
DBP	143.587	TEA022666.1	160.33	125.99	116.39	114	113.94	113.52	136.65	148.44	120.44	187.28	195.03	191.03	Os06g0179700	PREDICTED: probable protein phosphatase 2C 27 [Lupinus angustifolius]	-	-	-	-
DBB	107.029	TEA007942.1	117.02	114.58	118.37	95.14	95.44	97.54	129.77	128.73	126.72	86.56	86.17	88.31	BBX24	zf-B_box domain-containing protein [Cephalotus follicularis]	Organismal Systems	Environmental adaptation	ko04712//Circadian rhythm - plant	K12135
DBB	68.6092	TEA002338.1	76.28	76.43	81.91	74.67	72.22	71.82	64.27	61.79	67.43	59.5	59.87	57.12	BBX19	Zinc finger, B-box [Corchorus capsularis]	Organismal Systems	Environmental adaptation	ko04712//Circadian rhythm - plant	K12135
DBB	20.08	TEA009819.1	26.7	24.31	22.11	19.24	18.85	16.59	21.4	18.83	20.4	16.95	17.84	17.74	BBX19	PREDICTED: B-box zinc finger protein 19-like isoform X1 [Ziziphus jujuba]	Organismal Systems	Environmental adaptation	ko04712//Circadian rhythm - plant	K12135
CAMTA	28.1158	TEA011186.1	25.66	25.16	26.06	32.07	32.03	31.03	22.58	23.26	24.97	33.28	31.03	30.26	CMTA5	PREDICTED: calmodulin-binding transcription activator 6 isoform X2 [Vitis vinifera]	-	-	-	-
C3H	123.293	TEA014075.1	127.54	130.58	127.71	118.92	113.58	116.26	109.63	113.51	115.45	136.03	132.32	137.98	At5g58620	Zinc finger family protein [Theobroma cacao]	-	-	-	-
C3H	71.0983	TEA003220.1	69.97	85.72	83.44	77.4	78.98	81.09	57.11	52.66	64.16	66.49	69.49	66.67	At2g40140	PREDICTED: zinc finger CCCH domain-containing protein 29 [Sesamum indicum]	-	-	-	-
C3H	66.9425	TEA009574.1	76.86	74.73	75.29	65.95	69.08	61.1	72.08	66.76	74.96	54.97	55.24	56.29	Os02g0194200	K Homology domain-containing protein [Cynara cardunculus var. scolymus] [Cynara cardunculus]	Metabolism;Metabolism;Metabolism;Metabolism;Metabolism	Global and overview maps;Carbohydrate metabolism;Carbohydrate metabolism;Carbohydrate metabolism;Carbohydrate metabolism	ko01100//Metabolic pathways;ko00500//Starch and sucrose metabolism;ko00040//Pentose and glucuronate interconversions;ko00520//Amino sugar and nucleotide sugar metabolism;ko00052//Galactose metabolism	K00963;K00963;K00963;K00963;K00963
C3H	45.005	TEA017109.1	42.3	44.3	43.34	48.7	50.49	54.78	41.85	43.08	43.73	41.81	41.41	44.27	At2g02160	PREDICTED: zinc finger CCCH domain-containing protein 17 [Vitis vinifera]	-	-	-	-
C3H	38.1975	TEA014068.1	34.8	33.84	37.98	30.4	28.43	33.14	38.87	44.22	42.69	47.38	42.99	43.63	At4g29190	PREDICTED: zinc finger CCCH domain-containing protein 20 [Vitis vinifera]	-	-	-	-
C3H	32.8108	TEA025693.1	26.94	29.41	27.92	35.93	38.21	37.25	29.96	32.32	29.43	35.42	38.54	32.4	Os01g0834700	PREDICTED: zinc finger CCCH domain-containing protein 11 isoform X2 [Ziziphus jujuba]	-	-	-	-
C3H	31.6308	TEA031345.1	31.14	33.9	31.19	32.11	33.19	35.12	30.61	31.6	30.29	30.52	28.45	31.45	At1g01350	Zinc finger CCCH domain-containing protein 1 [Morus notabilis]	-	-	-	-
C3H	31.2108	TEA030159.1	27.77	33.38	33.36	33.19	38.65	32.11	25.3	27.34	25.76	32.12	33.85	31.7	At2g41900	PREDICTED: zinc finger CCCH domain-containing protein 30 [Vitis vinifera]	-	-	-	-
C3H	30.5375	TEA032401.1	32.34	30.88	28.67	28.13	30.81	32.15	28.83	29.59	28.49	34.1	29.01	33.45	At3g48440	PREDICTED: zinc finger CCCH domain-containing protein 43 isoform X2 [Theobroma cacao]	Genetic Information Processing	Translation	ko03013//RNA transport	K03260
C3H	29.7125	TEA019798.1	34.77	37.75	36.52	29.49	30.59	29.1	28	31.33	29.38	23.91	22.73	22.98	HUA1	PREDICTED: zinc finger CCCH domain-containing protein 37 isoform X1 [Nelumbo nucifera]	Genetic Information Processing	Translation	ko03013//RNA transport	K03260
C3H	28.4958	TEA032928.1	36.42	37.1	34.77	27.52	26.54	28.77	28.47	27.47	27.55	21.64	23.6	22.1	Os02g0194200	PREDICTED: zinc finger CCCH domain-containing protein 14 [Vitis vinifera]	Metabolism;Metabolism;Metabolism;Metabolism;Metabolism	Global and overview maps;Carbohydrate metabolism;Carbohydrate metabolism;Carbohydrate metabolism;Carbohydrate metabolism	ko01100//Metabolic pathways;ko00500//Starch and sucrose metabolism;ko00040//Pentose and glucuronate interconversions;ko00520//Amino sugar and nucleotide sugar metabolism;ko00052//Galactose metabolism	K00963;K00963;K00963;K00963;K00963
C3H	26.9117	TEA017843.1	27.81	27.46	26.79	31.03	31.59	28.76	23.63	21.16	21.6	28.62	27.42	27.07	At1g32360	PREDICTED: zinc finger CCCH domain-containing protein 12 isoform X2 [Sesamum indicum]	-	-	-	-
C3H	24.34	TEA018026.1	23.17	24.83	25.84	22.92	24.07	25.69	22.73	22.18	21.3	28.13	25.97	25.25	At5g58620	Zinc finger, CCCH-type [Corchorus capsularis]	-	-	-	-
C3H	20.7908	TEA017413.1	20.04	20.41	20.85	24.12	26.38	27.01	15.01	15.01	15.56	21.59	22.75	20.76	At5g56900	PREDICTED: zinc finger CCCH domain-containing protein 64 isoform X2 [Vitis vinifera]	-	-	-	-
C2H2	137.688	TEA013656.1	149.29	155.56	159.55	131.15	132.17	129.01	145.72	142.58	143.79	118	120.4	125.04	RPS2D	PREDICTED: 40S ribosomal protein S2-4-like [Lupinus angustifolius]	Genetic Information Processing	Translation	ko03010//Ribosome	K02981
C2H2	92.6917	TEA012040.1	93.91	97.38	102.66	101.33	100.48	99.92	92.91	88.22	93.6	82.92	76.8	82.17	STOP1	PREDICTED: protein SENSITIVE TO PROTON RHIZOTOXICITY 1-like [Sesamum indicum]	Metabolism;Metabolism;Metabolism;Metabolism;Metabolism;Metabolism	Global and overview maps;Carbohydrate metabolism;Glycan biosynthesis and metabolism;Lipid metabolism;Glycan biosynthesis and metabolism;Glycan biosynthesis and metabolism	ko01100//Metabolic pathways;ko00052//Galactose metabolism;ko00511//Other glycan degradation;ko00600//Sphingolipid metabolism;ko00531//Glycosaminoglycan degradation;ko00604//Glycosphingolipid biosynthesis - ganglio series	K12309;K12309;K12309;K12309;K12309;K12309
C2H2	51.6808	TEA028305.1	59.31	64.52	63.6	55.95	53.64	59.43	40.72	45.58	42.85	44.96	43.99	45.62	IDD9	PREDICTED: protein indeterminate-domain 9 [Vitis vinifera]	Metabolism;Metabolism;Metabolism;Metabolism;Metabolism;Metabolism	Global and overview maps;Carbohydrate metabolism;Glycan biosynthesis and metabolism;Lipid metabolism;Glycan biosynthesis and metabolism;Glycan biosynthesis and metabolism	ko01100//Metabolic pathways;ko00052//Galactose metabolism;ko00511//Other glycan degradation;ko00600//Sphingolipid metabolism;ko00531//Glycosaminoglycan degradation;ko00604//Glycosphingolipid biosynthesis - ganglio series	K12309;K12309;K12309;K12309;K12309;K12309
C2H2	48.8917	TEA011259.1	46.66	48.68	50.21	47.51	43.58	46.29	44.21	43.88	43.14	59.58	57.62	55.34	STOP1	STOP1-like protein [Camellia sinensis]	Metabolism	Global and overview maps	ko01100//Metabolic pathways	K14412
C2H2	42.8842	TEA008198.1	43.37	45.31	49.3	46.85	42.84	43.67	34.82	34.92	35.95	49.39	43.89	44.3	STOP1	PREDICTED: protein SENSITIVE TO PROTON RHIZOTOXICITY 1 [Vitis vinifera]	Metabolism	Global and overview maps	ko01100//Metabolic pathways	K14412
C2H2	37.3425	TEA031067.1	37.22	39.44	37.17	40.05	38.37	32.72	33.89	33.4	35.68	39.12	41.37	39.68	HDT1	PREDICTED: histone deacetylase HDT1-like [Sesamum indicum]	-	-	-	-
C2H2	36.2358	TEA024494.1	36.83	34.63	37.52	39.48	31.04	33.91	36.23	30.84	33.01	39.68	40.98	40.68	HDT1	PREDICTED: histone deacetylase HDT1-like [Sesamum indicum]	-	-	-	-
C2H2	35.33	TEA003352.1	40.08	38.45	38.21	31.46	31.56	32.48	39.48	38.11	40.15	32.52	30.16	31.3	--	Zinc finger, C2H2 [Cynara cardunculus var. scolymus] [Cynara cardunculus]	-	-	-	-
C2H2	31.0817	TEA013545.1	33.77	37.58	34.77	35.33	36.46	38.54	21.05	22.34	21.68	30.63	28.99	31.84	IDD2	PREDICTED: protein indeterminate-domain 2 [Vitis vinifera]	-	-	-	-
C2H2	26.8808	TEA031325.1	29.2	30.96	30.11	32.33	30.82	33.85	20.12	22.73	22.74	22.72	23.63	23.36	IDD5	PREDICTED: protein indeterminate-domain 5, chloroplastic-like [Nelumbo nucifera]	Metabolism;Metabolism;Metabolism;Metabolism;Metabolism;Metabolism	Global and overview maps;Carbohydrate metabolism;Glycan biosynthesis and metabolism;Lipid metabolism;Glycan biosynthesis and metabolism;Glycan biosynthesis and metabolism	ko01100//Metabolic pathways;ko00052//Galactose metabolism;ko00511//Other glycan degradation;ko00600//Sphingolipid metabolism;ko00531//Glycosaminoglycan degradation;ko00604//Glycosphingolipid biosynthesis - ganglio series	K12309;K12309;K12309;K12309;K12309;K12309
C2H2	25.2325	TEA021316.1	22.29	22.06	23.38	28.78	29.28	26.74	20.4	19.26	20.32	29.88	31.13	29.27	IDD4	PREDICTED: protein indeterminate-domain 5, chloroplastic isoform X1 [Theobroma cacao]	Metabolism;Metabolism;Metabolism;Metabolism;Metabolism;Metabolism	Global and overview maps;Carbohydrate metabolism;Glycan biosynthesis and metabolism;Lipid metabolism;Glycan biosynthesis and metabolism;Glycan biosynthesis and metabolism	ko01100//Metabolic pathways;ko00052//Galactose metabolism;ko00511//Other glycan degradation;ko00600//Sphingolipid metabolism;ko00531//Glycosaminoglycan degradation;ko00604//Glycosphingolipid biosynthesis - ganglio series	K12309;K12309;K12309;K12309;K12309;K12309
C2H2	21.365	TEA023051.1	22.97	23.57	22.86	23.31	23.97	24.02	16.58	14.37	16.66	22.34	21.47	24.26	IDD11	PREDICTED: protein indeterminate-domain 11 isoform X1 [Theobroma cacao]	Metabolism;Metabolism;Metabolism;Metabolism;Metabolism;Metabolism	Global and overview maps;Carbohydrate metabolism;Glycan biosynthesis and metabolism;Lipid metabolism;Glycan biosynthesis and metabolism;Glycan biosynthesis and metabolism	ko01100//Metabolic pathways;ko00052//Galactose metabolism;ko00511//Other glycan degradation;ko00600//Sphingolipid metabolism;ko00531//Glycosaminoglycan degradation;ko00604//Glycosphingolipid biosynthesis - ganglio series	K12309;K12309;K12309;K12309;K12309;K12309
C2C2-LSD	37.5317	TEA007618.1	46.74	42.64	38.18	38.5	38.23	35.77	36.51	37.63	32.74	33	34.9	35.54	LSD1	PREDICTED: protein LSD1 [Prunus mume]	Cellular Processes	Transport and catabolism	ko04144//Endocytosis	K12191
C2C2-GATA	73.5583	TEA005235.1	66.96	70.04	67.22	69.94	65.72	64.86	83.41	75.86	75.95	82.88	81.04	78.82	GATA21	PREDICTED: GATA transcription factor 21 [Vitis vinifera]	-	-	-	-
C2C2-GATA	40.9083	TEA016916.1	39.86	38.14	42.31	43.14	43.19	44.67	31.45	34.16	33.93	50.99	45.02	44.04	GATA26	PREDICTED: GATA transcription factor 26-like [Populus euphratica]	-	-	-	-
C2C2-GATA	39.1333	TEA018496.1	55.1	52.6	53.76	44.16	43.22	42.36	34.65	28.54	36.35	27.96	24.06	26.84	GATA5	PREDICTED: GATA transcription factor 5-like [Nicotiana tomentosiformis]	-	-	-	-
C2C2-GATA	23.6533	TEA033832.1	25.35	22.78	25.73	20.3	23.77	20.81	25.63	24.89	22.08	24.78	25.63	22.09	GATA24	PREDICTED: GATA transcription factor 24 isoform X2 [Vitis vinifera]	Organismal Systems	Environmental adaptation	ko04712//Circadian rhythm - plant	K12130
C2C2-GATA	22.965	TEA002032.1	24.4	23.59	23.57	24.66	22.13	21.3	20.13	22.31	22.58	23.21	23.48	24.22	GATA24	PREDICTED: GATA transcription factor 24 isoform X2 [Vitis vinifera]	Organismal Systems	Environmental adaptation	ko04712//Circadian rhythm - plant	K12127
C2C2-GATA	22.8733	TEA024795.1	21.41	23.95	23.71	23.99	25.29	26.12	21.32	22.37	22.99	21.19	20.74	21.4	Os01g0253300	PREDICTED: importin subunit alpha-2 [Jatropha curcas]	Genetic Information Processing	Folding, sorting and degradation	ko04120//Ubiquitin mediated proteolysis	K10590
C2C2-GATA	22.7825	TEA027958.1	22.81	25.82	23.25	22.27	17.22	22.44	27.63	33.99	29.16	14.49	17.13	17.18	GATA16	PREDICTED: GATA transcription factor 21 [Vitis vinifera]	-	-	-	-
C2C2-Dof	33.8117	TEA022512.1	32.84	39.21	32.96	35.34	36.25	34.26	32.34	34.58	33.95	31.28	33.62	29.11	DOF5.4	PREDICTED: dof zinc finger protein DOF5.4 [Vitis vinifera]	Organismal Systems	Environmental adaptation	ko04712//Circadian rhythm - plant	K16222
C2C2-Dof	30.7933	TEA021053.1	28.15	28.03	30.97	29.35	31.48	32.28	33.47	36.48	34.92	26.46	29.52	28.41	CDF2	PREDICTED: cyclic dof factor 2 [Vitis vinifera]	Organismal Systems	Environmental adaptation	ko04712//Circadian rhythm - plant	K16222
C2C2-Dof	24.91	TEA008212.1	26.31	28.56	27.76	34.51	28.2	30.92	18.37	19.75	19.82	20.11	23.4	21.21	CDF3	PREDICTED: cyclic dof factor 1 [Sesamum indicum]	Organismal Systems	Environmental adaptation	ko04712//Circadian rhythm - plant	K16222
C2C2-CO-like	172.631	TEA014116.1	207.23	209.56	211.18	174.65	164.17	154	199.94	194.52	207.17	117.44	117.16	114.55	COL4	PREDICTED: zinc finger protein CONSTANS-LIKE 4 [Nicotiana attenuata]	Organismal Systems	Environmental adaptation	ko04712//Circadian rhythm - plant	K12135
C2C2-CO-like	145.472	TEA026498.1	179.14	175.77	179.31	159.29	158.18	147.39	140.78	142.02	152.62	107.23	101.39	102.54	COL5	PREDICTED: zinc finger protein CONSTANS-LIKE 5 [Vigna radiata var. radiata] [Vigna radiata]	Organismal Systems	Environmental adaptation	ko04712//Circadian rhythm - plant	K12135
C2C2-CO-like	134.042	TEA032053.1	148.11	145.43	148.92	162.46	161.86	162.22	129.89	135.55	132.64	94.28	95.28	91.87	COL16	PREDICTED: zinc finger protein CONSTANS-LIKE 16-like [Nelumbo nucifera]	Organismal Systems	Environmental adaptation	ko04712//Circadian rhythm - plant	K12129
C2C2-CO-like	126.718	TEA027544.1	129.04	132.04	142.35	137.49	133.32	136.65	129.21	133.85	136.61	105.16	103.44	101.46	COL2	constans-like protein [Coffea arabica]	Organismal Systems	Environmental adaptation	ko04712//Circadian rhythm - plant	K12135
C2C2-CO-like	72.7808	TEA032838.1	68.31	71.72	71.98	69.7	71.17	74.57	68.81	67.35	69.86	80.11	77.04	82.75	COL13	PREDICTED: zinc finger protein CONSTANS-LIKE 13 [Vitis vinifera]	Organismal Systems	Environmental adaptation	ko04712//Circadian rhythm - plant	K12135
C2C2-CO-like	40.8325	TEA003643.1	34.41	36.95	40.17	45.63	44.39	46.19	34.45	33.09	35.17	47.77	44.89	46.88	COL9	PREDICTED: zinc finger protein CONSTANS-LIKE 9-like [Ziziphus jujuba]	Organismal Systems	Environmental adaptation	ko04712//Circadian rhythm - plant	K12135
C2C2-CO-like	23.4617	TEA016175.1	32.67	29.73	30.99	25.34	25.23	23.36	24.56	24.37	24.47	14.01	14.47	12.34	COL2	CONSTANS protein [Solanum tuberosum subsp. andigenum] [Solanum tuberosum]	Organismal Systems	Environmental adaptation	ko04712//Circadian rhythm - plant	K12135
bZIP	231.654	TEA003713.1	217.05	185.41	182.18	208.07	191.54	185.97	207.64	198.78	174.01	340.22	344.44	344.54	OBF1	bZIP transcription factor 13 [Camellia sinensis]	-	-	-	-
bZIP	70.6525	TEA007277.1	65.71	70.66	71.08	66.4	68.96	69.21	69.28	74.76	71.34	75.69	74.22	70.52	--	bZIP transcription factor family protein 2 [Camellia sinensis]	-	-	-	-
bZIP	47.205	TEA030479.1	53.72	54.82	50.72	52.3	52.18	56.11	40.9	40.74	38.7	41.44	41.46	43.37	CPRF2	bZIP transcription factor family protein 6 [Camellia sinensis]	Environmental Information Processing	Signal transduction	ko04075//Plant hormone signal transduction	K14432
bZIP	44.1067	TEA030977.1	45.44	46.47	52.94	43.33	43.93	42.65	39.76	40.55	41.54	44.79	43.15	44.73	GBF1	PREDICTED: bZIP transcription factor 16 [Prunus mume]	-	-	-	-
bZIP	41.4075	TEA015989.1	43.52	43.72	44.46	39.18	39.99	39.31	45.48	44.02	44.51	36.81	38.95	36.94	BZIP9	bZIP transcription factor family protein 4 [Camellia sinensis]	-	-	-	-
bZIP	26.7775	TEA002984.1	26.64	26.43	24.25	24.85	21.74	23.5	24.62	25.7	20.88	31.26	33.55	37.91	OBF1	bZIP transcription factor 15 [Camellia sinensis]	-	-	-	-
bZIP	26.7775	TEA005589.1	26.64	26.43	24.25	24.85	21.74	23.5	24.62	25.7	20.88	31.26	33.55	37.91	OBF1	bZIP transcription factor 15 [Camellia sinensis]	-	-	-	-
bZIP	23.2108	TEA000550.1	25.33	24.06	24.19	20.64	22.71	23.28	26.9	25.17	24.4	21.16	21.64	19.05	--	bZIP transcription factor family protein 2 [Camellia sinensis]	-	-	-	-
bZIP	22.2975	TEA012075.1	24.65	21.02	21.39	23.41	22.04	19.39	25.72	27.79	24.63	19.99	18.35	19.19	HY5	bZIP transcription factor 16 [Camellia sinensis]	Organismal Systems	Environmental adaptation	ko04712//Circadian rhythm - plant	K16241
bZIP	20.945	TEA032800.1	22.44	20.22	21.64	19.03	19.32	16.27	17.24	16.95	18.95	29.51	24.35	25.42	BZIP60	bZIP transcription factor 18 [Camellia sinensis]	Organismal Systems	Environmental adaptation	ko04712//Circadian rhythm - plant	K16241
bZIP	20.5567	TEA005652.1	18.38	20.66	20.48	18.17	19.14	22.04	17.95	18.92	18.08	21.02	25.59	26.25	VIP1	Basic-leucine zipper domain-containing protein [Cynara cardunculus var. scolymus] [Cynara cardunculus]	-	-	-	-
bZIP	20.2058	TEA001830.1	22.2	18.86	19.48	17.72	14.1	17.4	23.26	20.85	15.91	27.32	24.62	20.75	OBF1	common plant regulatory factor 6 [Petroselinum crispum]	-	-	-	-
bHLH	121.293	TEA010590.1	138.53	142.38	138.68	108.75	109.7	104	123.82	137.76	126.82	110.16	103.63	111.29	ILR3	bHLH3 protein [Salvia miltiorrhiza]	Environmental Information Processing;Environmental Information Processing	Signal transduction;Signal transduction	ko04075//Plant hormone signal transduction;ko04016//MAPK signaling pathway - plant	K13422;K13422
bHLH	50.68	TEA033210.1	46.65	51.89	51.76	58.63	61.56	61.79	42.15	40.85	42.17	48.55	49.48	52.68	PIF3	PREDICTED: transcription factor PIF3 isoform X1 [Vitis vinifera]	Environmental Information Processing;Organismal Systems	Signal transduction;Environmental adaptation	ko04075//Plant hormone signal transduction;ko04712//Circadian rhythm - plant	K12126;K12126
bHLH	36.7675	TEA005852.1	41.9	41.84	41.88	37.95	35.44	37.7	32.81	32.68	30.86	36.91	36.42	34.82	UNE12	transcription factor BHLH053, partial [Vaccinium corymbosum]	-	-	-	-
bHLH	29.1333	TEA029880.1	24.46	25.29	22.65	24.23	23.86	21.68	25.8	24.37	24.98	44.47	44.04	43.77	BHLH	bHLH transcription factor MYC1 [Diospyros kaki]	Environmental Information Processing;Environmental Information Processing	Signal transduction;Signal transduction	ko04075//Plant hormone signal transduction;ko04016//MAPK signaling pathway - plant	K13422;K13422
bHLH	27.39	TEA008669.1	31.03	28.61	30.78	26.96	22.01	19.97	28.57	38.22	29.65	22.25	27.4	23.23	ILR3	bHLH transcription factor 1 [Camellia sinensis]	-	-	-	-
bHLH	25.2317	TEA019380.1	22.35	24.13	22.59	27.75	29.53	29.98	22.07	21.27	20.58	25.57	29.22	27.74	BHLH13	MYC2 trancriptor [Camellia sinensis]	Environmental Information Processing;Environmental Information Processing	Signal transduction;Signal transduction	ko04075//Plant hormone signal transduction;ko04016//MAPK signaling pathway - plant	K13422;K13422
bHLH	24.6992	TEA003964.1	23.18	24.03	25.01	31.48	31.46	32.65	18.03	19.15	18.39	22.83	23.54	26.64	MYC4	MYC-related transcriptional activator [Camellia sinensis]	Environmental Information Processing;Environmental Information Processing	Signal transduction;Signal transduction	ko04075//Plant hormone signal transduction;ko04016//MAPK signaling pathway - plant	K13422;K13422
bHLH	23.3925	TEA022030.1	28.2	22.66	23.91	23.22	20.43	18.06	26.43	29.45	24.89	21.17	21.83	20.46	BHLH92	PREDICTED: transcription factor bHLH92 [Theobroma cacao]	-	-	-	-
bHLH	22.5542	TEA017390.1	20	21.64	23.62	26.91	24.16	25.63	20.78	24.01	19.8	21.64	20.58	21.88	BIM2	transcription factor BHLH056, partial [Vaccinium corymbosum]	Environmental Information Processing	Signal transduction	ko04075//Plant hormone signal transduction	K16189
bHLH	20.5133	TEA000036.1	21.74	22.6	21.59	21.62	20.42	20.09	19.93	19.7	22.32	18.67	19.13	18.35	SCRM	ICE1 [Camellia sinensis]	Environmental Information Processing;Environmental Information Processing	Signal transduction;Signal transduction	ko04075//Plant hormone signal transduction;ko04016//MAPK signaling pathway - plant	K13422;K13422
bHLH	20.1683	TEA017430.1	19.77	21.46	20.85	22.23	20.61	21.92	19.53	19.16	20.83	17.83	19.88	17.95	BHLH121	transcription factor BHLH028, partial [Vaccinium corymbosum]	-	-	-	-
BBR-BPC	68.5058	TEA005782.1	64.41	68.67	66.13	72.79	74.71	72.14	75.65	76.28	75.38	56.83	61.02	58.06	PLGG1	LrgB-like protein [Corchorus capsularis]	-	-	-	-
BBR-BPC	35.21	TEA027468.1	42.85	39.38	37.64	36.23	33.49	34.5	30.35	30.04	33.46	35.64	36.95	31.99	BPC6	PREDICTED: barley B recombinant-like protein D [Nicotiana tabacum]	-	-	-	-
BBR-BPC	33.16	TEA013260.1	36.94	35.62	37.01	30.52	28.77	24.69	41.17	36.19	36.24	30.38	31.45	28.94	BPC2	GAGA-binding transcriptional activator BBR/BPC1-like [Vitis vinifera]	-	-	-	-
BBR-BPC	29.845	TEA006119.1	33	33.49	35.19	26.47	32.24	29.9	27.24	26.15	26.67	28.13	30.02	29.64	BPC6	PREDICTED: protein BASIC PENTACYSTEINE6-like [Sesamum indicum]	-	-	-	-
B3-ARF	35.3942	TEA014343.1	40.29	41.16	43.57	41.52	43.33	43.2	30.1	30.29	31.53	25.06	29.01	25.67	ARF4	PREDICTED: auxin response factor 4 [Vitis vinifera]	Environmental Information Processing	Signal transduction	ko04075//Plant hormone signal transduction	K14486
B3-ARF	33.0792	TEA003657.1	30.75	32.09	32.83	35.99	37.79	37.48	29.49	29.61	30.54	33.67	33.05	33.66	ARF3	auxin response factor 28 [Camellia sinensis]	Environmental Information Processing	Signal transduction	ko04075//Plant hormone signal transduction	K14486
B3	134.635	TEA019020.1	122.53	127.73	132.11	107.6	109.39	111.85	135.51	137.45	142.12	160.39	166.26	162.68	SCPL49	PREDICTED: serine carboxypeptidase-like [Juglans regia]	-	-	-	-
B3	26.655	TEA028061.1	27.78	28.38	31.23	30.65	29.9	28.74	24.59	23.26	24.88	22.42	25.38	22.65	Os01g0905400	PREDICTED: B3 domain-containing protein Os01g0905400-like isoform X1 [Juglans regia]	-	-	-	-
B3	22.1658	TEA023945.1	21.51	22.84	22.44	23.08	23.21	22.91	18.43	19.28	20.69	24.29	23	24.31	REM19	PREDICTED: B3 domain-containing transcription factor VRN1-like isoform X2 [Malus domestica]	-	-	-	-
AUX/IAA	119.013	TEA014506.1	129.12	128.14	130.15	106.01	103.56	106.09	123.51	109.5	122.27	123.41	122.03	124.36	IAA7	PREDICTED: auxin-responsive protein IAA14 [Theobroma cacao]	Environmental Information Processing	Signal transduction	ko04075//Plant hormone signal transduction	K14484
AUX/IAA	73.6958	TEA015496.1	82.19	84.3	83.35	72.43	75.06	73.01	70.04	67.32	69.96	67.64	69.39	69.66	IAA9	PREDICTED: auxin-responsive protein IAA9 [Jatropha curcas]	Environmental Information Processing	Signal transduction	ko04075//Plant hormone signal transduction	K14484
AUX/IAA	72.6533	TEA032610.1	53.69	56.06	54.09	60.42	60.1	60.83	103.06	101.6	106.43	71.33	72.92	71.31	IAA9	PREDICTED: aux/IAA protein isoform X2 [Vitis vinifera]	Environmental Information Processing	Signal transduction	ko04075//Plant hormone signal transduction	K14484
AUX/IAA	60.5275	TEA009252.1	62.85	64.16	67.63	59.01	55.76	54.9	64.33	70.04	71.18	50.91	50.14	55.42	IAA27	PREDICTED: auxin-responsive protein IAA27 [Vitis vinifera]	Environmental Information Processing	Signal transduction	ko04075//Plant hormone signal transduction	K14484
AUX/IAA	44.2025	TEA003644.1	45.84	42.43	46.73	43.56	42.23	44.01	44.3	46.12	49.18	41.06	43.45	41.52	At2g04400	PREDICTED: indole-3-glycerol phosphate synthase, chloroplastic-like isoform X1 [Nelumbo nucifera]	Metabolism;Metabolism;Metabolism;Metabolism	Global and overview maps;Global and overview maps;Global and overview maps;Amino acid metabolism	ko01100//Metabolic pathways;ko01110//Biosynthesis of secondary metabolites;ko01230//Biosynthesis of amino acids;ko00400//Phenylalanine, tyrosine and tryptophan biosynthesis	K01609;K01609;K01609;K01609
ARID	21.2908	TEA029627.1	20.43	21.47	20.55	23.39	22.95	24.14	18.21	19.33	19.55	21.39	21.88	22.2	ARID5	PREDICTED: AT-rich interactive domain-containing protein 5 isoform X1 [Ipomoea nil]	-	-	-	-
AP2/ERF-ERF	387.447	TEA013180.1	415.9	426.44	427.85	325.02	310.46	313.8	358.15	348.09	356.82	461.72	447.33	457.78	RAP2-12	ethylene response factor 5 [Actinidia deliciosa]	-	-	-	-
AP2/ERF-ERF	103.446	TEA019792.1	90.19	94.27	84.67	62.34	64.27	65.19	94.94	97.5	91.99	168.19	162.15	165.65	RAP2-3	PREDICTED: ethylene-responsive transcription factor RAP2-3 [Theobroma cacao]	-	-	-	-
AP2/ERF-ERF	94.4142	TEA011786.1	113.09	112.56	108.65	91.58	85.93	86.59	96.36	95.08	96.14	82.82	78.31	85.86	UBC28	PREDICTED: ubiquitin-conjugating enzyme E2-17 kDa-like [Nicotiana sylvestris]	Genetic Information Processing;Genetic Information Processing	Folding, sorting and degradation;Folding, sorting and degradation	ko04141//Protein processing in endoplasmic reticulum;ko04120//Ubiquitin mediated proteolysis	K06689;K06689
AP2/ERF-ERF	79.8233	TEA013405.1	93.41	92.16	87.58	87.57	87.92	86.68	74.41	77.36	73.53	62.81	65.38	69.07	RAP2-4	PREDICTED: ethylene-responsive transcription factor RAP2-4-like [Jatropha curcas]	-	-	-	-
AP2/ERF-ERF	73.4075	TEA014088.1	73.24	74.51	77.17	81.31	79.76	83.33	72.14	66.59	66.75	65.55	70.51	70.03	RAP2-4	ERF transcription factor 02 [Coffea arabica]	-	-	-	-
AP2/ERF-ERF	52.12	TEA032050.1	48.31	46.05	50.49	56.66	56.79	61.98	49.1	47.55	42.48	58.36	54.42	53.25	ERF118	PREDICTED: ethylene-responsive transcription factor ERF118 [Vitis vinifera]	Organismal Systems	Environmental adaptation	ko04626//Plant-pathogen interaction	K13434
AP2/ERF-ERF	43.8383	TEA030963.1	56.63	60.41	60.2	45.51	45.01	47.2	30.75	48.64	39.85	30.64	27.91	33.31	ERF008	PREDICTED: ethylene-responsive transcription factor RAP2-10 [Capsicum annuum]	-	-	-	-
AP2/ERF-ERF	32.5583	TEA010900.1	33.25	42.38	39.46	30.95	29.71	25.62	35	33.68	25.1	31.26	29.9	34.39	ERF3	ethylene response factor 7, partial [Diospyros kaki]	-	-	-	-
AP2/ERF-ERF	32.1183	TEA016430.1	36.35	33.83	37.67	36.42	39.06	33.22	23.72	22.7	23.05	34.31	32.05	33.04	DREB2A	PREDICTED: dehydration-responsive element-binding protein 2C-like [Nicotiana tomentosiformis]	-	-	-	-
AP2/ERF-ERF	31.8408	TEA022729.1	40.55	45.53	38.28	30.28	33.18	39.13	27.03	27.15	27.45	23.64	26.76	23.11	ERF011	PREDICTED: ethylene-responsive transcription factor ERF011-like [Cucumis sativus]	-	-	-	-
AP2/ERF-ERF	25.875	TEA004341.1	31.4	28.87	31.25	28.13	27.82	27.83	24.84	24.1	23.23	20.85	20.84	21.34	ERF118	PREDICTED: ethylene-responsive transcription factor ERF118 [Vitis vinifera]	-	-	-	-
Alfin-like	27.2225	TEA025636.1	31.43	31.16	28.95	26.44	24.88	25.38	29.22	28.92	28.8	23.55	24.64	23.3	AL5	Abhydrolase domain-containing 13 [Gossypium arboreum]	-	-	-	-
