# Supplementary material for: Integrative Transcriptomic and Phytohormonal Analyses Provide Insights into the Cold Injury Recovery Mechanisms of Tea Leaves
Source: Plants (Basel). 2022 Oct 18;11(20):2751. doi: 10.3390/plants11202751 (PMC9610371; doi:10.3390/plants11202751)
Supplement: Supplementary file 1 [file plants-11-02751-s001.zip › Table S4 climate report.xlsx]

## Sheet: Sheet2
Date	The highest temperature	The lowest temperature	Weather	Wind direction	Wind power
2020-11-01	21℃	18℃	Overcast	Northeast	Level 1
2020-11-02	18℃	12℃	Sunny	North	Level 1
2020-11-03	20℃	11℃	Sunny	Northeast	Level 2
2020-11-04	20℃	13℃	Sunny	East	Level 2
2020-11-05	23℃	13℃	Sunny	Northeast	Level 1
2020-11-06	27℃	16℃	Sunny	Northeast	Level 1
2020-11-07	26℃	13℃	Sunny	Northeast	Level 1
2020-11-08	23℃	11℃	Sunny	Northeast	Level 2
2020-11-09	21℃	10℃	Sunny	East	Level 2
2020-11-10	22℃	9℃	Sunny	East	Level 2
2020-11-11	21℃	10℃	Sunny	East	Level 2
2020-11-12	22℃	10℃	Sunny	East	Level 2
2020-11-13	21℃	11℃	Sunny	Northeast	Level 2
2020-11-14	22℃	12℃	Sunny	East	Level 2
2020-11-15	24℃	13℃	Sunny	East	Level 2
2020-11-16	24℃	12℃	Sunny	Northeast	Level 1
2020-11-17	19℃	18℃	Overcast	East	Level 2
2020-11-18	29℃	17℃	Sunny	Southeast	Level 1
2020-11-19	31℃	14℃	Overcast To Drizzle	North	Level 2
2020-11-20	17℃	13℃	Cloudy	Northeast	Level 2
2020-11-21	21℃	13℃	Sunny	Northeast	Level 2
2020-11-22	15℃	11℃	Overcast	North	Level 2
2020-11-23	11℃	9℃	Overcast	Northeast	Level 2
2020-11-24	11℃	10℃	Overcast	Northeast	Level 1
2020-11-25	13℃	11℃	Overcast	Northeast	Level 1
2020-11-26	14℃	12℃	Sunny	Northwest	Level 1
2020-11-27	11℃	9℃	Overcast	North	Level 1
2020-11-28	10℃	7℃	Cloudy	Northeast	Level 1
2020-11-29	10℃	6℃	Overcast	Northeast	Level 1
2020-11-30	11℃	8℃	Overcast	Northeast	Level 2
2020-12-01	13℃	9℃	Cloudy	Northeast	Level 2
2020-12-02	14℃	8℃	Overcast	Northeast	Level 1
2020-12-03	10℃	5℃	Cloudy	Northeast	Level 2
2020-12-04	8℃	3℃	Sunny	Northeast	Level 2
2020-12-05	9℃	5℃	Sunny	Northeast	Level 2
2020-12-06	16℃	8℃	Sunny	East	Level 1
2020-12-07	14℃	6℃	Overcast	Northeast	Level 1
2020-12-08	10℃	7℃	Overcast	Northeast	Level 2
2020-12-09	13℃	9℃	Cloudy	Northeast	Level 1
2020-12-10	15℃	9℃	Overcast	Northeast	Level 1
2020-12-11	12℃	8℃	Overcast	Northeast	Level 1
2020-12-12	14℃	8℃	Cloudy	East	Level 1
2020-12-13	17℃	2℃	Drizzle	Northeast	Level 2
2020-12-14	3℃	0℃	Overcast	Northeast	Level 2
2020-12-15	4℃	1℃	Overcast To Light Snow	Northeast	Level 1
2020-12-16	8℃	4℃	Overcast	Northeast	Level 2
2020-12-17	7℃	4℃	Drizzle	East	Level 2
2020-12-18	5℃	3℃	Light Snow	North	Level 1
2020-12-19	7℃	2℃	Cloudy	Northeast	Level 2
2020-12-20	10℃	0℃	Sunny	Northeast	Level 1
2020-12-21	11℃	1℃	Sunny	East	Level 1
2020-12-22	13℃	4℃	Sunny	East	Level 1
2020-12-23	13℃	8℃	Overcast	North	Level 1
2020-12-24	14℃	7℃	Sunny	Northeast	Level 1
2020-12-25	12℃	3℃	Overcast	Northeast	Level 2
2020-12-26	13℃	7℃	Overcast	East	Level 1
2020-12-27	11℃	8℃	Sunny	North	Level 1
2020-12-28	17℃	5℃	Sunny	East	Level 2
2020-12-29	14℃	-1℃	Light Snow	North	Level 2
2020-12-30	3℃	-5℃	Sunny	North	Level 3
2020-12-31	1℃	-3℃	Sunny	North	Level 1
2021-01-01	7℃	-2℃	Sunny	Southwest	Level 1
2021-01-02	10℃	-1℃	Sunny	East	Level 2
2021-01-03	10℃	3℃	Cloudy	East	Level 1
2021-01-04	15℃	6℃	Overcast	Northeast	Level 1
2021-01-05	9℃	3℃	Overcast	Northeast	Level 1
2021-01-06	7℃	-1℃	Overcast	Northeast	Level 2
2021-01-07	2℃	-4℃	Overcast	Northeast	Level 2
2021-01-08	3℃	-4℃	Sunny	Northwest	Level 2
2021-01-09	5℃	-4℃	Sunny	Northwest	Level 1
2021-01-10	8℃	-2℃	Cloudy	Northeast	Level 1
2021-01-11	9℃	-2℃	Sunny	Northwest	Level 2
2021-01-12	10℃	0℃	Sunny	West	Level 2
2021-01-13	16℃	3℃	Sunny	Southwest	Level 1
2021-01-14	19℃	3℃	Sunny	South	Level 1
2021-01-15	20℃	3℃	Sunny	East	Level 1
2021-01-16	11℃	0℃	Sunny	Northeast	Level 2
2021-01-17	8℃	0℃	Sunny	Northeast	Level 1
2021-01-18	13℃	0℃	Sunny	West	Level 1
2021-01-19	15℃	3℃	Sunny	East	Level 2
2021-01-20	19℃	8℃	Sunny	East	Level 1
2021-01-21	23℃	12℃	Overcast	East	Level 1
2021-01-22	13℃	9℃	Overcast	Northeast	Level 1
2021-01-23	11℃	6℃	Overcast	North	Level 1
2021-01-24	13℃	6℃	Sunny	East	Level 2
2021-01-25	11℃	10℃	Overcast	Northeast	Level 1
2021-01-26	11℃	8℃	Overcast	Northwest	Level 1
2021-01-27	10℃	6℃	Drizzle	Northeast	Level 2
2021-01-28	15℃	0℃	Sunny	Northwest	Level 2
2021-01-29	12℃	2℃	Sunny	East	Level 2
2021-01-30	16℃	8℃	Overcast	East	Level 1
2021-01-31	20℃	11℃	Cloudy	East	Level 1
2021-02-01	15℃	9℃	Overcast	Northwest	Level 1
2021-02-02	15℃	7℃	Overcast	Northeast	Level 2
2021-02-03	16℃	9℃	Sunny	East	Level 1
2021-02-04	16℃	10℃	Cloudy	East	Level 2
2021-02-05	16℃	10℃	Overcast	North	Level 1
2021-02-06	19℃	9℃	Sunny	Northwest	Level 1
2021-02-07	22℃	9℃	Dirzzle	Northeast	Level 1
2021-02-08	12℃	5℃	Drizzle	Northeast	Level 2
2021-02-09	10℃	7℃	Overcast	East	Level 2
2021-02-10	9℃	8℃	Drizzle	East	Level 1
2021-02-11	11℃	8℃	Cloudy	Northeast	Level 2
2021-02-12	13℃	8℃	Cloudy	East	Level 1
2021-02-13	19℃	11℃	Cloudy	East	Level 1
2021-02-14	19℃	9℃	Sunny	West	Level 2
2021-02-15	21℃	10℃	Cloudy	Northeast	Level 2
2021-02-16	12℃	5℃	Sunny	Northeast	Level 1
2021-02-17	15℃	2℃	Sunny	Northeast	Level 2
2021-02-18	15℃	2℃	Sunny	Northeast	Level 1
2021-02-19	19℃	7℃	Sunny	Southwest	Level 2
2021-02-20	24℃	8℃	Sunny	Southwest	Level 1
2021-02-21	26℃	12℃	Sunny	Southwest	Level 1
2021-02-22	20℃	8℃	Cloudy	West	Level 1
2021-02-23	16℃	8℃	Cloudy	Northeast	Level 2
2021-02-24	21℃	12℃	Cloudy	East	Level 2
2021-02-25	22℃	10℃	Overcast To Drizzle	North	Level 2
2021-02-26	10℃	7℃	Drizzle	North	Level 2
2021-02-27	12℃	9℃	Cloudy	Northeast	Level 1
2021-02-28	14℃	12℃	Overcast	Northeast	Level 1
2021-03-01	14℃	7℃	Overcast To Drizzle	North	Level 2
2021-03-02	13℃	4℃	Overcast	Northeast	Level 2
2021-03-03	11℃	8℃	Overcast	East	Level 2
